# Supplementary material for: Transcriptomic analysis reveals mode of action of butyric acid supplementation in an intensified CHO cell fed‐batch process
Source: Biotechnol Bioeng. 2022 Jun 24;119(9):2359–73. doi: 10.1002/bit.28150 (PMC9545226; doi:10.1002/bit.28150)
Supplement: Supplementary file 2 — Supporting information. [file BIT-119-2359-s001.xlsx]

## Sheet: Overview
ADJUSTABLE THRESHOLDS
Mean counts >=	100
log2 FC -<>+	1
FDR corrected p-value <	0.1
		# of genes significantly differentially expressed
		Down	Up	TOTAL
B d0 vs. A		1	2	3
C d0 vs. A		0	1	1
iFB+BA vs. iFB	day 0	0	0	0
	day 2.5	7	4	11
	day 3.5	284	172	456
	day 4.5	345	120	465
Harvest time point	d6.5 vs. d8.5	54	19	73
iFB	d0 → d2.5	126	240	366
	d2.5 → d3.5	456	212	668
	d3.5 → d4.5	120	19	139
iFB+BA	d0 → d2.5	93	174	267
	d2.5 → d3.5	767	445	1212
	d3.5 → d4.5	186	54	240

## Sheet: groupB.0d_vs_A
Mean counts >=	100
log2 FC -<>+	1	Genes fitting criteria
FDR corrected p-value <	0.1
gene_id	mean_counts	log2_foldChange	p_value	adj_p_value
Aaas_1	1351	-0.0147453	0.871857	0.96757
Aacs_1	2511	-0.0107526	0.880064	0.969764
Aagab_1	837	0.0390292	0.65624	0.899263
Aak1_1	1254	-0.200523	0.0206665	0.185445
Aamdc_1	126	0.00550631	0.962771	0.990293
Aamp_1	2205	0.0454679	0.573747	0.864065
Aar2_1	926	0.0672393	0.409914	0.776754
Aars1_1	9414	0.123574	0.0311321	0.231973
Aars2_1	611	-0.115705	0.248799	0.64306
Aasdh_2	410	0.291145	0.00437333	0.0704869
Aasdhppt_1	3692	0.0810126	0.315846	0.706244
Aatf_1	4358	-0.0392342	0.53158	0.845033
Aatk_1	196	-0.150982	0.197229	0.584091
Abca12_1	10	-0.0526061	0.436095	NA
Abca1_1	3882	-0.0163425	0.804278	0.94681
Abca2_1	2502	-0.0589949	0.458627	0.805121
Abca5_1	2654	-0.112026	0.139305	0.507243
Abca6_1	43	-0.0215597	0.845538	0.961801
Abca7_1	338	0.00524219	0.961255	0.990293
Abca9_1	36	-0.00703582	0.946766	0.985872
Abcb10_1	449	0.0878958	0.37717	0.752839
Abcb1_1	1864	0.0609398	0.401419	0.772121
Abcb1b_1	942	-0.120837	0.13199	0.496717
Abcb6_1	1186	-0.0903201	0.297407	0.692015
Abcb7_1	1811	0.00634694	0.933288	0.982603
Abcb8_1	409	0.0304901	0.762941	0.935131
Abcc10_1	549	0.0757514	0.473689	0.813905
Abcc1_1	2946	0.0265337	0.69443	0.912979
Abcc2_1	33	0.116312	0.268003	0.662631
Abcc3_1	1349	-0.147954	0.0560896	0.327115
Abcc4_1	5444	0.00259408	0.964275	0.990433
Abcc5_1	6566	-0.135269	0.0253931	0.208563
Abcc6_1	11	-0.0216149	0.76628	NA
Abcd1_1	367	-0.103428	0.295655	0.690799
Abcd2_1	142	-0.00553356	0.961956	0.990293
Abcd3_1	1631	0.100196	0.207216	0.596746
Abcd4_1	298	0.175175	0.108272	0.451657
Abce1_1	5034	0.145006	0.0645662	0.353675
Abcf1_1	6608	-0.037679	0.587315	0.869332
Abcf3_1	1302	-0.112648	0.176094	0.555716
Abhd10_1	331	0.194742	0.0689663	0.365942
Abhd11_1	295	-0.00223849	0.983018	0.994804
Abhd12_1	577	0.076428	0.42149	0.783681
Abhd13_1	741	0.224758	0.0223662	0.192922
Abhd14a_1	197	0.0509297	0.659549	0.90045
Abhd14b_1	1143	-0.106491	0.257496	0.651013
Abhd15_1	55	0.0807246	0.477105	0.815681
Abhd16a_1	960	-0.00678505	0.939556	0.98452
Abhd17a_1	532	-0.00391641	0.967124	0.991404
Abhd17b_1	1105	0.179228	0.0794992	0.393119
Abhd17c_1	1500	-0.0555459	0.477121	0.815681
Abhd18_1	101	-0.0296491	0.801074	0.945712
Abhd2_1	3661	0.00707216	0.910127	0.976929
Abhd4_1	1027	-0.115849	0.156816	0.531447
Abhd5_1	4780	0.0664951	0.294817	0.689859
Abhd6_1	52	0.0470185	0.672621	0.904017
Abhd8_1	1623	-0.122955	0.175829	0.55536
Abi1_1	1598	-0.0245315	0.739309	0.927967
Abi2_1	1354	-0.0394079	0.585716	0.868012
Abitram_1	231	0.102156	0.369859	0.747894
Abl1_1	1888	-0.22004	0.00609451	0.0861132
Abl2_1	1300	-0.388196	1.63604e-06	0.000177605
Abr_1	6193	-0.00433735	0.938779	0.98452
Abracl_1	1102	0.181173	0.0409785	0.273474
Abraxas1_1	289	0.0550267	0.611032	0.877805
Abraxas2_1	914	0.0266578	0.780481	0.940286
Abt1_1	581	0.168834	0.0946787	0.425155
Abtb1_1	168	-0.15478	0.184079	0.567402
Abtb2_1	113	-0.102306	0.386607	0.759929
Acaa2_1	2866	-0.00597306	0.924734	0.981549
Acaca_2	11591	-0.0504017	0.372911	0.750554
Acad10_1	545	-0.0809837	0.369997	0.747931
Acad11_1	455	-0.0522223	0.601215	0.872421
Acad8_1	318	0.0751727	0.477962	0.816102
Acad9_1	980	-0.0301814	0.722576	0.922331
Acadl_1	2680	0.0332648	0.64207	0.893027
Acadm_1	357	-0.0389529	0.715224	0.920172
Acads_1	99	-0.108457	0.357776	0.741284
Acadsb_1	712	0.205073	0.0223575	0.192922
Acadvl_1	2048	-0.0209081	0.750901	0.931856
Acap1_1	44	0.0324888	0.770675	0.936562
Acap2_1	1995	0.0360366	0.624449	0.885419
Acap3_1	559	-0.149922	0.143022	0.513608
Acat1_1	1624	0.123772	0.107355	0.449993
Acbd3_1	1781	-0.170051	0.0125651	0.137979
Acbd4_1	360	-0.227515	0.0270966	0.216582
Acbd5_1	562	-0.038563	0.689505	0.911273
Acbd6_1	1036	0.0923207	0.259068	0.652644
Acd_1	1024	0.0257732	0.76015	0.934443
Ace2_1	6	0.00277565	0.9621	NA
Acer1_1	11	-0.0806386	0.270011	NA
Acer3_1	1595	-0.0701856	0.391139	0.763822
Acin1_1	2889	-0.0586761	0.368445	0.746798
Ackr3_1	998	0.206502	0.0750268	0.382311
Acly_2	39230	-0.0913379	0.131275	0.496462
Aco1_1	1281	-0.034418	0.655763	0.8991
Aco2_1	4723	0.0138254	0.837415	0.957939
Acot13_1	282	0.075331	0.485692	0.818813
Acot7_1	2902	-0.0647402	0.410851	0.777786
Acot9_1	1066	-0.0180738	0.810082	0.948146
Acox1_1	1969	0.0323883	0.65117	0.896728
Acox3_1	635	-0.0529872	0.558341	0.857207
Acp1_1	1724	-0.0441975	0.526117	0.843434
Acp2_1	243	0.142528	0.185139	0.569132
Acp5_1	467	-0.0633682	0.543676	0.848941
Acp6_1	211	-0.0510076	0.64863	0.895426
Acsbg1_1	12	0.0226789	0.773391	0.937777
Acsf2_1	1012	-0.0246309	0.778517	0.939698
Acsf3_1	415	-0.0398732	0.710582	0.918325
Acsl1_1	2373	-0.017364	0.808436	0.947548
Acsl3_1	2217	0.105734	0.156345	0.531447
Acsl4_1	5776	-0.00232334	0.977476	0.993575
Acsl5_1	6207	-0.0182651	0.750695	0.931856
Acsl6_1	35	-0.076896	0.45575	0.803733
Acss1_1	12	0.042641	0.571504	0.863491
Acss2_1	4479	-0.112997	0.10635	0.447835
Acta1_1	201	0.0242482	0.828611	0.954063
Acta2_1	645	0.131449	0.150422	0.523242
Actb_1	37648	-0.0177801	0.801922	0.946066
Actg1_1	27695	0.240695	0.00487031	0.0751719
Actg1_2	4493	0.346733	1.93813e-06	0.000200084
Actl6a_1	989	-0.0237992	0.773866	0.937995
Actn1_1	6219	-0.00605279	0.929764	0.981926
Actn2_1	6	-0.00172437	0.976286	NA
Actn3_1	328	-0.0789492	0.442518	0.796533
Actn4_1	6808	-0.0184225	0.807906	0.947474
Actr10_1	700	0.0762109	0.360054	0.741373
Actr1a_1	4476	-0.16415	0.0169124	0.164186
Actr1b_1	357	-0.0767184	0.447954	0.799823
Actr2_1	4222	0.0254731	0.70469	0.916196
Actr3_1	10843	0.134873	0.0188243	0.176348
Actr5_1	1361	0.0581692	0.452996	0.803007
Actr6_1	505	0.170685	0.0829706	0.399797
Actr8_1	456	-0.118124	0.222088	0.615802
Actrt3_1	22	0.147517	0.0630066	0.350188
Acvr1_1	745	-0.0994462	0.291785	0.687788
Acvr1b_2	898	-0.151071	0.0739232	0.379485
Acvr2a_1	431	-0.0391794	0.685304	0.908634
Acvr2b_1	967	-0.268505	0.00166253	0.0345548
Acyp1_1	72	-0.14232	0.222321	0.615903
Acyp2_1	45	0.0901205	0.408468	0.776216
Ada_1	290	0.016848	0.873611	0.967719
Adal_1	228	0.0367282	0.743402	0.929543
Adam10_1	5898	0.0723491	0.238023	0.628825
Adam12_2	6	0.0476471	0.336281	NA
Adam15_1	839	-0.0853244	0.363566	0.74335
Adam17_1	2172	0.0550151	0.42677	0.787617
Adam19_1	631	-0.145939	0.100068	0.438054
Adam22_1	2102	-0.0644469	0.378423	0.75409
Adam23_1	467	-0.0227344	0.812668	0.948781
Adam9_1	3251	0.0109752	0.856085	0.964086
Adamts15_1	12	0.0809722	0.160946	0.537188
Adamts1_1	687	-0.305834	0.00218583	0.0424096
Adamts3_1	28	-0.116021	0.230734	0.624171
Adamts4_1	35	-0.209113	0.0473214	0.295647
Adamts6_1	283	-0.0579691	0.606678	0.875378
Adamts7_1	635	0.0834098	0.383765	0.758965
Adamtsl1_1	107	-0.299568	0.0110193	0.127285
Adamtsl4_1	644	0.00488914	0.959984	0.990164
Adamtsl5_1	870	-0.152766	0.0883868	0.40952
Adapt15_1	2023	0.164984	0.0538156	0.318597
Adar_1	473	-0.0438796	0.664667	0.901837
Adarb1_1	1206	-0.163033	0.0342793	0.24587
Adat1_1	352	-0.0412934	0.6824	0.907739
Adat2_1	474	0.118157	0.211907	0.602548
Adat3_1	171	-0.254899	0.028972	0.223157
Adck1_1	172	-0.0149181	0.898474	0.975234
Adck2_1	1005	0.133308	0.105879	0.447463
Adck5_1	319	0.0616994	0.566	0.859696
Adcy10_1	29	-0.0825457	0.391745	0.76428
Adcy6_1	1225	-0.234647	0.00437501	0.0704869
Adcy7_1	4090	-0.197118	0.00252935	0.0471731
Adcy9_1	1412	-0.244984	0.00146699	0.0320869
Add1_1	4961	0.0105486	0.86235	0.965078
Adgra2_1	9821	-0.0544868	0.443646	0.797238
Adgra3_1	652	-0.0498251	0.571383	0.863413
Adgrb2_1	29	0.0853329	0.38642	0.759929
Adgre5_1	480	0.0609683	0.539164	0.847422
Adgrf1_1	254	0.291478	0.0135847	0.144653
Adgrf3_1	8	0.0294761	0.640775	NA
Adgrf4_1	13	0.029414	0.698708	0.914178
Adgrf5_1	30	-0.0476539	0.633242	0.889718
Adgrg1_1	8111	-0.107346	0.178224	0.557757
Adgrg5_1	5	-0.0129561	0.809404	NA
Adgrg6_1	15	0.0584471	0.460451	0.806507
Adgrl2_1	6029	-0.120645	0.0444829	0.286259
Adh5_1	4816	0.0465215	0.433524	0.791689
Adh7_1	123	0.183941	0.118913	0.472461
Adhfe1_1	17	0.0529832	0.510638	0.834289
Adi1_1	155	0.105855	0.365026	0.744269
Adipor1_1	5336	-0.0550167	0.404913	0.774066
Adipor2_1	5754	-0.0549503	0.341132	0.7277
Adk_1	484	0.0715295	0.461332	0.807298
Adm_1	66	-0.0188319	0.869261	0.966989
Adnp2_1	1656	0.0359533	0.728	0.923559
Adnp_1	9190	-0.156977	0.0297625	0.226618
Adora2a_1	15	-0.0762035	0.341868	0.727957
Adpgk_1	822	0.00813979	0.92072	0.980784
Adprh_1	4608	-0.0260542	0.697273	0.913717
Adprm_1	136	0.15476	0.186098	0.570776
Adprs_1	1147	0.0323274	0.710362	0.918325
Adrm1_1	5553	-0.100323	0.170416	0.548394
Adsl_1	1565	-0.0364478	0.641198	0.892729
Adss2_1	3536	0.00308651	0.960902	0.990293
Aebp1_1	7287	-0.0103011	0.865823	0.965682
Aebp2_1	1141	-0.0268441	0.733993	0.926398
Aen_1	1078	0.454318	5.62877e-06	0.000476658
Afap1_1	2154	-0.260933	0.000157201	0.00653857
Aff1_1	1119	-0.125164	0.12102	0.476066
Aff2_1	1013	0.0356527	0.66012	0.900606
Aff3_1	1	0.0407778	0.0804358	NA
Aff4_1	4429	-0.0634949	0.588085	0.869467
Afg1l_1	124	-0.134183	0.256048	0.650132
Afg3l2_1	2367	0.0792443	0.232304	0.624785
Afmid_1	198	-0.0521289	0.64667	0.894516
Aftph_1	1243	-0.137489	0.08726	0.407763
Aga_1	4079	0.0858812	0.149498	0.521779
Agap1_2	6859	-0.111194	0.0589525	0.336607
Agap3_1	1527	-0.209861	0.0247359	0.205622
Agbl3_1	267	-0.19316	0.074743	0.381561
Agbl5_1	355	0.0163499	0.870158	0.96699
Ager_1	18	-0.11027	0.195659	0.582345
Agfg1_1	1708	-0.0259004	0.756713	0.933556
Agfg2_1	1231	-0.136817	0.13571	0.502467
Aggf1_1	810	-0.0662313	0.417359	0.781994
Agk_1	1374	-0.00412806	0.958561	0.989266
Agl_1	1299	-0.0279979	0.711078	0.918567
Ago2_1	4805	-0.197339	0.00109015	0.025931
Agpat1_1	2456	-0.0700669	0.425975	0.786362
Agpat2_2	859	0.0123127	0.889425	0.972697
Agpat3_1	3697	0.07486	0.255923	0.649947
Agpat4_1	340	-0.106261	0.297315	0.692015
Agpat5_1	1003	0.0854763	0.403209	0.77295
Agps_1	3953	0.0659331	0.351009	0.736021
Agrn_1	4295	-0.260349	0.000265976	0.00947913
Agt_1	226	-0.132986	0.225728	0.618929
Agtpbp1_1	493	0.0354904	0.70972	0.918325
Agtrap_1	116	0.0253496	0.829366	0.954177
Ahctf1_1	5678	-0.245494	0.000516704	0.0157563
Ahcy_1	3392	0.0246965	0.740501	0.92821
Ahcyl1_1	6830	0.028626	0.597031	0.871065
Ahcyl2_1	1163	-0.0141497	0.850899	0.963548
Ahdc1_1	834	-0.648278	5.41646e-10	1.83471e-07
Ahi1_1	384	0.086933	0.39277	0.764853
Ahnak2_1	1420	0.147261	0.0806783	0.395868
Ahnak_1	38621	-0.0262676	0.7116	0.918868
Ahr_1	1482	-0.249138	0.00517388	0.0774722
Ahsa1_1	4199	-0.042893	0.478544	0.816159
Ahsa2p_1	1307	0.0566821	0.448472	0.799911
Ahsp_1	12	0.123432	0.0944023	0.424522
Aida_1	1643	0.0048203	0.947966	0.985954
Aifm1_1	3306	-0.0124226	0.858198	0.96484
Aifm2_1	225	-0.0624398	0.576584	0.864703
Aifm3_1	6	0.00961509	0.858163	NA
Aig1_1	1368	0.0119252	0.874636	0.967755
Aimp1_1	2083	0.037503	0.590193	0.870525
Aimp2_1	731	0.169885	0.0671505	0.360736
Aip_1	734	-0.0717874	0.445772	0.798939
Ajuba_1	4476	-0.00560727	0.945532	0.98583
Ak1_1	9	-0.0454472	0.505988	NA
Ak2_2	4816	-0.0487756	0.45171	0.802563
Ak3_1	5813	-0.0138514	0.803733	0.94681
Ak4_1	1658	-0.126907	0.086851	0.407527
Ak6_1	529	-0.0492877	0.642231	0.893052
Ak9_1	10	-0.0858159	0.203453	NA
Akap10_1	527	-0.130673	0.163503	0.540721
Akap11_1	2117	-0.0773382	0.370541	0.748428
Akap12_1	2056	-0.0292584	0.677526	0.90585
Akap13_1	2083	-0.234967	0.00157512	0.0332791
Akap1_1	2856	-0.164066	0.0126304	0.137979
Akap3_1	39	0.266563	0.0137718	0.146231
Akap7_1	588	0.0634439	0.513276	0.836469
Akap8_1	2059	0.0601401	0.482307	0.81745
Akap8l_1	288	-0.0156756	0.883188	0.970539
Akap9_1	6155	-0.0126987	0.873518	0.967719
Akip1_1	375	0.0386926	0.69676	0.913249
Akirin1_1	1921	-0.0939489	0.19348	0.57921
Akirin2_1	499	-0.130724	0.214179	0.605247
Akna_1	411	0.119464	0.223409	0.616819
Akr1a1_1	16687	-0.018922	0.77857	0.939698
Akr1b1_1	8389	-0.111182	0.106057	0.447463
Akr1b8_1	5887	0.0282815	0.679718	0.906462
Akr1e2_1	230	0.103246	0.34973	0.735184
Akt1_1	3742	-0.0346178	0.65047	0.896523
Akt1s1_1	1970	0.0997064	0.184469	0.568238
Akt2_1	3096	-0.0440044	0.567737	0.860779
Akt3_1	52	-0.0192186	0.862736	0.965078
Aktip_1	1478	-0.0413724	0.560841	0.858383
Alad_1	392	-0.0329358	0.750595	0.931856
Alas1_1	1723	-0.106446	0.13713	0.504004
Alb_2	8	-0.0344733	0.574458	NA
Alcam_1	1499	0.0992078	0.203311	0.591317
Aldh16a1_1	1222	-0.0676465	0.442659	0.796533
Aldh18a1_1	34	0.00651229	0.949768	0.986669
Aldh2_1	3775	-0.0234114	0.762953	0.935131
Aldh4a1_1	653	0.145913	0.123209	0.480008
Aldh5a1_1	1018	-0.0368831	0.673319	0.904178
Aldh6a1_1	387	0.128596	0.191684	0.576564
Aldh7a1_1	1443	0.0114118	0.875305	0.967755
Aldh8a1_1	223	-0.010354	0.927583	0.981921
Aldh9a1_1	1431	0.0858247	0.252063	0.647002
Aldoa_1	18372	-0.0556254	0.454087	0.803143
Alg11_1	698	0.0893934	0.399743	0.770621
Alg12_1	1472	-0.0612978	0.408915	0.776386
Alg13_1	752	0.0643418	0.447626	0.799685
Alg1_1	176	-0.0547711	0.632097	0.889176
Alg2_1	1425	-0.0320091	0.716052	0.92045
Alg3_1	488	-0.126777	0.216809	0.608467
Alg5_1	236	-0.0258279	0.810894	0.948201
Alg6_1	674	0.165306	0.0705149	0.371164
Alg8_1	540	0.0276905	0.761959	0.935018
Alg9_1	839	-0.236936	0.00387684	0.0643556
Alk_1	9	0.0441513	0.522519	NA
Alkbh1_1	818	-0.136349	0.154362	0.528928
Alkbh2_1	432	0.121921	0.217455	0.609133
Alkbh3_1	632	0.0422951	0.634467	0.890175
Alkbh4_1	320	-0.152488	0.160165	0.535866
Alkbh5_1	514	-0.0603833	0.514544	0.836743
Alkbh6_1	103	-0.0371285	0.75333	0.93246
Alkbh7_1	79	0.152016	0.196573	0.58331
Alkbh8_1	489	-0.0712218	0.438085	0.793771
Alms1_1	1015	-0.141687	0.0837883	0.401729
Aloxe3_1	82	0.0707563	0.546261	0.850199
Alpl_1	15	0.0117545	0.887445	0.971746
Als2_1	1855	0.0192134	0.784254	0.940838
Als2cl_1	923	-0.297516	0.000899123	0.0229039
Alyref_1	1253	0.20778	0.00692874	0.0934745
Ambra1_1	1430	0.00749309	0.930422	0.982094
Amd1_1	3333	0.238011	0.010938	0.126932
Amdhd2_1	200	0.364363	0.00152226	0.0326886
Amer1_1	523	-0.276936	0.00292464	0.0521402
Amfr_1	5021	-0.00471358	0.938926	0.98452
Amh_1	28	-0.0211959	0.815003	0.949285
Amhr2_1	8	0.0310591	0.63466	NA
Amigo3_1	63	0.162928	0.153157	0.527515
Ammecr1_1	516	-0.0796264	0.41423	0.779561
Ammecr1l_1	587	-0.314427	0.00226272	0.0434949
Amn1_1	152	0.196977	0.0924837	0.419052
Amot_1	742	0.098024	0.233822	0.626107
Amotl1_1	13119	-0.0889416	0.155971	0.531213
Amotl2_1	6124	-0.184298	0.118515	0.471691
Ampd2_1	3266	-0.241664	0.00395695	0.0654254
Ampd3_1	1538	-0.0793039	0.359552	0.741373
Amt_1	313	-0.296997	0.00570903	0.0826227
Amz2_1	705	-0.0124256	0.894588	0.973845
Anapc10_1	222	-0.0442216	0.685804	0.908634
Anapc11_1	1081	0.00847875	0.93384	0.9829
Anapc13_1	336	-0.0676761	0.515359	0.837092
Anapc15_1	372	0.26806	0.0098121	0.118931
Anapc16_1	1162	-0.102228	0.188636	0.573968
Anapc1_1	9327	0.0354704	0.501314	0.828369
Anapc2_1	1632	-0.0426936	0.564566	0.859432
Anapc4_1	750	0.0515182	0.560749	0.858383
Anapc5_1	8660	0.0122128	0.824709	0.952784
Anapc7_1	954	0.0154884	0.866497	0.966087
Ang_1	33	-0.0422712	0.685593	0.908634
Angel1_1	1838	0.112678	0.154019	0.528293
Angel2_1	366	-0.0548619	0.595208	0.870525
Angpt4_1	92	-0.0363519	0.758098	0.934151
Angptl4_1	64	0.466749	4.0734e-06	0.000364657
Angptl5_1	7	0.0152326	0.794093	NA
Angptl6_1	48	0.0757742	0.490575	0.820774
Ank1_1	202	-0.143447	0.199698	0.587241
Ank2_1	3117	-0.0807792	0.199754	0.587267
Ank3_1	758	-0.128522	0.124341	0.480827
Ankdd1a_1	4	-0.0133063	0.764515	NA
Ankfy1_1	1297	-0.101989	0.178094	0.557711
Ankh_1	1558	-0.0318009	0.663439	0.901635
Ankib1_1	2803	-0.129313	0.100432	0.438576
Ankle1_1	795	-0.161499	0.0992271	0.435591
Ankle2_1	837	0.144526	0.116564	0.468234
Ankmy1_1	36	0.0152794	0.885169	0.970946
Ankmy2_1	454	-0.0388665	0.685607	0.908634
Ankra2_1	105	0.108387	0.358764	0.741373
Ankrd10_1	3227	-0.158534	0.0233837	0.198825
Ankrd11_1	8539	-0.226847	0.00129836	0.0296399
Ankrd12_1	2376	0.0525925	0.653256	0.898022
Ankrd13a_1	2341	0.0775012	0.247997	0.642444
Ankrd13b_1	215	-0.249172	0.0239079	0.201641
Ankrd13c_1	2484	0.0458265	0.527476	0.843434
Ankrd16_1	137	0.129862	0.269272	0.663899
Ankrd17_1	3205	-0.108633	0.106093	0.447463
Ankrd1_1	73	0.0810131	0.469563	0.812401
Ankrd22_1	7	-0.0188513	0.758353	NA
Ankrd23_1	54	-0.23648	0.0306509	0.230791
Ankrd27_1	1121	0.0703073	0.396026	0.767853
Ankrd28_1	1546	-0.0590468	0.472851	0.813433
Ankrd30a_1	550	-0.149419	0.163188	0.540528
Ankrd34a_1	59	0.257747	0.022494	0.193756
Ankrd35_1	10	0.0171896	0.797318	NA
Ankrd37_1	55	0.0651541	0.558776	0.857387
Ankrd39_1	77	-0.0767409	0.506836	0.831273
Ankrd40_1	2700	-0.0667867	0.302884	0.695755
Ankrd42_1	114	0.048517	0.679705	0.906462
Ankrd46_1	1496	-0.0112042	0.875177	0.967755
Ankrd49_1	446	0.335688	0.00372003	0.0623304
Ankrd50_1	567	0.119555	0.18642	0.571086
Ankrd52_1	7720	-0.174388	0.0110437	0.12745
Ankrd54_1	254	-0.147247	0.175651	0.55536
Ankrd61_1	34	0.0731518	0.471139	0.812725
Ankrd9_1	261	-0.163392	0.158468	0.533463
Anks1a_1	1848	-0.108695	0.107337	0.449993
Anks3_1	584	0.0173456	0.848095	0.962787
Ankzf1_1	395	-0.102351	0.317563	0.707759
Anln_1	3971	0.117488	0.0966939	0.430006
Ano10_1	9019	-0.00514766	0.930157	0.982094
Ano6_3	1797	0.0042359	0.953299	0.988012
Ano8_1	866	-0.104338	0.298443	0.692382
Anp32a_1	3331	0.0433322	0.531343	0.845033
Anp32b_1	10724	0.278228	0.000534067	0.0161288
Anp32e_1	3245	0.0961298	0.123801	0.480381
Antkmt_1	319	-0.0872088	0.418723	0.783001
Antxr1_1	260	-0.0543812	0.60642	0.875273
Antxr2_1	1286	-0.0274859	0.728638	0.923758
Anxa11_1	4790	0.0506524	0.47485	0.814143
Anxa1_1	15318	0.00542718	0.922054	0.981017
Anxa2_1	18584	-0.000359101	0.995243	0.998225
Anxa3_1	53	0.035919	0.749128	0.931523
Anxa4_1	1268	0.0102912	0.887587	0.971746
Anxa5_1	3821	-0.0427205	0.476109	0.815285
Anxa6_1	3024	-0.0107623	0.873968	0.967755
Anxa7_1	3006	-0.037889	0.595177	0.870525
Aoc2_1	50	-0.195173	0.0840015	0.402229
Aoc3_1	3	-0.00678299	0.863896	NA
Aopep_1	196	0.0984259	0.390842	0.763636
Ap1b1_1	4543	-0.00936767	0.88742	0.971746
Ap1g1_1	2645	-0.0666762	0.387767	0.760426
Ap1g2_1	115	-0.0885201	0.451432	0.802296
Ap1m1_1	1857	-0.0382133	0.614962	0.880087
Ap1s1_1	1602	-0.093352	0.250891	0.645273
Ap1s2_1	1095	0.195219	0.0321185	0.236695
Ap2a1_1	3782	-0.0407519	0.603978	0.873975
Ap2a2_1	3649	-0.0096356	0.892818	0.973121
Ap2b1_1	5530	-0.0109768	0.851845	0.963616
Ap2m1_1	5299	0.0796555	0.209146	0.598249
Ap2s1_1	288	0.0149652	0.894919	0.974036
Ap3b1_1	1177	-0.0812345	0.286279	0.682116
Ap3b2_1	8	0.0368061	0.500857	NA
Ap3d1_1	4862	-0.0667032	0.314167	0.703531
Ap3m1_1	615	-0.00441993	0.962456	0.990293
Ap3s1_1	1534	0.0830736	0.303181	0.696267
Ap4b1_1	271	0.116462	0.282068	0.677556
Ap4e1_1	238	-0.0825736	0.461574	0.807319
Ap4m1_1	210	-0.0697607	0.535749	0.845863
Ap4s1_1	96	0.0947022	0.422591	0.784526
Ap5b1_1	543	0.303977	0.00218596	0.0424096
Ap5m1_2	476	-0.0057662	0.95415	0.988012
Ap5s1_1	98	-0.193988	0.100604	0.438576
Ap5z1_1	498	0.509074	1.64383e-06	0.000177605
Apba1_1	553	-0.0640625	0.513615	0.836642
Apba3_1	408	-0.0562536	0.598388	0.871819
Apbb1_1	1181	-0.103772	0.220958	0.614245
Apbb1ip_1	956	-0.0721514	0.354858	0.738921
Apbb2_1	995	-0.0274217	0.736612	0.927183
Apbb3_1	643	0.060487	0.516315	0.837276
Apc2_1	75	-0.0157112	0.893111	0.973121
Apc_1	3210	-0.143223	0.0561662	0.32741
Apeh_1	678	-0.101882	0.286767	0.682631
Apex1_1	862	0.0423034	0.623588	0.885053
Apex2_1	411	-0.0175283	0.869762	0.96699
Aph1a_1	889	-0.161004	0.0588282	0.33605
Aph1b_1	143	-0.0453181	0.700908	0.914515
Api5_1	4014	0.104747	0.092373	0.419005
Apip_1	194	0.139695	0.221429	0.614653
Aplf_1	265	-0.0999496	0.370361	0.748306
Apln_1	224	-0.00649574	0.954659	0.988034
Aplp2_1	10074	0.00135263	0.980558	0.994489
Apmap_1	2211	0.0924581	0.151446	0.524089
Apoa2_1	21	0.00344603	0.970687	0.992589
Apobec3b_1	1219	-0.126702	0.0892397	0.412101
Apoe_1	228	-0.0510884	0.661942	0.901402
Apold1_1	3	0.0138648	0.702105	NA
Apom_1	67	0.266298	0.01821	0.172376
Apoo_1	543	0.0078373	0.931384	0.982133
Apool_1	399	0.14419	0.140504	0.509235
App_1	16531	0.0335773	0.557088	0.856895
Appbp2_1	2595	0.0774001	0.371966	0.749465
Appl1_1	752	-0.094529	0.281139	0.676818
Appl2_1	557	0.0145262	0.877653	0.968788
Aprt_1	3095	0.0210132	0.791873	0.94323
Aptx_1	145	0.0362438	0.756956	0.933556
Aqp11_1	78	-0.0401094	0.733713	0.926398
Aqp1_1	2029	-0.0659545	0.472855	0.813433
Aqp7_1	6	0.00989719	0.86624	NA
Aqr_1	1661	-0.026704	0.715982	0.92045
Araf_2	945	-0.116	0.195737	0.582345
Arap1_1	1589	-0.0924172	0.223719	0.616819
Arap3_1	2818	-0.130207	0.0910424	0.416503
Arcn1_1	9711	0.0325092	0.602739	0.87315
Areg_1	5864	0.0552426	0.63521	0.890175
Arel1_1	1737	0.0367744	0.608298	0.876386
Arf1_1	5187	0.0310982	0.647958	0.895052
Arf3_1	2354	-0.170784	0.0200157	0.181912
Arf4_1	2717	0.0286073	0.68425	0.908348
Arf5_1	1847	-0.0752369	0.363998	0.743354
Arf6_1	7042	0.0990568	0.120715	0.475612
Arfgap1_1	1990	-0.0599428	0.386006	0.759929
Arfgap2_1	1670	0.0554431	0.44661	0.798939
Arfgap3_1	985	-0.0503372	0.535154	0.845786
Arfgef1_2	2217	-0.0476905	0.529391	0.843592
Arfgef2_1	3712	-0.0289168	0.642189	0.893052
Arfip1_1	552	0.0115203	0.904421	0.975815
Arfip2_1	1216	-0.103978	0.182609	0.564817
Arfrp1_1	471	-0.0175826	0.856204	0.96411
Arglu1_1	2117	0.103593	0.157197	0.532025
Arhgap10_1	716	-0.0445275	0.61377	0.879468
Arhgap12_1	1316	-0.0166288	0.841746	0.959753
Arhgap17_1	1601	-0.118999	0.0885294	0.409878
Arhgap19_1	1281	-0.089264	0.271644	0.666246
Arhgap1_1	1933	-0.0441822	0.567266	0.860607
Arhgap20_1	156	0.123855	0.294191	0.689859
Arhgap21_1	3399	-0.0298834	0.624137	0.885077
Arhgap22_1	1988	-0.0691206	0.421873	0.783986
Arhgap23_1	1290	-0.287842	0.00169816	0.0351456
Arhgap24_2	596	0.0152804	0.872306	0.96757
Arhgap25_1	7293	-0.0376305	0.577743	0.865248
Arhgap26_1	23	0.113223	0.236998	0.62859
Arhgap27_1	106	0.187462	0.112314	0.45971
Arhgap28_1	1362	-0.0102382	0.888976	0.972465
Arhgap29_1	2822	-0.099712	0.200916	0.588061
Arhgap31_1	2043	0.046401	0.502696	0.828967
Arhgap33_1	115	-0.258628	0.0282371	0.221323
Arhgap35_1	3305	-0.0877775	0.164867	0.542298
Arhgap36_1	2	-0.0251652	0.451928	NA
Arhgap39_1	508	-0.272543	0.00386637	0.0643506
Arhgap45_1	427	-0.128692	0.204383	0.592747
Arhgap4_1	15	-0.0354932	0.659939	0.900606
Arhgap5_1	4075	-0.0459912	0.575772	0.864578
Arhgap6_1	278	0.0196807	0.854762	0.963934
Arhgdia_1	5394	0.0119657	0.868692	0.96687
Arhgef10_1	3048	-0.0579814	0.355413	0.739072
Arhgef10l_2	864	-0.143135	0.120207	0.474777
Arhgef11_1	404	-0.0329014	0.741055	0.928393
Arhgef12_1	11870	0.00709898	0.898564	0.975234
Arhgef17_1	1543	-0.314371	6.56435e-05	0.00337951
Arhgef18_2	1363	-0.0127349	0.867284	0.966279
Arhgef19_1	47	-0.211646	0.0501065	0.306814
Arhgef1_1	1376	-0.0185702	0.836838	0.957939
Arhgef25_1	109	-0.21457	0.0694647	0.367709
Arhgef28_1	549	0.00568648	0.950075	0.986669
Arhgef2_1	1112	-0.312851	0.000120505	0.00529925
Arhgef37_1	50	-0.0581094	0.60369	0.87388
Arhgef39_1	15	0.0632065	0.434264	0.791886
Arhgef40_1	2304	-0.106885	0.191672	0.576564
Arhgef4_1	179	0.0242833	0.835207	0.957349
Arhgef5_1	2546	-0.175098	0.0150995	0.155242
Arhgef6_1	1261	-0.0017796	0.98195	0.994804
Arhgef7_1	3223	-0.0398485	0.526132	0.843434
Arid1a_1	3628	-0.294532	4.75614e-05	0.00264338
Arid1b_1	2787	-0.214143	0.00121395	0.028071
Arid2_1	1051	-0.229203	0.0057233	0.0827337
Arid3a_1	277	-0.65409	6.26275e-10	2.06556e-07
Arid3b_1	270	-0.164839	0.125728	0.483804
Arid4a_1	609	-0.241222	0.0187729	0.176108
Arid4b_1	903	-0.102501	0.252303	0.647045
Arid5a_1	474	0.26677	0.017698	0.16932
Arid5b_1	1430	-0.244177	0.00518859	0.0775998
Arih1_1	3674	0.0517251	0.433864	0.791847
Arih2_1	1005	-0.0884429	0.257471	0.651013
Arl10_1	1046	-0.13883	0.0920402	0.418404
Arl11_1	338	0.564278	1.07786e-06	0.000133751
Arl13b_1	638	0.0273281	0.769184	0.93585
Arl14ep_1	1725	0.123399	0.144348	0.514977
Arl15_1	1499	-0.0335561	0.691439	0.912164
Arl16_1	137	-0.0320381	0.784528	0.940838
Arl1_1	2441	0.0567878	0.477682	0.816102
Arl2_1	954	-0.131418	0.148636	0.520641
Arl2bp_1	3475	0.0544228	0.391168	0.763822
Arl3_1	1326	0.0201319	0.781938	0.940343
Arl4a_1	418	0.162561	0.120982	0.476066
Arl4c_1	1237	-0.141857	0.0711906	0.372833
Arl5a_1	5271	0.00313184	0.966788	0.991308
Arl5b_1	783	0.111692	0.255437	0.649238
Arl6_1	445	0.0396534	0.687597	0.909995
Arl6ip1_1	5421	0.136927	0.0582342	0.33418
Arl6ip4_1	1229	0.0169121	0.845232	0.961736
Arl6ip5_1	1371	-0.104579	0.149448	0.521779
Arl6ip6_2	553	0.0263371	0.789529	0.943122
Arl8a_1	739	-0.22754	0.0109218	0.126861
Arl8b_1	2434	0.140223	0.0499382	0.306351
Arl9_1	468	0.116085	0.263925	0.657739
Armc10_1	1519	0.231737	0.00187206	0.0377818
Armc2_1	63	-0.0212684	0.852146	0.963616
Armc5_1	1450	0.179498	0.0320932	0.236695
Armc6_1	1904	-0.0551389	0.526182	0.843434
Armc8_1	619	0.00566438	0.950042	0.986669
Armc9_2	258	0.118086	0.289103	0.685648
Armcx1_1	660	0.0579289	0.561985	0.858493
Armcx3_1	1334	0.054136	0.485706	0.818813
Armcx4_1	16	0.0514434	0.515561	0.837092
Armcx5_1	313	0.293377	0.00456229	0.0721307
Armh1_1	4	0.017006	0.725603	NA
Armh3_1	731	-0.155433	0.0688366	0.365408
Armt1_1	970	-0.00547414	0.946842	0.985872
Arnt2_1	121	-0.0763227	0.515708	0.837092
Arnt_1	1456	-0.0867679	0.263833	0.657641
Arntl2_1	23	0.0136673	0.879395	0.969351
Arntl_1	521	-0.0585763	0.539968	0.847498
Arpc1a_1	3179	0.00884936	0.91372	0.978366
Arpc1b_1	21611	0.00549876	0.945238	0.985662
Arpc2_1	4703	0.032942	0.56067	0.858383
Arpc3_1	2133	0.11012	0.0949766	0.425578
Arpc4_1	2663	-0.0330814	0.595262	0.870525
Arpc5_1	4383	0.107607	0.0786708	0.392665
Arpc5l_1	1079	0.109515	0.159334	0.534817
Arpp19_1	3172	0.0587	0.360961	0.741917
Arrb1_1	2115	0.0124418	0.863067	0.965078
Arrdc1_1	416	-0.0720779	0.480192	0.816699
Arrdc2_1	437	0.277957	0.00866479	0.109472
Arrdc3_1	473	1.40355	8.69613e-42	5.44943e-38
Arsa_1	792	0.0744186	0.379798	0.755424
Arsg_1	393	-0.095701	0.331631	0.719336
Arsj_1	120	-0.162021	0.169164	0.547925
Arsk_1	118	-0.000835462	0.994344	0.998064
Art3_1	13	0.0116894	0.880914	0.969975
Artn_1	130	-0.0239725	0.836623	0.957913
Arv1_1	479	-0.0628932	0.494775	0.824165
Arvcf_1	207	0.0592189	0.606103	0.875047
As3mt_1	386	-0.0339362	0.740321	0.92821
Asah1_1	2671	-0.0127714	0.848865	0.962987
Asap1_1	8738	0.00431889	0.937233	0.983863
Asap2_2	649	-0.0824807	0.3794	0.755125
Asap3_1	1635	-0.0331528	0.711181	0.918606
Asb13_1	333	0.160774	0.11439	0.463764
Asb15_1	39	0.158585	0.114636	0.464363
Asb1_1	272	-0.100984	0.35957	0.741373
Asb3_1	346	-0.200505	0.0530114	0.316076
Asb5_1	21	0.11009	0.240389	0.630987
Asb7_1	426	-0.16371	0.123604	0.480381
Asb8_1	439	-0.00868567	0.93084	0.982103
Asb9_1	13	-0.0295176	0.708475	0.917758
Ascc1_1	1364	0.0207618	0.772873	0.937516
Ascc2_1	576	0.0766856	0.386196	0.759929
Ascc3_1	2606	0.00514877	0.940151	0.984577
Ascl2_1	84	-0.012508	0.915047	0.979135
Asdurf_1	151	-0.0827503	0.478084	0.816102
Asf1a_1	631	-0.053784	0.546901	0.850482
Asf1b_1	938	0.0524262	0.53941	0.847498
Asgr2_1	89	0.0275359	0.815446	0.949285
Ash1l_1	2631	-0.0761764	0.276561	0.671589
Ash2l_1	1319	0.130337	0.0771517	0.388798
Asic2_1	738	-0.0355598	0.667809	0.902982
Asip_1	744	0.328459	0.00131289	0.0298088
Asns_1	1800	0.0472322	0.491012	0.820952
Asnsd1_1	2386	0.100801	0.161506	0.538153
Aspa_1	21	-0.111546	0.212905	0.603903
Aspg_1	641	-0.0981765	0.322334	0.710858
Asph_1	1225	0.00399186	0.957959	0.989132
Aspm_1	1900	-0.0211014	0.778936	0.939711
Aspscr1_1	1250	0.0770521	0.318203	0.708049
Asrgl1_1	888	-0.0322448	0.708121	0.917616
Aste1_1	214	0.25168	0.0311239	0.231973
Asxl1_1	2970	-0.311553	1.61766e-05	0.00110787
Asxl2_1	3054	-0.158992	0.0165866	0.162915
Atad1_1	5119	0.0534882	0.47073	0.812725
Atad2b_1	750	-0.0764702	0.408408	0.776216
Atad5_1	500	0.00965198	0.924665	0.981549
Atat1_1	68	-0.0195176	0.866891	0.966185
Atcay_1	15	-0.0377504	0.641454	0.892863
Ate1_1	917	-0.107082	0.213739	0.60471
Atf1_1	1522	0.119953	0.105292	0.446882
Atf2_1	1484	0.0506427	0.528533	0.843434
Atf3_1	525	0.755197	6.00293e-11	2.68695e-08
Atf4_1	7926	0.240687	0.00050897	0.0155583
Atf5_1	7962	-0.0159981	0.818377	0.951179
Atf6_1	1534	-0.00425231	0.954478	0.988012
Atf6b_1	2257	-0.0571203	0.498717	0.827085
Atf7ip_1	1049	0.03128	0.683967	0.908163
Atg101_1	630	-0.134667	0.16283	0.540203
Atg10_1	63	0.18777	0.10047	0.438576
Atg12_1	196	0.0441929	0.694391	0.912979
Atg13_1	1354	-0.131121	0.113437	0.462759
Atg14_1	407	0.0793745	0.415549	0.780395
Atg16l1_1	914	-0.109028	0.176654	0.556849
Atg16l2_1	157	-0.0609535	0.599632	0.871965
Atg2a_1	1352	-0.0771189	0.33101	0.718613
Atg2b_1	2710	-0.141806	0.0236701	0.20058
Atg3_1	874	0.108621	0.20665	0.595885
Atg4a_1	350	0.0702496	0.493587	0.823608
Atg4b_1	891	-0.108001	0.177838	0.557711
Atg4c_1	600	0.0513516	0.580446	0.866428
Atg4d_1	335	-0.0216283	0.845019	0.961736
Atg5_1	1091	0.0255753	0.743867	0.929685
Atg9a_1	2700	-0.0317447	0.678382	0.906287
Atg9b_1	317	-0.0127374	0.902328	0.97566
Atic_1	6054	0.0946009	0.0832489	0.400368
Atl1_1	53	0.00816489	0.941802	0.984611
Atl2_1	1147	0.0148801	0.85626	0.96411
Atl3_1	2475	-0.0164168	0.806189	0.947129
Atmin_1	1397	0.0428186	0.618172	0.881497
Atn1_1	5316	-0.225105	0.00328143	0.0570404
Atox1_1	259	-0.223961	0.0486821	0.301897
Atp10a_1	3794	-0.0703074	0.258661	0.652361
Atp10d_1	667	-0.166695	0.057771	0.332618
Atp11a_1	3590	-0.102003	0.110188	0.456072
Atp11b_2	1282	-0.00431336	0.955533	0.988201
Atp11c_1	1360	0.0851959	0.301091	0.694693
Atp12a_1	10	0.141342	0.0403006	NA
Atp13a1_1	1668	-0.0411719	0.594369	0.870525
Atp13a2_1	2498	-0.140037	0.125489	0.483628
Atp13a3_1	4210	0.0702879	0.390196	0.763625
Atp1a1_1	18716	-0.0249992	0.689463	0.911273
Atp1b3_1	5406	0.0995782	0.104108	0.445928
Atp23_1	116	-0.0153448	0.895947	0.974532
Atp2a1_1	79	0.103342	0.35446	0.738921
Atp2a2_1	12908	-0.00977532	0.864697	0.965078
Atp2b1_1	1493	-0.0111279	0.892863	0.973121
Atp2b4_1	1070	-0.0910137	0.238627	0.62936
Atp2c1_1	2231	-0.0317524	0.701301	0.914706
Atp5f1a_1	7217	-0.00768682	0.909011	0.976651
Atp5f1b_1	14069	-0.00575193	0.925678	0.981549
Atp5f1d_1	4015	-0.149864	0.111009	0.457874
Atp5f1e_1	2940	0.0051344	0.955674	0.988201
Atp5if1_1	734	-0.0638705	0.470535	0.812725
Atp5mc1_1	1673	-0.0751747	0.417614	0.782355
Atp5mc2_1	2015	-0.0922038	0.290508	0.686347
Atp5mc3_1	4332	-0.0868386	0.168768	0.547546
Atp5md_1	1134	-0.0489927	0.56868	0.861301
Atp5me_1	438	0.087441	0.449527	0.800636
Atp5mf_1	1994	-0.0637849	0.45671	0.804047
Atp5mg_1	3042	0.138159	0.0731578	0.377523
Atp5mpl_1	514	-0.115543	0.250646	0.645139
Atp5pb_1	2898	0.0633488	0.373588	0.75059
Atp5pd_1	1826	0.0203107	0.781071	0.940343
Atp5pf_1	1721	-0.00342645	0.96253	0.990293
Atp5po_1	4757	-0.0553033	0.425641	0.786344
Atp6ap1_1	3811	-0.0171654	0.785229	0.940838
Atp6ap2_1	2848	-0.0244131	0.707099	0.916831
Atp6v0a1_1	1826	-0.00939596	0.8907	0.972767
Atp6v0a2_1	1404	0.0599276	0.443725	0.797238
Atp6v0a4_1	6	-0.0290723	0.567743	NA
Atp6v0b_1	1076	-0.108697	0.248081	0.642528
Atp6v0c_1	3306	-0.066063	0.435547	0.792593
Atp6v0d1_1	2419	0.000674694	0.99239	0.997889
Atp6v0d2_1	1	0.0207189	0.448728	NA
Atp6v0e1_1	1672	-0.0839864	0.253328	0.647753
Atp6v1a_1	1231	0.108892	0.161736	0.53839
Atp6v1b2_1	3544	-0.027994	0.632085	0.889176
Atp6v1c1_1	1267	0.132513	0.124168	0.480605
Atp6v1d_1	1448	0.0946927	0.175692	0.55536
Atp6v1e1_1	1618	0.0832373	0.263673	0.657578
Atp6v1e2_1	30	-0.0341684	0.736809	0.927244
Atp6v1f_1	1228	-0.130097	0.136201	0.502813
Atp6v1fnb_1	18	0.121241	0.173581	0.552481
Atp6v1g1_1	4108	-0.0012444	0.983795	0.994804
Atp6v1g2_1	523	-0.0294408	0.764318	0.935534
Atp6v1h_1	412	0.135918	0.172574	0.551973
Atp7a_1	763	-0.0153349	0.870459	0.96699
Atp7b_1	822	-0.136878	0.113465	0.462759
Atp8a1_3	840	0.010271	0.908418	0.976552
Atp8b2_1	1355	-0.199177	0.0213668	0.189251
Atp8b3_1	8	0.0768146	0.22212	NA
Atp8b4_1	15	0.050615	0.539761	0.847498
Atp9b_1	1016	-0.135629	0.106796	0.449151
Atpaf1_1	1036	0.0143872	0.853248	0.963653
Atpaf2_1	392	0.0190508	0.846443	0.962166
Atpsckmt_1	128	-0.128657	0.271742	0.666297
Atr_1	698	-0.00593459	0.946955	0.985872
Atraid_1	878	-0.0287477	0.730645	0.924593
Atrip_1	266	-0.0103423	0.922405	0.981222
Atrn_1	408	-0.0812614	0.407077	0.775457
Atrx_1	4824	-0.00796532	0.924232	0.981549
Atxn10_1	2128	0.0741474	0.272778	0.667458
Atxn1_1	414	-0.131561	0.179079	0.559562
Atxn1l_1	1721	-0.185598	0.0092111	0.114209
Atxn2_1	1684	-0.217687	0.00240874	0.0455336
Atxn2l_1	5216	-0.122371	0.106505	0.448079
Atxn3_1	884	-0.148684	0.0922901	0.418932
Atxn7_1	612	-0.173939	0.0956764	0.427377
Atxn7l1_1	189	-0.0563901	0.61895	0.881812
Atxn7l2_1	442	-0.112388	0.259327	0.652741
Atxn7l3_1	810	-0.200176	0.0127876	0.139121
Atxn7l3b_1	2030	0.170247	0.0148605	0.154053
Auh_1	193	-0.0143124	0.899685	0.975492
Aunip_1	140	-0.198656	0.0919424	0.418263
Aup1_1	776	-0.117327	0.185635	0.569817
Aurka_1	835	-0.064981	0.44265	0.796533
Aurkaip1_1	2553	-0.0618836	0.396421	0.768142
Aurkb_1	522	0.107802	0.285286	0.681436
Aurkc_1	621	-0.0184205	0.83897	0.958349
Aven_1	1319	-0.0111813	0.880911	0.969975
Avl9_1	1980	-0.108231	0.191125	0.576564
Avpi1_1	1297	-0.141165	0.0744286	0.380896
Axin1_1	2012	-0.153826	0.0276028	0.21876
Axin2_1	201	-0.465746	3.03562e-05	0.0018928
Axl_1	30854	0.0304113	0.575092	0.864487
Azi2_1	1860	0.0654125	0.422532	0.784526
Azin1_1	10124	0.315864	0.000388503	0.0125817
B2m_1	1795	0.0891464	0.249507	0.644137
B3galnt1_1	244	-0.135744	0.212637	0.603755
B3galnt2_1	3373	0.0564129	0.479878	0.816563
B3galt1_1	69	-0.151147	0.190481	0.576564
B3galt4_1	93	0.148572	0.203819	0.591805
B3galt6_1	1031	0.507595	4.14694e-07	6.04343e-05
B3gat3_1	1166	-0.0423411	0.616441	0.880447
B3glct_1	1418	0.00216994	0.977031	0.993575
B3gnt2_1	1642	-0.0742565	0.461492	0.807319
B3gnt4_1	4	-0.0112692	0.799523	NA
B3gnt8_1	63	0.108443	0.34446	0.729736
B3gnt9_1	341	-0.0302172	0.766564	0.935534
B3gntl1_1	411	-0.0356373	0.72299	0.922357
B4galt1_1	250	0.00392797	0.971052	0.992594
B4galt2_1	204	0.0582092	0.608087	0.876309
B4galt3_1	493	-0.197681	0.032155	0.236695
B4galt4_1	141	0.149635	0.200269	0.587377
B4galt5_1	625	-0.303655	0.000764858	0.0207488
B4galt7_1	514	-0.0930339	0.338175	0.725744
B4gat1_1	364	-0.158506	0.122507	0.478609
B9d1_1	36	0.0555035	0.592817	0.870525
B9d2_1	554	0.115478	0.215942	0.607783
Baalc_1	4	-0.051338	0.284835	NA
Baat_1	94	-0.16539	0.16028	0.536106
Babam1_1	1168	-0.111635	0.245581	0.638997
Babam2_1	2444	0.0677144	0.329867	0.717164
Bace1_1	891	0.0488646	0.583853	0.867302
Bach1_1	1249	-0.259386	0.00255989	0.0474602
Bad_1	198	0.115564	0.320314	0.709525
Bag1_1	682	-0.0110343	0.900711	0.975492
Bag2_1	738	-0.173401	0.0522973	0.313759
Bag3_1	3821	-0.0836599	0.22371	0.616819
Bag4_1	1006	-0.069355	0.403792	0.773197
Bag5_1	1219	0.0904485	0.221344	0.614653
Bag6_1	9173	-0.109789	0.197552	0.584423
Bahcc1_1	919	-0.0732696	0.361141	0.741996
Bahd1_1	2079	-0.298705	0.000208111	0.00810604
Baiap2_1	2494	0.331666	0.00106402	0.0255467
Baiap2l1_1	820	0.0306287	0.759371	0.934228
Baiap3_1	16	-0.151489	0.0796775	0.393447
Bak1_1	367	-0.155748	0.137489	0.504238
Bambi_1	152	0.136231	0.242502	0.634504
Banf1_1	3000	-0.0362407	0.626963	0.886343
Bank1_1	3023	0.094432	0.229232	0.622434
Banp_1	680	-0.0585616	0.521412	0.841458
Bap1_1	2810	-0.029538	0.636212	0.890711
Bard1_1	150	-0.00581528	0.960244	0.990269
Batf2_1	154	0.231442	0.0492208	0.303884
Batf_1	252	-0.0403011	0.713645	0.919719
Bax_1	604	0.108985	0.234841	0.627026
Baz1a_1	2883	-0.138098	0.0583433	0.334554
Baz1b_1	4587	-0.0109683	0.855568	0.964065
Baz2a_1	4151	-0.242423	0.000778001	0.0208794
Baz2b_1	296	-0.0497012	0.639485	0.891966
Bbc3_1	176	0.129158	0.262044	0.655589
Bbip1_1	492	0.0989628	0.294364	0.689859
Bbof1_1	176	-0.0176691	0.880667	0.969975
Bbs10_1	252	0.16925	0.128116	0.490135
Bbs12_1	218	6.05232e-05	0.999589	0.999828
Bbs1_2	194	0.0672892	0.545414	0.85
Bbs4_1	1225	0.101534	0.198621	0.58586
Bbs7_1	539	-0.0653388	0.473366	0.813701
Bbs9_1	815	-0.0277162	0.738424	0.927617
Bbx_1	4990	-0.00591724	0.928507	0.981926
Bcap29_1	1055	0.125794	0.119483	0.473738
Bcap31_1	2042	0.00689369	0.920761	0.980784
Bcar1_1	1819	-0.261993	0.00262064	0.0480748
Bcas2_1	756	0.20569	0.020614	0.185334
Bcas3_1	511	0.0333614	0.723568	0.922504
Bcat1_1	2250	-0.0192208	0.804843	0.94681
Bcat2_1	18	0.0509115	0.547297	0.850785
Bccip_1	1669	0.133152	0.0608932	0.343308
Bcdin3d_1	237	0.106983	0.338575	0.726347
Bckdha_1	497	0.0128974	0.899992	0.975492
Bckdhb_1	321	-0.00900933	0.929281	0.981926
Bckdk_1	2151	0.0619902	0.414003	0.779561
Bcl10_1	1234	-0.0611397	0.448565	0.799911
Bcl2_1	647	-0.0723814	0.393902	0.766262
Bcl2l11_1	646	0.179884	0.100306	0.438486
Bcl2l12_1	206	-0.038223	0.743754	0.929685
Bcl2l13_1	2316	-0.0163596	0.819595	0.951527
Bcl2l1_1	384	-0.186757	0.0585558	0.335105
Bcl2l2_1	1452	-0.126067	0.0924553	0.419052
Bcl3_1	25	0.0831363	0.384288	0.758965
Bcl6_1	1429	-0.255314	0.0283958	0.221735
Bcl7a_1	521	-0.478982	3.50804e-06	0.000325676
Bcl7b_1	1064	0.073761	0.358411	0.741373
Bcl7c_1	1057	0.0370198	0.64412	0.893399
Bcl9_1	1237	-0.264718	0.00161956	0.0338606
Bcl9l_1	3142	-0.410145	1.96364e-06	0.000200084
Bclaf1_1	4660	0.233973	0.0109812	0.12708
Bclaf3_1	598	0.0297183	0.737339	0.927471
Bco1_1	11	0.0700258	0.343086	NA
Bco2_1	95	-0.070736	0.549372	0.852048
Bcor_1	876	-0.247899	0.0121221	0.135009
Bcorl1_1	717	-0.182232	0.0329487	0.240644
Bcr_1	1328	-0.117449	0.168634	0.547396
Bdh1_1	492	-0.187824	0.0514113	0.311425
Bdh2_1	144	0.0213985	0.854555	0.963934
Bdp1_1	2295	-0.130286	0.14098	0.510271
Bean1_1	205	-0.0590012	0.599042	0.871965
Becn1_1	1463	0.0589016	0.410803	0.777786
Bend3_1	1200	-0.0804959	0.333374	0.721122
Bend6_1	1489	-0.055212	0.469412	0.812351
Bet1_1	3	0.0282766	0.478215	NA
Bet1l_1	342	0.136532	0.206894	0.596255
Bex3_1	2260	-0.0840151	0.202851	0.5909
Bfar_1	332	0.0724856	0.49139	0.821083
Bfsp1_1	22	0.0953726	0.268991	0.663766
Bgn_1	8523	0.016102	0.827403	0.953373
Bhlhe40_1	841	0.447368	8.03216e-05	0.00387181
Bhlhe41_1	692	0.402847	2.5848e-05	0.0016613
Bicd1_1	106	-0.16457	0.163788	0.540948
Bicd2_1	2100	-0.128417	0.0739849	0.379485
Bicdl1_1	46	-0.0193895	0.860446	0.965078
Bicra_1	166	-0.339027	0.00333107	0.0576066
Bicral_1	1050	-0.121065	0.115713	0.467062
Bid_1	1583	-0.00364176	0.962799	0.990293
Bin1_1	1382	-0.00177689	0.982825	0.994804
Bin2_1	14	0.0123059	0.876731	0.96846
Bin3_1	805	0.269629	0.0112332	0.129252
Birc2_1	390	0.0352468	0.731404	0.925044
Birc5_1	962	0.0369964	0.672408	0.903925
Birc6_1	4523	-0.155353	0.0177198	0.169399
Bivm_1	568	-0.0772274	0.402594	0.772596
Blcap_1	1245	-0.146385	0.0631129	0.350307
Blm_2	815	0.0765813	0.411419	0.777883
Blmh_1	3336	0.0425166	0.474356	0.814113
Blnk_1	82	-0.066435	0.572916	0.86375
Bloc1s1_1	157	0.0617783	0.597801	0.87159
Bloc1s2_1	541	0.0138133	0.885186	0.970946
Bloc1s4_1	417	0.0113653	0.906818	0.976324
Bloc1s5_1	742	0.108756	0.197037	0.58366
Bloc1s6_1	508	0.157472	0.086463	0.406772
Blvra_1	626	0.0570704	0.529069	0.843592
Blvrb_1	3306	0.0135862	0.870516	0.96699
Blzf1_1	839	0.17299	0.0495842	0.30508
Bmerb1_1	2755	0.00892962	0.916462	0.979503
Bmf_1	106	0.127083	0.274883	0.669466
Bmp1_1	2592	-0.179536	0.00921291	0.114209
Bmp2_1	6	0.0335357	0.540511	NA
Bmp2k_1	2071	-0.148256	0.052192	0.313277
Bmp5_1	45	-0.121429	0.268227	0.662644
Bmp6_1	23	0.0191556	0.836248	0.957845
Bmper_1	5	-0.0181479	0.72102	NA
Bmpr1a_1	637	-0.11559	0.227638	0.620839
Bmpr2_1	899	-0.218704	0.0133446	0.142947
Bms1_1	3346	-0.00827495	0.919212	0.980281
Bmt2_1	647	-0.299515	0.0028951	0.0518174
Bnc2_1	327	0.0489826	0.655066	0.899034
Bnip1_1	432	-0.012231	0.900351	0.975492
Bnip2_1	3972	0.0331213	0.661973	0.901402
Bnip3_1	315	0.0597087	0.58598	0.868077
Bnip3l_1	2051	0.0255689	0.713534	0.919719
Bnipl_1	64	0.282246	0.0139599	0.147769
Boc_1	654	-0.442089	3.12958e-06	0.00029491
Bod1_1	1257	-0.0353722	0.646253	0.894401
Bod1l1_1	2553	-0.110044	0.123602	0.480381
Bola1_1	300	-0.118018	0.283621	0.679141
Bola2b_1	253	-0.15054	0.175717	0.55536
Bola3_1	188	-0.0649077	0.566249	0.859696
Bop1_1	1452	0.0469057	0.592477	0.870525
Bora_1	254	-0.0127783	0.906488	0.976324
Borcs5_1	185	-0.140489	0.210852	0.600867
Borcs8_1	223	-0.154373	0.181426	0.563523
Bpgm_1	774	-0.0244689	0.772234	0.937435
Bphl_1	359	-0.0214966	0.829261	0.954177
Bpifc_1	5	0.0148769	0.754908	NA
Bpnt1_1	406	-0.0910015	0.365202	0.744322
Bpnt2_1	3088	-0.0099483	0.886667	0.971441
Bptf_1	3797	-0.134331	0.0573044	0.331119
Braf_1	764	-0.141515	0.0856527	0.405242
Brap_1	1718	0.0201566	0.776975	0.938948
Brat1_1	690	0.0157274	0.856057	0.964086
Brca1_1	7261	0.0506534	0.425152	0.785905
Brca2_1	675	-0.0340163	0.713996	0.919978
Brcc3_1	305	0.0398371	0.709165	0.918055
Brd1_1	857	0.0140405	0.878163	0.968925
Brd2_1	10836	0.23187	0.00558427	0.0815707
Brd3_1	1865	-0.181894	0.0189925	0.176845
Brd4_1	3300	-0.208728	0.00515489	0.0772802
Brd7_1	5301	0.0881237	0.172887	0.552143
Brd8_1	897	0.00762341	0.932279	0.982409
Brd9_1	504	0.15304	0.111208	0.457874
Brdt_1	74	0.00344337	0.976202	0.993575
Brf1_1	649	0.0823285	0.40157	0.772121
Brf2_1	168	0.219434	0.0566679	0.329017
Bri3bp_1	2226	-0.14442	0.0394153	0.267602
Brip1_1	271	-0.00777923	0.941477	0.984577
Brix1_1	573	0.133821	0.222686	0.616425
Brk1_1	2152	-0.0957107	0.178459	0.55818
Brms1_1	336	0.188457	0.0696187	0.368089
Brms1l_2	840	-0.102114	0.233152	0.625888
Brox_1	784	0.0712288	0.478784	0.816159
Brpf1_1	745	-0.304749	0.000912906	0.0230575
Brpf3_1	2478	-0.242508	0.0034741	0.0593469
Brwd1_1	2212	-0.200048	0.0164819	0.162141
Bscl2_1	194	-0.100417	0.379169	0.755024
Bsdc1_1	638	0.022977	0.794014	0.944064
Bsg_1	8959	-0.0373648	0.609641	0.876823
Bsn_1	22	-0.152088	0.0910571	0.416503
Bst2_1	5908	-0.0857141	0.234057	0.626107
Btaf1_1	2804	-0.151257	0.0847601	0.403456
Btbd10_1	735	0.00853462	0.926381	0.981549
Btbd16_1	16	-0.124967	0.143283	0.513811
Btbd19_1	87	0.0232595	0.84356	0.960859
Btbd1_1	1968	0.131325	0.072866	0.377056
Btbd2_1	1867	-0.0978906	0.235835	0.627966
Btbd3_1	1141	-0.347369	2.50439e-05	0.00162629
Btbd6_1	575	-0.0247482	0.785733	0.940846
Btbd7_1	2047	-0.224855	0.00180758	0.0368847
Btbd8_1	405	-0.0964707	0.359507	0.741373
Btbd9_2	1689	-0.00774373	0.912444	0.977714
Btd_1	274	-0.0879975	0.404255	0.77344
Btf3_1	3217	0.153538	0.0276972	0.21876
Btf3l4_1	576	0.198564	0.0458575	0.290269
Btg1_1	1520	0.179802	0.0206707	0.185445
Btg2_1	278	0.0112815	0.899896	0.975492
Btn1a1_1	3	0.0356772	0.360964	NA
Btrc_1	476	-0.00965512	0.922896	0.981386
Bub1_1	928	-0.0249484	0.755798	0.933138
Bub3_1	3241	0.0726454	0.227885	0.621023
Bud13_1	758	-0.0898148	0.299166	0.692563
Bud23_1	715	-0.0141108	0.870906	0.967119
Bud31_1	1138	0.129061	0.0854439	0.404559
Bysl_1	19	-0.11609	0.19703	0.58366
Bzw1_1	6340	0.099542	0.113838	0.463494
Bzw2_1	4071	0.00161621	0.97936	0.994142
C1H12orf29_1	268	-0.0651428	0.539536	0.847498
C1H12orf45_1	2435	0.0875861	0.352475	0.736864
C1H12orf66_1	645	0.234886	0.0228923	0.195576
C1H12orf73_1	278	0.137578	0.216061	0.607783
C1H14orf119_1	357	0.0722747	0.493313	0.823371
C1H19orf44_1	243	-0.147868	0.180352	0.562278
C1H1orf43_1	527	0.0740048	0.429717	0.789097
C1H4orf3_1	751	0.13027	0.112705	0.461009
C1H4orf46_1	230	-0.022926	0.837364	0.957939
C1H4orf47_1	181	-0.00842652	0.941102	0.984577
C1H6orf136_1	442	-0.206336	0.0352287	0.250437
C1H6orf141_1	27	-0.0988275	0.31918	0.708445
C1H6orf89_1	3358	-0.0222367	0.723109	0.922414
C1d_1	216	-0.0473647	0.670556	0.903441
C1galt1_1	1905	0.0301844	0.766078	0.935534
C1galt1c1_1	454	0.0226978	0.820963	0.951612
C1qbp_1	1489	0.109566	0.141058	0.510357
C1ql3_1	47	0.0604287	0.591057	0.870525
C1qtnf12_1	13	-0.0256567	0.744544	0.929847
C1qtnf1_1	685	-0.112726	0.224369	0.616843
C1qtnf5_1	358	-0.0382287	0.710647	0.918325
C1r_1	1847	-0.0151886	0.831523	0.954989
C1rl_1	97	-0.00264959	0.982101	0.994804
C1s_1	651	0.0294951	0.73895	0.927807
C2H18orf21_1	135	0.328156	0.00537372	0.0793392
C2H18orf32_1	191	0.224539	0.0569068	0.329124
C2H1orf159_1	264	-0.120343	0.282163	0.677592
C2H22orf23_1	67	-0.135866	0.24325	0.635797
C2H5orf22_1	417	0.096484	0.352566	0.736864
C2H5orf34_1	72	0.0643858	0.581494	0.866778
C2H5orf51_1	1376	0.163087	0.0877715	0.408633
C2H5orf63_1	307	0.0642355	0.540699	0.847777
C2H6orf120_1	557	0.245296	0.0130484	0.141223
C2H8orf37_1	172	-0.0949248	0.409264	0.776386
C2_1	55	-0.0529788	0.641981	0.893002
C2cd2_1	2325	-0.0608691	0.366984	0.745723
C2cd2l_1	921	-0.0317882	0.691437	0.912164
C2cd3_1	1075	-0.166313	0.0425917	0.278821
C2cd5_1	1419	-0.134851	0.0646724	0.354102
C3H10orf88_1	908	0.00992998	0.908788	0.976552
C3H11orf58_1	2068	0.153431	0.0284276	0.221805
C3H11orf98_1	377	-0.000319912	0.997526	0.99912
C3H16orf70_1	627	-0.0317835	0.737359	0.927471
C3H16orf87_1	309	-0.224769	0.0295462	0.225656
C3H19orf53_1	1172	-0.0266944	0.760009	0.934392
C3H5orf24_1	2173	0.20484	0.00946787	0.11622
C3H6orf62_1	1764	0.208111	0.0330645	0.240906
C3H7orf25_1	343	0.0840339	0.426027	0.786362
C3H9orf85_1	447	-0.103173	0.326178	0.71356
C3_1	6	-0.000771027	0.988772	NA
C3ar1_1	11	-0.11038	0.082638	NA
C4H11orf1_1	84	0.504425	8.85973e-06	0.000702779
C4H11orf71_1	69	0.169379	0.14514	0.515892
C4H15orf65_1	17	-0.0101481	0.902791	0.97566
C4H21orf91_1	919	-0.0806723	0.463185	0.807914
C4H7orf26_1	1676	-0.108722	0.201067	0.588228
C4a_1	76	-0.0699402	0.551374	0.853352
C5H1orf112_1	369	-0.0318334	0.765498	0.935534
C5H1orf21_1	967	-0.00294443	0.970201	0.992534
C5H2orf76_1	17	0.0731219	0.389869	0.763354
C5ar2_1	145	-0.0408311	0.729474	0.923952
C6H19orf48_1	1425	0.312814	0.0024012	0.0454595
C6H20orf194_1	1073	-0.147223	0.0878528	0.408859
C6H20orf27_1	681	-0.0117682	0.904288	0.975815
C7H16orf72_1	973	-0.407032	8.39649e-06	0.000674572
C7H16orf91_1	353	0.142048	0.160643	0.536782
C7H17orf80_1	327	0.17714	0.0895808	0.412763
C7_1	16	0.0414178	0.615543	0.88019
C8H12orf4_1	160	0.0651695	0.572328	0.863646
C8H2orf42_1	272	0.210849	0.0684289	0.364188
C8g_1	14	0.125526	0.104599	0.446374
C9orf72_1	259	-0.0488504	0.651834	0.897149
CUNH10orf143_1	122	0.12283	0.297853	0.692272
CUNH10orf62_1	17	-0.0258244	0.740539	0.92821
CUNH10orf82_1	4	0.0333729	0.471261	NA
CUNH11orf24_1	658	0.0772689	0.394144	0.766262
CUNH11orf49_1	568	-0.111687	0.224152	0.616843
CUNH11orf54_1	188	-0.0900781	0.429476	0.78901
CUNH11orf68_1	1162	0.103689	0.332338	0.72008
CUNH11orf86_1	17	0.0952758	0.252762	0.647296
CUNH11orf94_1	55	-0.0589799	0.601952	0.87275
CUNH11orf95_1	801	-0.177676	0.0450691	0.287756
CUNH12orf43_1	408	0.0823349	0.399437	0.770532
CUNH12orf65_1	184	-0.234517	0.0400047	0.269638
CUNH14orf28_1	77	-0.000566616	0.996054	0.998763
CUNH14orf93_1	93	0.327814	0.00401138	0.0660639
CUNH15orf39_1	2145	-0.522234	2.00636e-08	4.65661e-06
CUNH15orf40_1	259	0.00903439	0.934198	0.9829
CUNH15orf61_1	91	-0.0685156	0.561119	0.858383
CUNH15orf62_1	32	0.202532	0.0336486	0.243346
CUNH16orf46_1	283	0.416128	0.000260661	0.00938755
CUNH16orf54_1	162	0.0388862	0.742072	0.929084
CUNH16orf71_1	91	-0.000837342	0.994257	0.998064
CUNH16orf74_1	22	0.0731146	0.416753	0.781389
CUNH17orf107_1	30	-0.0321779	0.752971	0.93246
CUNH17orf49_1	160	0.133672	0.252256	0.647045
CUNH17orf78_1	24	0.180681	0.046616	0.292705
CUNH18orf25_1	648	-0.154143	0.0743914	0.380861
CUNH18orf54_1	128	-0.086463	0.462119	0.807559
CUNH19orf25_1	1271	-0.0235706	0.798486	0.945171
CUNH19orf38_1	23	-0.104675	0.2565	0.650348
CUNH19orf47_1	358	-0.0445716	0.667326	0.902982
CUNH19orf54_1	49	-0.0190234	0.860916	0.965078
CUNH19orf57_1	181	0.0298834	0.794239	0.944152
CUNH19orf71_1	120	-0.0393652	0.737873	0.927617
CUNH1orf109_1	347	0.0523955	0.608424	0.876386
CUNH1orf116_1	17	0.00673213	0.938669	0.98452
CUNH1orf131_1	546	0.197384	0.0455599	0.289386
CUNH1orf146_1	73	0.053569	0.642927	0.893067
CUNH1orf162_1	61	-0.108458	0.345665	0.731194
CUNH1orf174_1	768	0.441882	6.16114e-07	8.39321e-05
CUNH1orf189_1	7	0.100796	0.0929655	NA
CUNH1orf194_1	16	-0.0610916	0.462592	0.807914
CUNH1orf198_1	1310	-0.10668	0.19671	0.58331
CUNH1orf216_1	673	0.17172	0.0852561	0.404559
CUNH1orf35_1	143	0.00821496	0.944351	0.985214
CUNH1orf52_1	230	0.0933115	0.399874	0.770663
CUNH1orf53_1	49	-0.114421	0.303246	0.696267
CUNH20orf204_1	27	-0.0659434	0.499056	0.827258
CUNH22orf39_1	156	0.0631133	0.590325	0.870525
CUNH2orf15_1	24	0.157506	0.0952562	0.426374
CUNH2orf49_1	839	-0.0434476	0.649381	0.895817
CUNH2orf50_1	11	0.0726428	0.329475	NA
CUNH2orf68_1	397	-0.0822853	0.394807	0.766876
CUNH2orf69_1	189	0.072186	0.533497	0.845572
CUNH3orf14_1	469	0.310717	0.00196528	0.0391602
CUNH3orf18_1	64	0.0527081	0.638244	0.891804
CUNH3orf33_1	124	0.165776	0.160345	0.53618
CUNH3orf38_1	821	0.131979	0.206286	0.595433
CUNH3orf62_1	54	-0.189964	0.0873579	0.407768
CUNH3orf70_1	337	-0.0031923	0.975794	0.993575
CUNH3orf86_1	56	-0.0143675	0.897805	0.975028
CUNH4orf33_1	298	0.391994	0.000426581	0.0135009
CUNH4orf54_1	36	0.0219089	0.833213	0.955971
CUNH5orf15_1	1740	0.0902883	0.211997	0.602548
CUNH5orf52_1	18	0.189039	0.0260829	0.211584
CUNH6orf118_1	28	-0.283481	0.0027179	0.0494389
CUNH6orf163_1	10	0.0489629	0.481934	NA
CUNH6orf226_1	18	0.0483009	0.563643	0.859175
CUNH6orf47_1	925	-0.163247	0.0473547	0.295647
CUNH7orf31_1	222	0.13246	0.242982	0.635278
CUNH7orf50_1	583	0.0490569	0.57346	0.86402
CUNH8orf33_1	203	0.15405	0.165359	0.542636
CUNH8orf58_1	39	-0.127241	0.229649	0.622849
CUNH8orf82_1	20	-0.116408	0.192685	0.577773
CUNH9orf16_1	112	-0.0599617	0.61185	0.877915
CUNH9orf40_1	939	0.242884	0.00215286	0.0418971
CUNH9orf43_1	15	0.0158672	0.820034	0.951527
CUNH9orf50_1	316	-0.17932	0.0972042	0.430937
CUNH9orf64_1	1020	0.0353314	0.664879	0.901837
CUNH9orf78_1	1357	0.125933	0.0874563	0.407974
CXHXorf38_1	979	0.0701743	0.38702	0.759929
CXHXorf56_1	635	0.0836802	0.40601	0.774449
Ca13_1	201	0.0336046	0.765665	0.935534
Ca14_1	50	0.00347268	0.974043	0.993357
Ca3_1	271	0.10328	0.332376	0.72008
Ca4_1	231	-0.0811453	0.45657	0.804047
Ca5b_1	293	-0.0652771	0.534725	0.845702
Ca9_1	35	0.145241	0.170607	0.548594
Caap1_1	496	0.0831605	0.388225	0.761086
Cab39_1	1855	0.146031	0.0416426	0.275413
Cab39l_1	533	0.0395591	0.673107	0.904089
Cabin1_1	3990	-0.0632082	0.379852	0.755424
Cables1_1	128	-0.0953797	0.415498	0.780395
Cables2_1	3984	-0.141936	0.0308183	0.23121
Cabp4_1	72	-0.00493167	0.96639	0.991062
Cabyr_1	89	-0.207423	0.0785497	0.392216
Cacfd1_1	209	0.324215	0.00498403	0.0762696
Cachd1_1	1412	-0.0855392	0.265925	0.66023
Cacna1a_1	32	0.148309	0.140247	0.508745
Cacna1c_2	1174	-0.105088	0.199371	0.586954
Cacna1g_1	330	-0.0826424	0.447463	0.799685
Cacna2d1_1	1441	0.0914921	0.322027	0.710682
Cacna2d2_1	93	-0.183445	0.120538	0.475107
Cacnb3_1	498	-0.103761	0.269757	0.664086
Cacnb4_1	150	-0.0596672	0.609462	0.876792
Cacng4_1	13	0.171061	0.0300145	0.227983
Cactin_1	1211	0.0366029	0.626545	0.886343
Cacul1_1	4270	-0.0113926	0.863714	0.965078
Cacybp_1	2718	0.0576173	0.461874	0.807458
Cad_1	17081	-0.0511116	0.438297	0.793825
Cadm1_1	4195	0.0878171	0.17633	0.5561
Cadps_1	88	-0.00742419	0.949858	0.986669
Cage1_1	30	-0.0286624	0.764907	0.935534
Calcoco2_1	3962	0.0406854	0.535567	0.845863
Calcr_1	80	0.0422718	0.719402	0.922097
Calcrl_1	81	0.0645807	0.583641	0.867091
Cald1_1	8725	0.0574827	0.427133	0.787822
Calhm1_1	49	-0.171303	0.116517	0.468234
Calhm2_1	176	-0.418638	0.000242514	0.00899237
Calhm3_1	54	0.147277	0.19748	0.584419
Calhm5_1	69	-0.00247855	0.982936	0.994804
Calm1_1	7734	0.151966	0.0081308	0.104302
Calm2_1	11074	0.0757408	0.203552	0.591358
Calm3_1	4690	-0.0445222	0.58581	0.868048
Calr3_1	85	-0.0352598	0.764806	0.935534
Calr_1	17256	0.128288	0.0207156	0.185449
Calu_1	9561	0.0877163	0.14948	0.521779
Camk1_1	443	-0.0286573	0.766017	0.935534
Camk2b_1	16	0.0673446	0.417826	0.782437
Camk2g_1	1017	-0.0934304	0.242365	0.634429
Camk2n2_1	74	-0.0190714	0.867981	0.966712
Camk4_1	4	-0.00569076	0.893242	NA
Camkk1_1	181	-0.0785776	0.4871	0.819336
Camkk2_1	826	-0.0896194	0.28454	0.680251
Camkmt_1	366	0.031644	0.752047	0.932285
Camkv_1	51	0.00349272	0.975192	0.993575
Camlg_1	386	0.0200397	0.840702	0.958911
Camp_1	4	0.0313669	0.511928	NA
Camsap1_1	1321	-0.332624	0.000127769	0.00556711
Camsap2_1	2109	-0.242137	0.00256842	0.047495
Camsap3_1	305	-0.122869	0.243546	0.636308
Camta2_1	333	-0.232907	0.0248322	0.205895
Cand1_1	3740	0.0400007	0.494651	0.824165
Cand2_1	340	0.0926959	0.407262	0.775513
Cant1_1	2066	-0.0125051	0.862759	0.965078
Canx_1	8155	0.133927	0.027598	0.21876
Cap1_1	8134	0.00131021	0.981282	0.994804
Capg_1	5741	-0.0614785	0.419939	0.783316
Capn10_1	653	0.016585	0.865064	0.965093
Capn15_1	709	-0.211372	0.0220352	0.191919
Capn1_1	1215	-0.120178	0.106161	0.447463
Capn2_1	5090	0.0185412	0.773157	0.937589
Capn5_1	1200	-0.113937	0.181936	0.563989
Capn7_1	291	-0.0837774	0.445142	0.798711
Capn8_1	26	-0.0174084	0.852968	0.963653
Capns1_1	2478	-0.099428	0.228439	0.621453
Caprin1_1	15322	0.0588712	0.306533	0.699769
Caprin2_1	207	0.154693	0.182202	0.564394
Caps2_1	12	-0.0426275	0.560059	0.857886
Caps_1	8	-0.00219685	0.972119	NA
Capza1_1	3625	0.0944502	0.14657	0.51833
Capza2_1	5025	0.13707	0.0597019	0.339648
Capzb_1	4599	-0.0471047	0.460966	0.807108
Card10_1	1279	-0.173075	0.05168	0.312035
Card19_1	238	-0.0848145	0.437282	0.793091
Card6_1	159	0.160388	0.172308	0.551746
Card9_1	15	-0.0437506	0.526643	0.843434
Carf_1	160	0.142461	0.225054	0.618145
Carhsp1_1	4817	-0.0317508	0.630712	0.888869
Carm1_1	6544	-0.0954455	0.192422	0.577359
Carmil1_1	691	-0.0213574	0.813735	0.948915
Carnmt1_1	1449	-0.000761308	0.992471	0.997889
Carns1_1	38	0.0781955	0.462805	0.807914
Cars1_1	735	0.0428746	0.643181	0.893067
Cars2_1	519	-0.0716151	0.44801	0.799823
Casc3_1	2693	0.0270584	0.718128	0.9215
Casd1_1	615	0.0406375	0.703786	0.915807
Cask_1	2019	0.0640614	0.40547	0.774307
Caskin2_1	849	-0.275233	0.00340082	0.0585474
Casp2_1	327	-0.0247992	0.805671	0.946963
Casp3_1	442	-0.142688	0.154936	0.529367
Casp6_1	282	-0.00667561	0.949777	0.986669
Casp7_1	990	0.114882	0.167146	0.545104
Casp8_1	218	0.00322479	0.976609	0.993575
Casp8ap2_1	619	-0.0865313	0.366118	0.744774
Casp9_1	125	0.044943	0.701812	0.914896
Casq1_1	19	0.264817	0.00213544	0.0416389
Cast_1	926	0.0250845	0.756916	0.933556
Castor1_1	244	-0.0975575	0.401668	0.772121
Cat_1	10837	-0.0397213	0.474242	0.814113
Catip_1	5	0.0399661	0.451946	NA
Catsper2_1	59	0.0549829	0.63089	0.888901
Catsperd_1	8	0.041722	0.492462	NA
Catsperg_1	74	-0.0745663	0.525947	0.843434
Cav1_1	9444	0.0955126	0.141447	0.511168
Cav2_1	905	-0.0784002	0.341021	0.7277
Cavin1_1	5484	0.0234985	0.743133	0.929543
Cavin3_1	1067	-0.0344549	0.729211	0.923898
Cavin4_1	553	0.217273	0.0360775	0.254156
Cbarp_1	357	0.028085	0.794716	0.944191
Cbfa2t2_1	1531	-0.161573	0.0189767	0.176829
Cbfb_1	1991	0.0416534	0.598161	0.871614
Cbl_1	1135	-0.295833	0.000753077	0.020521
Cblb_1	664	-0.262256	0.003189	0.0557431
Cbll1_1	680	0.00815388	0.939174	0.98452
Cbr3_1	817	-0.102434	0.306979	0.700016
Cbr4_1	205	0.161774	0.145447	0.516544
Cbx1_1	1804	-0.0411125	0.55189	0.853522
Cbx2_1	336	-0.549966	4.43579e-07	6.39008e-05
Cbx3_1	3275	0.204969	0.00658981	0.0907583
Cbx4_1	663	-0.305611	0.000818731	0.0215119
Cbx5_1	490	0.147031	0.142734	0.512877
Cbx6_1	9023	-0.0572128	0.412868	0.778503
Cbx7_1	450	-0.277193	0.00550894	0.0807715
Cbx8_1	310	-0.118719	0.265311	0.659882
Cby1_1	229	-0.0596633	0.582119	0.867025
Cc2d1a_1	1036	-0.0835785	0.327481	0.71499
Cc2d1b_1	1578	0.0746621	0.279791	0.67565
Cc2d2a_1	437	0.000826328	0.993369	0.997941
Ccar1_1	1629	-0.135762	0.087021	0.407763
Ccar2_1	2329	0.0732793	0.321103	0.709643
Ccbe1_1	966	0.0611844	0.440885	0.795489
Ccdc102a_1	1270	-0.0768054	0.402452	0.772596
Ccdc103_1	32	0.0547722	0.594504	0.870525
Ccdc107_1	91	0.0943565	0.424301	0.785141
Ccdc112_1	463	0.276775	0.00989489	0.119473
Ccdc114_1	250	-0.119155	0.282258	0.677689
Ccdc115_1	611	0.333732	0.000561475	0.0167149
Ccdc117_1	1323	-0.178665	0.0357108	0.252551
Ccdc120_1	240	-0.361848	0.00169937	0.0351456
Ccdc122_1	213	-0.117541	0.290702	0.686522
Ccdc124_1	2815	0.030112	0.727624	0.923559
Ccdc126_1	513	0.0580166	0.558385	0.857207
Ccdc127_1	523	0.145601	0.148508	0.520482
Ccdc12_1	328	0.0525822	0.619626	0.882574
Ccdc130_1	161	0.212782	0.0681158	0.36312
Ccdc134_1	430	0.16898	0.077273	0.388941
Ccdc136_1	488	-0.111813	0.235202	0.62715
Ccdc137_2	4470	0.0608989	0.334337	0.721919
Ccdc138_1	58	-0.127616	0.267853	0.662522
Ccdc142_1	49	-0.303426	0.00458687	0.0724021
Ccdc146_1	79	0.149543	0.199177	0.58681
Ccdc148_1	5	0.0136824	0.796548	NA
Ccdc14_1	217	0.192781	0.0956	0.427302
Ccdc151_1	253	0.148573	0.162374	0.539654
Ccdc154_1	3	0.0188646	0.680938	NA
Ccdc157_1	22	0.0570197	0.538019	0.847156
Ccdc159_1	175	0.0192216	0.867473	0.966404
Ccdc15_1	68	-0.0426124	0.713047	0.919707
Ccdc162p_1	20	-0.0314464	0.724205	0.922504
Ccdc163_1	85	0.167655	0.154904	0.529367
Ccdc167_1	314	-0.0676292	0.521123	0.841231
Ccdc170_1	283	0.147354	0.159855	0.535114
Ccdc173_1	37	-0.0969132	0.353679	0.738162
Ccdc174_1	310	0.153262	0.162334	0.539654
Ccdc175_1	8	-0.0524464	0.429179	NA
Ccdc17_1	35	0.0729185	0.485603	0.818813
Ccdc181_1	29	0.0193534	0.84685	0.962166
Ccdc186_1	1340	-0.221002	0.0183909	0.173412
Ccdc189_1	56	-0.0960384	0.392706	0.764845
Ccdc18_1	181	0.0657755	0.566901	0.86027
Ccdc191_1	53	0.0792715	0.484042	0.818545
Ccdc194_1	30	0.0640539	0.521025	0.841231
Ccdc22_1	995	-0.0416219	0.645755	0.894282
Ccdc25_1	413	0.143422	0.131743	0.496717
Ccdc28a_1	334	-0.0480347	0.639528	0.891966
Ccdc28b_1	40	-0.246302	0.0195669	0.18045
Ccdc32_1	569	0.0622982	0.548298	0.85121
Ccdc34_1	554	0.0574983	0.530722	0.844615
Ccdc40_1	59	-0.0533226	0.621075	0.883233
Ccdc43_1	760	0.17974	0.0403348	0.270909
Ccdc47_2	2690	0.142401	0.0869937	0.407763
Ccdc50_1	2698	0.12493	0.0609601	0.343316
Ccdc51_1	380	0.327938	0.000787142	0.0209899
Ccdc57_1	292	-0.0595313	0.581076	0.86673
Ccdc58_1	652	0.047488	0.611323	0.877907
Ccdc62_1	48	0.0996733	0.359788	0.741373
Ccdc65_1	58	0.20152	0.0715998	0.374056
Ccdc66_1	39	0.0337296	0.748253	0.931174
Ccdc69_1	24	0.0283348	0.763217	0.93526
Ccdc6_1	1475	-0.219866	0.00235238	0.0447712
Ccdc71_1	776	0.0933313	0.281009	0.676635
Ccdc77_1	502	-0.0263509	0.783088	0.940351
Ccdc80_1	4108	-0.16055	0.0356813	0.252551
Ccdc81_1	7	0.0269853	0.662859	NA
Ccdc82_1	157	-0.0246001	0.832316	0.95552
Ccdc85b_1	1768	0.0459126	0.633508	0.889797
Ccdc85c_1	1458	-0.088408	0.318597	0.708053
Ccdc86_1	1683	0.231715	0.00129373	0.0296088
Ccdc88a_1	1071	-0.0227673	0.810996	0.948201
Ccdc88c_1	153	-0.000974841	0.993398	0.997941
Ccdc90b_1	702	0.188981	0.0399464	0.269601
Ccdc92_1	813	-0.137045	0.105518	0.447077
Ccdc93_1	1632	0.00237283	0.977737	0.993575
Ccdc97_1	1404	-0.00872386	0.907735	0.976552
Ccdc9_1	260	0.0525017	0.620352	0.882605
Ccdc9b_1	296	-0.0991279	0.336473	0.724199
Cchcr1_1	983	-0.101721	0.235191	0.62715
Ccl17_1	25	-0.078206	0.374702	0.750662
Ccl27_1	31	-0.0526531	0.591359	0.870525
Ccm2_1	650	-0.136612	0.147121	0.519547
Ccn1_1	2454	0.0675354	0.472885	0.813433
Ccn2_1	1470	-0.157569	0.168423	0.547195
Ccna2_1	1779	0.295873	0.00010924	0.00497856
Ccnb1_1	2406	0.0774411	0.305033	0.698516
Ccnb2_1	1063	0.055693	0.484546	0.818545
Ccnc_1	751	0.0803409	0.381904	0.757102
Ccnd1_1	666	-0.0588504	0.540459	0.847729
Ccnd2_1	6963	-0.143766	0.0414806	0.274994
Ccnd3_1	3011	-0.0993465	0.28207	0.677556
Ccndbp1_1	628	0.155282	0.099061	0.435473
Ccne1_1	387	0.125859	0.215416	0.607245
Ccne2_2	330	0.305422	0.00779552	0.100931
Ccnf_1	1139	0.0378114	0.668059	0.902982
Ccng1_1	450	-0.000674215	0.994789	0.998214
Ccng2_1	186	-0.0508762	0.662213	0.901455
Ccnh_1	760	0.0165631	0.845378	0.961736
Ccni_1	1889	0.126172	0.0750406	0.382311
Ccnj_1	179	-0.155227	0.188993	0.574202
Ccnjl_1	518	-0.354658	7.92496e-05	0.00387055
Ccnk_1	993	0.0529997	0.491098	0.820986
Ccnl1_1	725	-0.325498	0.000259738	0.00938127
Ccnl2_1	2493	-0.362697	0.00204086	0.0402209
Ccnt1_1	404	0.0477811	0.655392	0.89908
Ccnt2_1	1117	0.119769	0.307624	0.700121
Ccny_1	1385	-0.103865	0.212268	0.602982
Ccny_2	22	-0.156939	0.0888026	0.410754
Ccnyl1_1	960	0.16517	0.0666981	0.35923
Ccp110_1	616	-0.0662716	0.486315	0.818995
Ccpg1_1	1276	0.0885923	0.256579	0.650348
Ccr10_1	25	0.052931	0.589594	0.870363
Ccr4_1	11	-0.0487049	0.473238	NA
Ccr7_1	37	0.290807	0.00254455	0.0473158
Ccrl2_1	307	0.105852	0.332831	0.720445
Ccs_1	218	0.0645904	0.562194	0.858493
Ccsap_1	328	-0.0987874	0.33	0.717164
Ccser2_1	386	-0.070939	0.472239	0.813314
Cct2_1	5935	0.0411611	0.471579	0.812859
Cct3_1	7441	0.117079	0.0598747	0.33984
Cct4_1	5966	0.014776	0.79343	0.943818
Cct5_1	5843	0.0850557	0.139428	0.507243
Cct6a_1	8329	0.129152	0.0415509	0.275192
Cct6b_1	10	0.0728492	0.24949	NA
Cct7_1	8441	0.0286847	0.6019	0.87275
Cct8_1	9484	0.0643911	0.244237	0.637354
Cd101_1	193	-0.224556	0.0453158	0.288242
Cd109_1	1381	0.0373211	0.616561	0.880447
Cd151_1	5120	-0.0775412	0.282927	0.678194
Cd164_1	9923	0.108721	0.108043	0.451282
Cd24_1	17	0.0269579	0.754805	0.932948
Cd276_1	1205	-0.185654	0.0268915	0.215769
Cd28_1	6	-0.0402226	0.442481	NA
Cd2ap_1	3400	0.135335	0.0630634	0.350188
Cd2bp2_1	2242	-0.0196836	0.76029	0.934443
Cd320_1	168	0.0306462	0.786724	0.941157
Cd36_1	5958	0.131178	0.0711869	0.372833
Cd38_1	29	-0.150489	0.137566	0.504238
Cd44_1	4314	-0.0100076	0.867775	0.966568
Cd46_1	18	-0.0162627	0.844827	0.961736
Cd47_1	2178	0.023203	0.766454	0.935534
Cd53_1	186	0.21172	0.067353	0.361514
Cd59_1	426	-0.118606	0.248249	0.642567
Cd63_1	7031	-0.0642659	0.347085	0.73232
Cd68_1	108	0.210593	0.0731972	0.377523
Cd81_1	1864	0.0247067	0.760697	0.934604
Cd99_1	188	0.0481717	0.675338	0.904469
Cd99l2_1	1124	-0.000979831	0.990147	0.997448
Cda_1	1211	-0.14383	0.0847055	0.403456
Cdadc1_1	154	-0.00413254	0.971387	0.992721
Cdan1_1	255	-0.264044	0.0164664	0.162141
Cdc123_1	643	0.108642	0.207417	0.597189
Cdc14a_1	244	0.00695818	0.950101	0.986669
Cdc14b_1	402	-0.023169	0.828958	0.954177
Cdc16_1	3439	0.0269037	0.662485	0.901477
Cdc20_1	1823	-0.0475989	0.644651	0.893657
Cdc23_1	1993	0.0371165	0.590499	0.870525
Cdc25a_1	310	-0.19101	0.0644935	0.353586
Cdc25b_1	527	0.0849082	0.354407	0.738921
Cdc25c_1	62	-0.116883	0.313521	0.703178
Cdc26_1	954	-0.0207985	0.805446	0.94681
Cdc27_1	2678	0.0089522	0.913544	0.978334
Cdc34_1	1876	-0.0529263	0.558224	0.857207
Cdc37_1	5867	0.011904	0.872755	0.967623
Cdc37l1_1	1741	-0.135451	0.0679757	0.362991
Cdc40_1	918	0.0129916	0.882369	0.970436
Cdc42_1	9348	0.0657095	0.23208	0.624785
Cdc42bpa_2	6225	-0.0905004	0.180816	0.563143
Cdc42bpb_1	3725	-0.0717419	0.24988	0.644598
Cdc42bpg_1	61	-0.0585628	0.611872	0.877915
Cdc42ep1_1	1254	-0.325847	3.65542e-05	0.00221321
Cdc42ep2_1	210	-0.334419	0.00255277	0.0473984
Cdc42ep3_1	456	-0.0841088	0.393545	0.765885
Cdc42ep4_1	492	-0.239511	0.014009	0.147915
Cdc42se1_1	1359	-0.0330598	0.650219	0.896433
Cdc45_1	230	-0.0201513	0.852534	0.963653
Cdc5l_1	2704	0.0815946	0.208293	0.597607
Cdc6_1	184	-0.0916067	0.423242	0.784572
Cdc73_1	1482	-0.0454267	0.52455	0.84252
Cdc7_1	1189	-0.0118279	0.878547	0.969064
Cdca2_1	540	-0.12931	0.208562	0.597607
Cdca3_1	482	-0.078594	0.41797	0.782437
Cdca4_1	549	-0.191231	0.0458312	0.290269
Cdca5_1	436	0.249981	0.01113	0.128328
Cdca7_1	2968	0.0518027	0.421987	0.783986
Cdca8_1	643	0.0303827	0.748607	0.931302
Cdh13_1	146	-0.0412048	0.723691	0.922504
Cdh17_1	29	0.0708995	0.476473	0.815681
Cdh24_1	87	0.0247897	0.83082	0.95459
Cdh2_1	613	0.0678021	0.485819	0.818813
Cdh7_1	16	-0.1779	0.0371289	0.258494
Cdh9_1	28	-0.0121755	0.903425	0.97566
Cdhr2_1	0	-0.00210792	0.873607	NA
Cdhr3_1	1	-0.012259	0.569345	NA
Cdin1_1	541	-0.0420313	0.656565	0.899324
Cdip1_1	1391	0.0567657	0.446006	0.798939
Cdipt_1	2407	-0.164534	0.0253582	0.208563
Cdk10_1	296	0.163918	0.123961	0.480396
Cdk12_1	3607	-0.0654111	0.329582	0.717001
Cdk13_1	2603	-0.114732	0.0842905	0.402903
Cdk14_1	4664	0.0776004	0.267642	0.662394
Cdk15_1	17	-0.0174082	0.837156	0.957939
Cdk16_1	2713	-0.0244644	0.748064	0.931124
Cdk17_1	968	-0.132347	0.145548	0.516583
Cdk19_1	3634	-0.0134363	0.846101	0.96194
Cdk1_1	1836	0.0251336	0.755187	0.932948
Cdk20_1	246	0.220409	0.0410167	0.273583
Cdk2_1	297	0.0127259	0.904738	0.975824
Cdk2ap1_1	3018	-0.018311	0.779845	0.940286
Cdk2ap2_1	1147	-0.0107044	0.908206	0.976552
Cdk3_1	25	0.240562	0.0126371	0.137979
Cdk4_1	4399	0.00471416	0.947317	0.985872
Cdk5_1	347	-0.012741	0.904651	0.975815
Cdk5r1_1	160	0.220153	0.00942278	0.115999
Cdk5rap1_1	498	0.066128	0.501211	0.828369
Cdk5rap2_1	956	0.020011	0.805446	0.94681
Cdk5rap3_1	1001	0.12128	0.12216	0.478001
Cdk6_1	27055	0.0226355	0.693495	0.912979
Cdk7_1	559	-0.102653	0.308501	0.700484
Cdk8_1	1542	0.0528508	0.510521	0.834289
Cdk9_1	1751	-0.119611	0.108095	0.451282
Cdkal1_2	592	0.108484	0.232155	0.624785
Cdkl2_1	454	0.00267133	0.979139	0.994142
Cdkl3_1	63	0.0350013	0.762573	0.935131
Cdkn1a_1	3516	-0.0852245	0.202771	0.5909
Cdkn1b_1	233	0.00254201	0.982838	0.994804
Cdkn1c_1	13	-0.0625915	0.429245	0.788875
Cdkn2aip_1	751	0.163471	0.103964	0.445463
Cdkn2aipnl_1	1091	0.010566	0.893116	0.973121
Cdkn2c_1	618	0.0213572	0.828066	0.953772
Cdkn2d_1	265	-0.0636242	0.550415	0.852913
Cdkn3_1	554	0.198929	0.0276304	0.21876
Cdnf_1	28	-0.0267163	0.773781	0.937982
Cdo1_1	15	-0.0243095	0.768401	0.935806
Cdon_1	1243	-0.159394	0.0487568	0.301951
Cdpf1_1	135	0.176238	0.135488	0.502291
Cdr2_1	780	-0.292553	0.00134974	0.0302435
Cdr2l_1	1818	-0.284161	0.000780608	0.0209046
Cds1_1	1321	-0.0533039	0.473604	0.813905
Cds2_1	5191	-0.0565182	0.374418	0.750643
Cdsn_1	80	-0.155266	0.187506	0.572372
Cdt1_1	412	0.128185	0.224331	0.616843
Cdv3_1	7591	0.0554048	0.423132	0.784572
Cdyl_1	437	-0.153573	0.131825	0.496717
Cebpd_1	222	-0.172293	0.122253	0.478065
Cebpz_1	3933	0.188003	0.0139905	0.147844
Cebpzos_1	820	0.126424	0.181608	0.563536
Cel_1	8	0.0525798	0.409478	NA
Cela1_1	9	0.109499	0.0932064	NA
Celf1_1	5827	-0.269882	1.25143e-05	0.000911869
Celf2_1	59	0.128541	0.261096	0.65471
Celf5_1	74	-0.342	0.00343835	0.0590312
Celsr2_1	21	0.0616796	0.490252	0.820774
Celsr3_1	46	0.121978	0.256447	0.650348
Cemip2_1	1780	-0.118616	0.147998	0.520405
Cenatac_1	126	-0.243986	0.0373862	0.259303
Cenpa_1	904	0.0974507	0.262506	0.655898
Cenpb_1	793	0.00734538	0.935205	0.982969
Cenpc_1	358	0.0211148	0.836328	0.957845
Cenpe_1	2462	0.0514483	0.490709	0.820774
Cenpf_1	1618	-0.0224676	0.774664	0.938298
Cenph_1	191	0.0627993	0.580499	0.866428
Cenpi_1	410	0.136875	0.155429	0.530354
Cenpj_1	195	0.0465845	0.681831	0.90754
Cenpk_1	76	0.109641	0.345167	0.730739
Cenpl_1	81	-0.210154	0.0746042	0.381561
Cenpm_1	145	-0.0887824	0.451885	0.80272
Cenpn_1	266	0.102325	0.344254	0.729736
Cenpo_1	209	0.0787331	0.478029	0.816102
Cenpp_1	19	0.0900762	0.300673	0.694239
Cenpq_1	435	-0.00591839	0.950322	0.986669
Cenpt_1	345	0.0973226	0.351134	0.736036
Cenpu_1	186	0.233497	0.0390144	0.266322
Cenpv_1	209	0.0939304	0.404396	0.773461
Cenpw_1	632	0.251497	0.00731823	0.0968526
Cenpx_1	246	-0.0163265	0.884338	0.970696
Centrin-2_1	12	0.0613908	0.398836	0.770084
Cep112_2	115	0.0133988	0.909351	0.9768
Cep120_1	1149	-0.0429744	0.575267	0.864487
Cep126_1	132	0.197213	0.0917144	0.417416
Cep128_1	364	0.0892932	0.399791	0.770621
Cep131_1	1458	0.0661259	0.374426	0.750643
Cep135_2	779	0.0618879	0.515663	0.837092
Cep152_1	551	0.0304381	0.760847	0.934612
Cep162_1	426	0.0581092	0.578336	0.865248
Cep164_1	2399	-0.0269159	0.740717	0.928248
Cep170_1	5583	-0.299824	0.000218857	0.00830757
Cep170b_1	2046	-0.103153	0.217544	0.609133
Cep192_1	997	-0.0556026	0.52752	0.843434
Cep19_1	461	0.136684	0.151379	0.524089
Cep20_1	400	0.180519	0.0793144	0.393119
Cep250_1	1061	0.0204619	0.788047	0.941974
Cep290_1	605	0.0634247	0.563555	0.859146
Cep295_1	2041	-0.0747541	0.281825	0.677556
Cep295nl_1	60	0.0923978	0.405102	0.774091
Cep350_1	1790	-0.272901	0.000286753	0.00997764
Cep41_1	408	0.0994126	0.320773	0.709615
Cep43_1	191	-0.0620019	0.588019	0.869467
Cep44_1	281	0.0865011	0.412912	0.778503
Cep55_1	1235	0.258755	0.00115221	0.0269414
Cep57_1	877	-0.138892	0.098588	0.434587
Cep57l1_1	875	0.151581	0.0756254	0.38413
Cep63_1	1623	0.0207745	0.785113	0.940838
Cep68_1	1134	-0.107197	0.236253	0.628092
Cep70_1	254	0.0503597	0.64428	0.893522
Cep72_1	565	-0.140503	0.134013	0.499282
Cep76_1	172	-0.0521626	0.65095	0.896523
Cep78_1	898	0.139554	0.100672	0.438576
Cep83_1	812	0.121367	0.204929	0.592918
Cep85_1	1276	-0.0438194	0.565873	0.859696
Cep85l_1	240	0.0560306	0.63484	0.890175
Cep89_1	420	0.0815301	0.417128	0.781774
Cep95_1	343	0.0268793	0.802577	0.94624
Cep97_1	189	-0.226473	0.0457083	0.289915
Cept1_1	823	0.0952796	0.292299	0.688475
Cercam_1	325	-0.11389	0.271839	0.666297
Cerk_1	1405	-0.318865	0.00011947	0.00529925
Cerkl_1	7	-0.116636	0.0494001	NA
Cers1_1	52	-0.069833	0.534356	0.845619
Cers2_1	1888	0.0572134	0.427969	0.788152
Cers5_1	1240	-0.0819633	0.320241	0.709489
Cers6_1	3490	-0.0673501	0.401389	0.772121
Cert1_1	356	-0.105554	0.308752	0.700484
Cetn2_1	987	0.217739	0.00772104	0.100278
Cetn3_1	572	0.0785403	0.387085	0.759929
Cfap20_1	956	0.0435778	0.576092	0.864579
Cfap20dc_1	569	0.0842288	0.340852	0.7277
Cfap251_1	17	-0.0712851	0.41939	0.783168
Cfap298_1	798	0.0698486	0.4139	0.779561
Cfap300_1	1	-0.0182882	0.368818	NA
Cfap36_1	973	-0.0267187	0.745249	0.930105
Cfap410_1	213	0.041895	0.712678	0.919497
Cfap45_1	375	-0.0507111	0.65176	0.897146
Cfap54_1	5	0.009764	0.838319	NA
Cfap57_1	15	0.0383013	0.629955	0.888508
Cfap61_1	6	0.065147	0.253457	NA
Cfap69_1	73	0.037971	0.744022	0.92972
Cfap70_1	7	-0.0139045	0.821651	NA
Cfap92_1	17	0.0850809	0.286745	0.682631
Cfap94_1	137	-0.0454193	0.6975	0.913838
Cfap97_1	1222	0.254563	0.00347317	0.0593469
Cfdp1_1	2375	0.106411	0.16454	0.541825
Cfi_1	9	0.0984857	0.144404	NA
Cfl1_1	12078	-0.0794822	0.314634	0.704078
Cfl2_1	1406	-0.0950304	0.218791	0.611132
Cflar_1	877	0.152553	0.075643	0.38413
Cfp_1	7	-0.00558621	0.928615	NA
Cgas_1	241	0.136439	0.215281	0.607221
Cggbp1_1	1644	-0.0577506	0.48247	0.81755
Cgn_1	78	0.401059	0.000651697	0.0183544
Cgnl1_1	9	0.0415715	0.525508	NA
Cgrrf1_1	332	0.0386891	0.714857	0.920172
Chac1_1	299	0.779486	3.71916e-11	1.72638e-08
Chac2_1	232	0.00898073	0.936273	0.98335
Chadl_1	7	0.0395856	0.49626	NA
Chaf1a_1	1084	-0.0131736	0.88635	0.971316
Chaf1b_1	657	0.0349141	0.69569	0.913105
Champ1_1	1308	0.217355	0.0306699	0.230791
Chchd1_1	501	-0.0197415	0.835084	0.957349
Chchd3_1	1721	0.113457	0.0961973	0.428596
Chchd4_1	447	-0.0749677	0.453966	0.803143
Chchd5_1	316	0.0847801	0.418772	0.783001
Chchd6_1	467	0.143007	0.16981	0.54801
Chchd7_1	148	-0.00153922	0.989327	0.997307
Chcr2_1	1615	0.0874095	0.256115	0.650171
Chd1_1	1702	-0.16401	0.0496485	0.305171
Chd1l_1	254	0.0873182	0.415098	0.780395
Chd2_1	2731	-0.183411	0.0091823	0.114168
Chd3_1	650	-0.0221174	0.809	0.947603
Chd4_1	15708	-0.0346236	0.567398	0.860607
Chd5_1	2083	0.0833957	0.33694	0.724955
Chd6_1	1674	-0.0214154	0.817208	0.95026
Chd7_1	1174	-0.153464	0.104685	0.446374
Chd8_1	3124	-0.109017	0.0871416	0.407763
Chd9_1	1383	-0.186346	0.0531178	0.316407
Chek1_1	764	-0.0358513	0.677703	0.90599
Chek2_1	419	0.0958801	0.333814	0.721325
Cherp_1	2278	0.0800947	0.261097	0.65471
Chfr_1	1132	0.00375207	0.965362	0.990656
Chid1_1	1109	-0.00241001	0.976905	0.993575
Chka_2	356	-0.0791176	0.432279	0.790843
Chkb_1	187	-0.00871195	0.938119	0.984463
Chl1_1	27	0.0340022	0.708747	0.917921
Chm_1	843	0.138306	0.110558	0.456697
Chml_1	2005	0.253288	0.00669328	0.0917621
Chmp1a_1	1598	0.151393	0.065073	0.354337
Chmp1b_1	692	0.202371	0.023298	0.198231
Chmp2b_1	1992	0.0383484	0.600532	0.872128
Chmp4b_1	3013	0.0205241	0.796755	0.944646
Chmp5_1	989	0.027729	0.722004	0.922331
Chmp6_1	847	-0.00275992	0.974333	0.993357
Chmp7_1	1376	-0.108431	0.18387	0.567038
Chordc1_1	990	0.0659886	0.485034	0.818813
Chp1_1	3714	0.0671584	0.260681	0.65447
Chpf_1	2126	-0.0948955	0.216474	0.608294
Chpt1_1	832	0.0857428	0.293008	0.689133
Chrac1_1	259	0.171317	0.117803	0.470863
Chrm3_1	41	-0.00125117	0.990797	0.997594
Chrnb1_1	9	-0.0207384	0.75503	NA
Chrnb2_1	102	-0.102068	0.385629	0.759929
Chst11_1	1445	-0.00342441	0.965938	0.990923
Chst12_1	1317	-0.127788	0.118126	0.471338
Chst14_1	399	-0.106577	0.317004	0.707646
Chst2_1	697	0.0384714	0.658123	0.899776
Chst6_1	19	-0.0711754	0.427855	0.788152
Chsy1_1	943	-0.583445	8.53285e-11	3.56474e-08
Chtf18_1	326	0.16349	0.132961	0.497765
Chtf8_1	222	-0.0748713	0.510705	0.834289
Chtop_1	1246	0.138384	0.104754	0.446374
Chuk_1	1343	0.0709849	0.394299	0.766281
Churc1_1	388	0.183537	0.0808624	0.396188
Ciao1_1	2002	0.0767065	0.260913	0.654528
Ciao2a_1	932	0.0440307	0.621466	0.883388
Ciao2b_1	398	-0.0834295	0.424671	0.785479
Ciao3_1	491	0.0804347	0.390908	0.763636
Ciapin1_1	1523	0.0698757	0.381077	0.756541
Ciart_1	308	0.445451	7.96213e-05	0.00387055
Cib1_1	265	-0.0854806	0.421304	0.783681
Cib2_1	428	-0.0318099	0.746716	0.930706
Cib4_1	151	0.021175	0.857779	0.964712
Cibar1_1	393	0.0242839	0.820773	0.951612
Cic_1	1372	-0.281338	0.00080255	0.0211755
Cidea_1	3	0.023403	0.570266	NA
Cideb_1	12	0.0193859	0.793347	0.943818
Cidec_1	214	-0.0156824	0.890009	0.972697
Cilk1_1	1070	0.0937087	0.225734	0.618929
Cinp_1	925	-0.190789	0.024258	0.202954
Cip2a_1	222	0.179826	0.103463	0.444381
Cipc_1	1556	-0.015215	0.837551	0.957939
Cir1_1	479	0.148924	0.152127	0.525549
Cirbp_1	842	0.648524	1.01146e-10	3.96143e-08
Cisd1_1	586	0.035757	0.682569	0.907739
Cisd2_1	2241	0.0997828	0.172486	0.551973
Cisd3_1	655	-0.124246	0.196697	0.58331
Cish_1	28	-0.304228	0.000891898	0.0228083
Cit_1	1516	0.143806	0.0666338	0.35923
Cited1_1	500	-0.219017	0.0264356	0.213253
Cited2_1	2191	-0.255241	0.0296403	0.2261
Ciz1_1	386	0.0459195	0.658262	0.899814
Ckap2_1	972	0.252131	0.00273083	0.0495303
Ckap2l_1	385	0.0771332	0.45215	0.802722
Ckap4_1	2776	-0.018032	0.80939	0.947603
Ckap5_1	3695	0.0488519	0.446522	0.798939
Cklf_1	508	-0.116604	0.207081	0.596632
Ckmt1b_1	3153	-0.0371653	0.59753	0.871505
Cks2_1	468	0.19457	0.0417891	0.275944
Clasp1_1	1727	-0.0424615	0.557433	0.857207
Clasp2_1	933	-0.128137	0.109527	0.454386
Clasrp_1	769	-0.129101	0.190735	0.576564
Clcc1_1	1578	0.0951489	0.208415	0.597607
Clcf1_1	440	-0.326427	0.0025355	0.0472175
Clcn1_1	59	-0.117635	0.30382	0.697139
Clcn2_1	197	-0.129559	0.24489	0.637994
Clcn3_1	1875	-0.0482251	0.532335	0.845391
Clcn4_1	225	-0.0743679	0.492663	0.822615
Clcn5_1	1029	-0.112987	0.154322	0.528928
Clcn6_1	1291	-0.203161	0.0132827	0.142649
Clcn7_1	536	0.15346	0.11146	0.45816
Cldn12_1	839	0.0349152	0.715629	0.92045
Cldn16_1	12	-0.0653455	0.389093	0.76231
Cldn6_1	27	-0.0228251	0.814236	0.949057
Cldnd1_1	2054	-0.123287	0.0652791	0.354667
Clec12a_1	3	-0.0225527	0.598244	NA
Clec16a_1	1499	0.000871014	0.990129	0.997448
Clec2l_1	56	0.015735	0.885568	0.97103
Clec3b_1	23	-0.0255368	0.790033	0.943184
Clhc1_1	87	-0.0246398	0.833999	0.956664
Clic1_1	9312	-0.0734758	0.317094	0.707646
Clic4_1	7852	-0.018017	0.759679	0.934353
Clic5_1	26	0.125723	0.199369	0.586954
Clic6_1	54	0.0840003	0.452213	0.802722
Clint1_1	2022	-0.0430405	0.542942	0.848359
Clip1_1	2506	-0.0694371	0.349344	0.734866
Clip2_1	2087	-0.0575465	0.446386	0.798939
Clk1_1	442	-0.369094	0.000610265	0.0175826
Clk2_1	498	-0.151483	0.17581	0.55536
Clk3_1	1365	-0.230106	0.0186866	0.175562
Clk4_1	253	-0.379915	0.00131087	0.0298088
Clmp_1	8	-0.00381094	0.950591	NA
Cln3_1	499	0.0796145	0.389959	0.763412
Cln5_1	1342	0.0365431	0.635234	0.890175
Cln6_1	725	0.0843638	0.338652	0.726347
Cln8_1	272	-0.463997	1.93017e-05	0.00130058
Clns1a_1	2180	0.0728434	0.298233	0.692274
Clock_1	2341	-0.101152	0.166039	0.543431
Clp1_1	662	0.0520775	0.553963	0.855448
Clpb_1	1913	-0.0664308	0.385069	0.759713
Clpp_1	1403	-0.131219	0.149766	0.522063
Clptm1_1	3396	-0.0851526	0.223929	0.616843
Clptm1l_1	3094	-0.0682354	0.369062	0.746883
Clpx_1	850	0.056475	0.505575	0.830999
Clspn_1	674	0.0848027	0.405111	0.774091
Clstn1_1	5303	-0.072618	0.272695	0.66739
Clta_1	1374	0.0416803	0.605032	0.874711
Cltb_1	1724	-0.126958	0.174271	0.553718
Cltc_1	15125	0.00808166	0.893225	0.973121
Clu_1	14036	0.0166054	0.815348	0.949285
Cluap1_1	352	0.0822373	0.412328	0.778437
Cluh_1	2815	-0.0918458	0.213649	0.60471
Clybl_1	310	-0.0768821	0.458995	0.805121
Cmas_1	1374	0.0183559	0.800924	0.945712
Cmc1_1	113	0.0600066	0.611226	0.877893
Cmc2_1	178	0.0588137	0.613339	0.879015
Cmc4_1	39	0.0906752	0.380948	0.756403
Cmip_1	2120	-0.0781217	0.30089	0.694357
Cmpk1_1	1385	0.0895994	0.281961	0.677556
Cmss1_1	744	-0.0328827	0.68829	0.910431
Cmtm3_1	1387	-0.0930328	0.192745	0.577773
Cmtm4_1	2583	-0.107329	0.122632	0.478906
Cmtm6_1	3429	-0.0283889	0.664764	0.901837
Cmtm7_1	1116	-0.114735	0.177825	0.557711
Cmtr1_1	1257	0.00494542	0.947627	0.985872
Cmtr2_1	976	0.187056	0.0779593	0.390122
Cmya5_1	13	0.0116328	0.882126	0.970436
Cnbd1_1	79	0.0862161	0.458152	0.804795
Cnbp_1	23445	0.172775	0.00178062	0.0365844
Cndp2_1	2603	0.0368747	0.575975	0.864579
Cnep1r1_1	611	-0.102621	0.307148	0.700016
Cnga4_1	9	0.101915	0.133341	NA
Cnih1_1	2630	0.0149644	0.849739	0.962996
Cnih2_1	92	-0.215085	0.0684614	0.364188
Cnih4_1	1893	-0.0997143	0.220986	0.614245
Cnksr1_1	9	0.0328351	0.627258	NA
Cnksr2_1	503	-0.0619431	0.532983	0.84552
Cnksr3_1	545	-0.317226	0.00206821	0.0405647
Cnn2_1	6915	0.0286581	0.718468	0.921657
Cnn3_1	1862	0.0579429	0.386727	0.759929
Cnnm3_1	1016	-0.116505	0.137988	0.505081
Cnnm4_1	994	-0.0213491	0.795652	0.944542
Cnot10_1	1649	0.0464024	0.500761	0.828369
Cnot11_1	815	-0.0639444	0.466228	0.809874
Cnot1_1	8228	-0.0581927	0.324032	0.711849
Cnot3_1	993	0.102551	0.196382	0.583098
Cnot4_1	733	0.00693839	0.938093	0.984463
Cnot6_1	1201	0.0505096	0.515853	0.837133
Cnot6l_1	1600	-0.0529569	0.531182	0.845033
Cnot7_1	1244	0.0193756	0.799093	0.94535
Cnot8_1	609	-0.0909899	0.334415	0.721919
Cnot9_1	674	-0.0267261	0.762826	0.935131
Cnppd1_1	2014	-0.0786012	0.25539	0.649238
Cnpy2_1	1001	-0.017943	0.820797	0.951612
Cnpy3_1	1357	-0.0441989	0.58087	0.86673
Cnpy4_1	315	0.067432	0.508845	0.832935
Cnr2_1	22	0.0696739	0.440537	0.794997
Cnst_1	677	-0.180894	0.0541526	0.319837
Cntd1_1	28	0.213149	0.0311702	0.232119
Cntf_1	37	0.0237627	0.800394	0.945546
Cntn2_1	17	0.176043	0.0235558	0.199881
Cntn3_1	2	-0.01744	0.609915	NA
Cntnap1_1	978	-0.218219	0.00835702	0.106334
Cntrl_1	1891	0.141809	0.0606622	0.342314
Cntrob_1	637	-0.177428	0.0533466	0.316907
Coasy_1	1572	-0.160453	0.0736994	0.378746
Cobl_1	34	0.0283553	0.785847	0.94087
Cobll1_1	1377	0.0601405	0.450153	0.800878
Cog1_1	1027	0.051235	0.529619	0.843742
Cog2_1	863	0.125575	0.154997	0.529367
Cog3_1	710	-0.180044	0.0404582	0.271302
Cog4_1	775	-0.0578411	0.492112	0.821914
Cog5_2	553	0.0226088	0.808735	0.947603
Cog6_1	775	0.05263	0.543278	0.848673
Cog7_1	1028	-0.0950284	0.232868	0.625758
Cog8_1	946	0.288238	0.00075482	0.020521
Coil_1	510	-0.0926379	0.319878	0.709062
Col11a2_1	46	0.118401	0.254385	0.648274
Col12a1_2	3437	-0.0125351	0.860292	0.965078
Col16a1_1	2851	0.0262705	0.713637	0.919719
Col17a1_1	259	0.826785	2.0805e-12	1.53382e-09
Col18a1_1	13	-0.003904	0.960805	0.990293
Col20a1_1	551	-0.234701	0.0107257	0.12528
Col27a1_1	409	-0.0144995	0.886877	0.971441
Col4a1_1	191	0.0258141	0.819972	0.951527
Col4a2_1	148	-0.115022	0.32162	0.71016
Col5a3_1	194	-0.0360766	0.757923	0.934118
Col6a1_1	4236	0.0157486	0.801643	0.945955
Col6a2_1	3578	-0.0130319	0.849223	0.962996
Col7a1_1	1382	-0.0960695	0.253874	0.648024
Col8a1_1	149	0.0234253	0.84079	0.958925
Col8a2_1	27	0.0143836	0.886334	0.971316
Col9a1_1	3	0.00105717	0.979896	NA
Col9a3_1	10	0.0248896	0.71396	NA
Colgalt1_1	6867	-0.0543861	0.450263	0.800891
Commd10_1	634	-0.0438804	0.610803	0.877755
Commd1_1	525	-0.00881498	0.926512	0.981549
Commd2_1	614	-0.0196588	0.830783	0.95459
Commd4_1	739	0.0422929	0.679134	0.906328
Commd5_1	277	-0.0352493	0.745115	0.930039
Commd6_1	539	0.109074	0.259356	0.652741
Commd7_1	311	-0.0946611	0.383548	0.758965
Commd8_1	1113	0.113745	0.181811	0.56388
Commd9_1	664	0.150915	0.0853517	0.404559
Comt_1	3093	0.121274	0.0782365	0.39112
Comtd1_1	284	0.161142	0.128808	0.490669
Cop1_1	1631	-0.0151542	0.829841	0.954427
Copa_1	5031	0.00965181	0.864344	0.965078
Copb1_1	3880	-0.0357245	0.58737	0.869332
Copb2_1	4616	0.0123688	0.836963	0.957939
Cope_1	595	-0.133856	0.148317	0.520482
Copg1_1	6205	0.000610522	0.991462	0.997889
Copg2_1	3167	0.0179962	0.777105	0.939015
Coprs_1	703	-0.0313232	0.719865	0.922289
Cops2_1	1570	0.109385	0.192057	0.576816
Cops3_1	412	-0.0333543	0.749371	0.931732
Cops4_1	1048	0.105049	0.197668	0.584423
Cops5_1	865	0.0335957	0.679312	0.9064
Cops6_1	1254	0.0371989	0.652412	0.897656
Cops7a_1	2668	0.0195025	0.798438	0.945171
Cops7b_1	703	-0.104081	0.280665	0.676327
Cops8_1	2439	0.0271305	0.691238	0.912164
Cops9_1	905	0.0391102	0.659712	0.9005
Copz1_1	1022	0.0205	0.793261	0.943818
Coq10a_1	769	0.0962182	0.273782	0.668482
Coq10b_1	429	-0.112729	0.289557	0.685648
Coq2_1	1024	0.10686	0.160731	0.536782
Coq3_1	110	0.065911	0.57581	0.864578
Coq4_1	84	0.0155803	0.891982	0.973036
Coq5_1	588	0.062439	0.480906	0.816915
Coq6_1	205	0.0493876	0.663249	0.901635
Coq7_1	662	0.0196793	0.829202	0.954177
Coq8a_1	153	-0.193543	0.095145	0.42618
Coq8b_1	367	-0.115979	0.287934	0.68459
Coq9_1	489	0.0508629	0.611376	0.877907
Corin_2	15	0.0654025	0.411224	0.777883
Coro1b_1	3114	-0.0153881	0.838366	0.958078
Coro1c_1	5016	0.0108521	0.857067	0.964439
Coro2a_1	16	-0.0851863	0.264146	0.657897
Coro2b_1	6	-0.0187213	0.738928	NA
Coro7_1	892	-0.146726	0.133086	0.497765
Cotl1_1	788	0.0241898	0.792112	0.943234
Cpd_1	14712	0.0559646	0.379603	0.755408
Cpeb1_1	2756	-0.128425	0.0444931	0.286259
Cpeb2_1	429	-0.371075	0.000794849	0.021061
Cpeb3_1	323	-0.346347	0.0013094	0.0298088
Cpeb4_1	407	0.115914	0.216741	0.608467
Cped1_1	892	-0.0130162	0.879723	0.969536
Cplane1_1	962	-0.00919834	0.908565	0.976552
Cplane2_1	21	0.0256886	0.765444	0.935534
Cpn1_1	169	0.208836	0.0669623	0.360033
Cpne2_1	1368	0.0680539	0.42059	0.783433
Cpne3_1	936	-0.0101817	0.902393	0.97566
Cpne5_1	45	0.0124994	0.908088	0.976552
Cpox_1	1755	-0.0271517	0.6949	0.913104
Cpped1_1	337	0.0187163	0.852035	0.963616
Cpsf1_1	1852	-0.064013	0.3851	0.759713
Cpsf2_1	3602	0.0775751	0.250551	0.645139
Cpsf3_1	1644	0.108906	0.146211	0.517498
Cpsf4_1	890	-0.0867978	0.309467	0.700542
Cpsf6_1	3123	0.0853723	0.165466	0.542636
Cpsf7_1	2078	0.00087276	0.989863	0.997448
Cpt1a_2	1022	0.164228	0.0698538	0.368698
Cpt1b_1	61	0.196459	0.0783122	0.391342
Cpt1c_1	30	-0.0560785	0.550024	0.85265
Cpt2_1	1683	-0.00838231	0.9057	0.97619
Cptp_1	129	-0.0656193	0.578426	0.865248
Cpxm1_1	247	-0.277289	0.0148679	0.154053
Cr1l_1	1123	0.0166211	0.831647	0.954989
Cracd_1	11	0.023282	0.743351	NA
Cracdl_1	49	-0.0554935	0.618394	0.88152
Cracr2b_1	13	0.00062946	0.993375	0.997941
Cradd_1	139	-0.0824812	0.478677	0.816159
Cramp1_1	462	-0.139186	0.141461	0.511168
Crat_1	1209	-0.101159	0.195452	0.582345
Crbn_1	353	0.174422	0.0831662	0.400273
Crcp_1	450	-0.0657787	0.498022	0.82672
Creb1_1	1211	-0.0246686	0.801177	0.945712
Creb3_1	137	-0.165053	0.158135	0.533072
Creb3l1_1	1195	-0.192332	0.0231377	0.197269
Creb3l2_1	9	0.0794284	0.261259	NA
Creb5_1	263	0.202676	0.0778112	0.390003
Crebl2_1	136	-0.244388	0.0385978	0.265211
Crebrf_1	519	0.142126	0.153623	0.528202
Crebzf_1	2245	-0.199414	0.00342262	0.0588419
Creg1_1	1651	-0.0235588	0.735044	0.926841
Creld1_1	1315	-0.0109747	0.898298	0.975234
Creld2_1	1751	0.0940127	0.217031	0.608649
Crem_1	241	0.088952	0.439812	0.794947
Crim1_1	3258	-0.0949717	0.134385	0.50022
Crip1_1	298	-0.102537	0.360984	0.741917
Crip2_1	3054	-0.043331	0.596163	0.870525
Cript_1	793	0.0666299	0.436839	0.792775
Crispld2_1	5	0.0423268	0.445678	NA
Crk_1	6438	-0.104483	0.0746265	0.381561
Crkl_1	1594	-0.173604	0.0520787	0.312897
Crlf1_1	107	0.126803	0.282955	0.678194
Crlf3_1	1336	0.0183922	0.7974	0.944656
Crnkl1_1	1142	0.161162	0.0368149	0.257075
Crocc_1	277	-0.0237783	0.83721	0.957939
Crot_1	1934	0.0388339	0.605431	0.874785
Crppa_1	28	-0.156957	0.119385	0.473561
Crtap_1	2247	0.0358595	0.627074	0.886343
[truncated: 11,316 more rows]

## Sheet: groupC.0d_vs_A
Mean counts >=	100
log2 FC -<>+	1	Genes fitting criteria
FDR corrected p-value <	0.1
gene_id	mean_counts	log2_foldChange	p_value	adj_p_value
Aaas_1	1351	-0.0686099	0.4531	0.833597
Aacs_1	2511	-0.0128673	0.856691	0.971231
Aagab_1	837	0.0138859	0.874195	0.975261
Aak1_1	1254	-0.0994419	0.250461	0.695262
Aamdc_1	126	0.0867229	0.462087	0.84033
Aamp_1	2205	0.115512	0.152653	0.571119
Aar2_1	926	0.0447167	0.583739	0.89638
Aars1_1	9414	0.176319	0.00209436	0.053322
Aars2_1	611	-0.0856326	0.393098	0.793438
Aasdh_2	410	0.193538	0.0585001	0.370842
Aasdhppt_1	3692	-0.0467202	0.563202	0.887839
Aatf_1	4358	-0.00595234	0.92435	0.988249
Aatk_1	196	-0.200795	0.0864171	0.447494
Abca12_1	10	-0.0486847	0.471388	NA
Abca1_1	3882	0.0573975	0.383699	0.790126
Abca2_1	2502	-0.0754418	0.343283	0.769507
Abca5_1	2654	-0.154278	0.0418087	0.313496
Abca6_1	43	0.0730043	0.510201	0.865025
Abca7_1	338	-0.115582	0.284811	0.727359
Abca9_1	36	0.0418047	0.691956	0.931888
Abcb10_1	449	-0.0944681	0.343983	0.770197
Abcb1_1	1864	0.00386901	0.957542	0.994111
Abcb1b_1	942	0.00958773	0.904561	0.982121
Abcb6_1	1186	-0.112475	0.194469	0.633618
Abcb7_1	1811	-0.0147272	0.846007	0.969116
Abcb8_1	409	0.113549	0.260488	0.705813
Abcc10_1	549	-0.0247805	0.814838	0.962637
Abcc1_1	2946	0.0165256	0.806701	0.96088
Abcc2_1	33	0.112958	0.282173	0.724229
Abcc3_1	1349	-0.0295205	0.702425	0.934615
Abcc4_1	5444	-0.0246348	0.670628	0.924245
Abcc5_1	6566	0.00652616	0.914019	0.984422
Abcc6_1	11	-0.0178223	0.806532	NA
Abcd1_1	367	-0.0858821	0.384823	0.790617
Abcd2_1	142	-0.00059065	0.995937	0.999649
Abcd3_1	1631	0.0693437	0.382825	0.789444
Abcd4_1	298	0.0231527	0.832204	0.967401
Abce1_1	5034	0.0718228	0.360078	0.776433
Abcf1_1	6608	-0.0158439	0.819446	0.963639
Abcf3_1	1302	-0.020554	0.804738	0.96088
Abhd10_1	331	0.146769	0.17069	0.601871
Abhd11_1	295	0.0953745	0.363424	0.778288
Abhd12_1	577	-0.0777643	0.414576	0.808365
Abhd13_1	741	0.133449	0.175419	0.609013
Abhd14a_1	197	-0.064994	0.574302	0.891388
Abhd14b_1	1143	-0.0209264	0.823749	0.965284
Abhd15_1	55	0.112931	0.320173	0.75226
Abhd16a_1	960	-0.0345682	0.699312	0.934256
Abhd17a_1	532	-0.0843245	0.375468	0.785514
Abhd17b_1	1105	0.0260408	0.799053	0.960635
Abhd17c_1	1500	-0.0926394	0.235902	0.68197
Abhd18_1	101	0.0502896	0.66917	0.924168
Abhd2_1	3661	-0.0598841	0.339473	0.76768
Abhd4_1	1027	-0.0135232	0.868439	0.973788
Abhd5_1	4780	-0.0194007	0.760016	0.949593
Abhd6_1	52	0.0585983	0.598583	0.899147
Abhd8_1	1623	-0.141939	0.118136	0.518305
Abi1_1	1598	-0.0373526	0.612365	0.904522
Abi2_1	1354	-0.0554284	0.443312	0.82786
Abitram_1	231	-0.0131926	0.907895	0.982965
Abl1_1	1888	-0.154169	0.0544367	0.358054
Abl2_1	1300	-0.356225	1.07066e-05	0.00106857
Abr_1	6193	0.0642723	0.254717	0.699762
Abracl_1	1102	0.152197	0.0860599	0.446804
Abraxas1_1	289	-0.08233	0.447521	0.83043
Abraxas2_1	914	-0.0335208	0.726141	0.942234
Abt1_1	581	0.129579	0.199757	0.641577
Abtb1_1	168	-0.0731799	0.529687	0.873998
Abtb2_1	113	-0.0532665	0.652124	0.918384
Acaa2_1	2866	-0.0092847	0.883232	0.977419
Acaca_2	11591	0.0025409	0.96416	0.996354
Acad10_1	545	-0.0626783	0.48743	0.853159
Acad11_1	455	-0.0703823	0.481207	0.848787
Acad8_1	318	-0.0168095	0.874086	0.975261
Acad9_1	980	-0.00118727	0.988849	0.999565
Acadl_1	2680	0.0676251	0.344444	0.770634
Acadm_1	357	-0.0378017	0.723231	0.9418
Acads_1	99	0.072299	0.539917	0.876278
Acadsb_1	712	0.195411	0.0294947	0.263149
Acadvl_1	2048	0.0344245	0.600732	0.900348
Acap1_1	44	0.0785208	0.481531	0.848787
Acap2_1	1995	0.0234139	0.750423	0.948692
Acap3_1	559	-0.170933	0.0949682	0.468518
Acat1_1	1624	0.139318	0.0697994	0.406128
Acbd3_1	1781	-0.171245	0.0119355	0.15972
Acbd4_1	360	-0.0782663	0.445677	0.829174
Acbd5_1	562	0.0245184	0.79922	0.960635
Acbd6_1	1036	0.0314404	0.700962	0.934615
Acd_1	1024	-0.0511037	0.545385	0.878237
Ace2_1	6	-0.00265904	0.963707	NA
Acer1_1	11	-0.0517697	0.479602	NA
Acer3_1	1595	-0.00665065	0.935174	0.990332
Acin1_1	2889	0.0059039	0.927817	0.98949
Ackr3_1	998	0.0253138	0.827232	0.965835
Acly_2	39230	0.039403	0.514961	0.866608
Aco1_1	1281	0.011546	0.880997	0.976835
Aco2_1	4723	0.0470722	0.48461	0.851376
Acot13_1	282	0.153193	0.155653	0.576107
Acot7_1	2902	-0.0953967	0.225639	0.672962
Acot9_1	1066	-0.0261093	0.728425	0.942694
Acox1_1	1969	-0.0232517	0.745644	0.948572
Acox3_1	635	0.0293681	0.745141	0.948572
Acp1_1	1724	-0.0586887	0.399902	0.79689
Acp2_1	243	0.0810468	0.451542	0.832188
Acp5_1	467	-0.0286895	0.783234	0.954867
Acp6_1	211	-0.0427783	0.702254	0.934615
Acsbg1_1	12	0.0723034	0.359874	NA
Acsf2_1	1012	0.0275371	0.752956	0.948692
Acsf3_1	415	0.0721277	0.501452	0.861588
Acsl1_1	2373	0.0543571	0.447392	0.830319
Acsl3_1	2217	-0.0224281	0.763972	0.949741
Acsl4_1	5776	0.00106086	0.989714	0.999565
Acsl5_1	6207	0.00744391	0.896937	0.980404
Acsl6_1	35	-0.0359848	0.727369	0.942341
Acss1_1	12	0.132027	0.0809913	NA
Acss2_1	4479	0.108382	0.120789	0.522319
Acta1_1	201	-0.0735714	0.5118	0.865093
Acta2_1	645	0.318976	0.000460283	0.0185611
Actb_1	37648	0.0236648	0.738453	0.946767
Actg1_1	27695	0.179862	0.0353916	0.286977
Actg1_2	4493	0.18743	0.01015	0.144629
Actl6a_1	989	-0.0647772	0.434421	0.82235
Actn1_1	6219	-0.00126416	0.985311	0.999565
Actn2_1	6	0.0228058	0.69473	NA
Actn3_1	328	-0.016035	0.875858	0.975261
Actn4_1	6808	-0.0890899	0.239794	0.685769
Actr10_1	700	0.0102036	0.902597	0.981651
Actr1a_1	4476	-0.134589	0.0501009	0.340467
Actr1b_1	357	0.0126374	0.90031	0.981384
Actr2_1	4222	0.0395745	0.555902	0.883681
Actr3_1	10843	0.0836196	0.145373	0.558308
Actr5_1	1361	0.0507807	0.512347	0.865459
Actr6_1	505	0.169794	0.0845193	0.442548
Actr8_1	456	-0.0290936	0.76312	0.949741
Actrt3_1	22	0.132188	0.0957168	0.470441
Acvr1_1	745	-0.136145	0.149082	0.564969
Acvr1b_2	898	-0.200299	0.0178924	0.201649
Acvr2a_1	431	-0.0996672	0.30309	0.741787
Acvr2b_1	967	-0.173594	0.0416441	0.313168
Acyp1_1	72	0.0568844	0.626107	0.910479
Acyp2_1	45	0.126218	0.247365	0.69372
Ada_1	290	-0.0337841	0.7499	0.948692
Adal_1	228	0.0498861	0.656477	0.919516
Adam10_1	5898	0.0497115	0.417545	0.810261
Adam12_2	6	0.084436	0.088972	NA
Adam15_1	839	-0.100974	0.282277	0.724229
Adam17_1	2172	0.0764652	0.269082	0.711974
Adam19_1	631	-0.0511793	0.563154	0.887839
Adam22_1	2102	-0.0370723	0.612189	0.904522
Adam23_1	467	0.0986207	0.302541	0.741513
Adam9_1	3251	-0.0392085	0.517271	0.866608
Adamts15_1	12	0.0484275	0.401589	NA
Adamts1_1	687	-0.172145	0.0840652	0.441141
Adamts3_1	28	-0.0368409	0.704186	0.935413
Adamts4_1	35	-0.147577	0.162283	0.588817
Adamts6_1	283	-0.133657	0.235509	0.681909
Adamts7_1	635	0.0115094	0.904422	0.982121
Adamtsl1_1	107	-0.170038	0.148686	0.56488
Adamtsl4_1	644	-0.0143323	0.883075	0.977419
Adamtsl5_1	870	-0.11553	0.197158	0.637408
Adapt15_1	2023	0.17502	0.0407564	0.309446
Adar_1	473	-0.0250015	0.804821	0.96088
Adarb1_1	1206	-0.195289	0.0112554	0.155646
Adat1_1	352	-0.155061	0.125193	0.526528
Adat2_1	474	0.0677775	0.474289	0.846665
Adat3_1	171	-0.401246	0.000593647	0.021883
Adck1_1	172	0.0244901	0.834037	0.967401
Adck2_1	1005	0.0443689	0.590956	0.897088
Adck5_1	319	-0.0753354	0.484204	0.851376
Adcy10_1	29	0.000649863	0.994633	0.999649
Adcy6_1	1225	-0.213229	0.00956606	0.140265
Adcy7_1	4090	-0.140956	0.0307044	0.267275
Adcy9_1	1412	-0.182117	0.0178854	0.201649
Add1_1	4961	-0.0201232	0.740869	0.947288
Adgra2_1	9821	-0.0705949	0.320948	0.752294
Adgra3_1	652	-0.133982	0.128595	0.533357
Adgrb2_1	29	-0.00213594	0.982674	0.999356
Adgre5_1	480	-0.056815	0.567833	0.889095
Adgrf1_1	254	0.121023	0.305574	0.744041
Adgrf3_1	8	0.0626821	0.322051	NA
Adgrf4_1	13	-0.0237071	0.754743	NA
Adgrf5_1	30	0.00988372	0.9213	0.987257
Adgrg1_1	8111	-0.10494	0.188132	0.62695
Adgrg5_1	5	0.00311882	0.953764	NA
Adgrg6_1	15	-0.0507453	0.520345	NA
Adgrl2_1	6029	-0.147979	0.0137199	0.174246
Adh5_1	4816	0.0302279	0.610848	0.904232
Adh7_1	123	-0.0827387	0.483419	0.850674
Adhfe1_1	17	-0.0485089	0.545927	NA
Adi1_1	155	0.166243	0.154635	0.574087
Adipor1_1	5336	-0.0194601	0.768221	0.951282
Adipor2_1	5754	-0.0372477	0.518636	0.866722
Adk_1	484	-0.00374033	0.969308	0.996962
Adm_1	66	-0.137343	0.22955	0.678431
Adnp2_1	1656	-0.0483437	0.640129	0.915526
Adnp_1	9190	-0.119941	0.0967612	0.471908
Adora2a_1	15	-0.150357	0.060211	NA
Adpgk_1	822	0.0172225	0.833121	0.967401
Adprh_1	4608	-0.0163718	0.806856	0.96088
Adprm_1	136	0.209944	0.0727144	0.41452
Adprs_1	1147	0.0177437	0.838483	0.968008
Adrm1_1	5553	-0.0515548	0.480998	0.84865
Adsl_1	1565	-0.0356685	0.648276	0.916855
Adss2_1	3536	-0.0513568	0.414915	0.808501
Aebp1_1	7287	0.0918297	0.131716	0.53936
Aebp2_1	1141	-0.0445937	0.57243	0.890702
Aen_1	1078	0.215274	0.0317262	0.272129
Afap1_1	2154	-0.145755	0.0343862	0.281305
Aff1_1	1119	-0.178735	0.0269303	0.251649
Aff2_1	1013	0.0803893	0.320866	0.752294
Aff3_1	1	-0.00662195	0.7762	NA
Aff4_1	4429	-0.0733227	0.53168	0.874437
Afg1l_1	124	0.00975182	0.934188	0.990332
Afg3l2_1	2367	0.0443105	0.504342	0.862607
Afmid_1	198	-0.12453	0.273824	0.716737
Aftph_1	1243	-0.0536463	0.503925	0.862384
Aga_1	4079	0.113891	0.055832	0.36208
Agap1_2	6859	-0.124551	0.0343953	0.281305
Agap3_1	1527	-0.0892482	0.339114	0.76759
Agbl3_1	267	-0.14256	0.187955	0.62695
Agbl5_1	355	0.0485046	0.627373	0.911036
Ager_1	18	-0.0397102	0.642112	NA
Agfg1_1	1708	-0.0283005	0.734949	0.945444
Agfg2_1	1231	-0.0933831	0.308245	0.744687
Aggf1_1	810	-0.0442494	0.587597	0.896491
Agk_1	1374	-0.0248329	0.754632	0.948692
Agl_1	1299	-0.0144663	0.84814	0.969942
Ago2_1	4805	-0.187503	0.00190854	0.0501493
Agpat1_1	2456	-0.108492	0.217762	0.663408
Agpat2_2	859	-0.031391	0.723122	0.9418
Agpat3_1	3697	0.0211665	0.748139	0.948616
Agpat4_1	340	-0.0931664	0.360553	0.776811
Agpat5_1	1003	-0.0475448	0.64223	0.915526
Agps_1	3953	-0.027505	0.697409	0.934139
Agrn_1	4295	-0.254259	0.000368628	0.0157487
Agt_1	226	0.15534	0.154862	0.574554
Agtpbp1_1	493	0.0782213	0.411434	0.805511
Agtrap_1	116	-0.0293998	0.802673	0.960635
Ahctf1_1	5678	-0.311301	1.07595e-05	0.00106857
Ahcy_1	3392	-0.0647713	0.385341	0.790617
Ahcyl1_1	6830	0.0042542	0.937382	0.990811
Ahcyl2_1	1163	-0.0799045	0.289008	0.730986
Ahdc1_1	834	-0.500661	1.59109e-06	0.000236051
Ahi1_1	384	0.0854251	0.400917	0.797621
Ahnak2_1	1420	0.0748728	0.374811	0.784926
Ahnak_1	38621	-0.00638825	0.928355	0.989678
Ahr_1	1482	-0.192983	0.0302151	0.265781
Ahsa1_1	4199	0.0205878	0.733529	0.945097
Ahsa2p_1	1307	0.087194	0.243207	0.688874
Ahsp_1	12	0.0799269	0.278273	NA
Aida_1	1643	-0.103273	0.162703	0.589627
Aifm1_1	3306	-0.0130943	0.8506	0.96998
Aifm2_1	225	-0.0114865	0.918111	0.986257
Aifm3_1	6	0.0393607	0.465195	NA
Aig1_1	1368	-0.000140919	0.998512	0.999863
Aimp1_1	2083	0.0669052	0.336338	0.764098
Aimp2_1	731	0.0661355	0.476661	0.846728
Aip_1	734	0.0624334	0.506311	0.863268
Ajuba_1	4476	-0.177778	0.03042	0.266247
Ak1_1	9	-0.043589	0.523849	NA
Ak2_2	4816	-0.0661417	0.3075	0.744041
Ak3_1	5813	0.0134261	0.809565	0.96132
Ak4_1	1658	-0.0797743	0.281296	0.723995
Ak6_1	529	-0.108948	0.30467	0.743264
Ak9_1	10	-0.0649314	0.336547	NA
Akap10_1	527	-0.115445	0.218025	0.663798
Akap11_1	2117	-0.130213	0.131754	0.53936
Akap12_1	2056	-0.0161012	0.818918	0.963572
Akap13_1	2083	-0.169974	0.0220998	0.223546
Akap1_1	2856	-0.129608	0.0486643	0.338034
Akap3_1	39	0.158557	0.142233	0.554703
Akap7_1	588	0.0500926	0.60573	0.902428
Akap8_1	2059	0.0302074	0.724194	0.941833
Akap8l_1	288	0.0039042	0.970791	0.997091
Akap9_1	6155	0.044857	0.573801	0.891388
Akip1_1	375	-0.0736756	0.459018	0.838598
Akirin1_1	1921	-0.0626818	0.385294	0.790617
Akirin2_1	499	-0.1234	0.240855	0.687007
Akna_1	411	0.00308151	0.975	0.998026
Akr1a1_1	16687	-0.0263191	0.695716	0.933604
Akr1b1_1	8389	-0.0318039	0.643733	0.915984
Akr1b8_1	5887	-0.000682585	0.992051	0.999565
Akr1e2_1	230	0.0804665	0.466177	0.842662
Akt1_1	3742	-0.0249982	0.74348	0.948453
Akt1s1_1	1970	0.0912562	0.224469	0.67134
Akt2_1	3096	-0.00401006	0.958456	0.994111
Akt3_1	52	-0.0990571	0.372451	0.783432
Aktip_1	1478	-0.040774	0.566401	0.889053
Alad_1	392	-0.0462614	0.655261	0.919408
Alas1_1	1723	-0.0333349	0.64104	0.915526
Alb_2	8	-0.0823364	0.179322	NA
Alcam_1	1499	0.0439746	0.573056	0.890915
Aldh16a1_1	1222	0.0285494	0.745613	0.948572
Aldh18a1_1	34	-0.0217454	0.833341	0.967401
Aldh2_1	3775	-0.0440033	0.570807	0.890072
Aldh4a1_1	653	0.0342549	0.717864	0.94002
Aldh5a1_1	1018	-0.0262364	0.764171	0.949741
Aldh6a1_1	387	0.0348814	0.723684	0.9418
Aldh7a1_1	1443	-0.000924746	0.989854	0.999565
Aldh8a1_1	223	-0.00331521	0.976779	0.998109
Aldh9a1_1	1431	0.188975	0.0114987	0.157701
Aldoa_1	18372	-0.0543185	0.464751	0.841227
Alg11_1	698	-0.0144366	0.891899	0.978993
Alg12_1	1472	-0.0181968	0.806144	0.96088
Alg13_1	752	0.0184801	0.827464	0.965835
Alg1_1	176	-0.0239046	0.834389	0.967401
Alg2_1	1425	0.0234344	0.789862	0.957507
Alg3_1	488	-0.0902321	0.379045	0.787106
Alg5_1	236	0.114556	0.28713	0.72971
Alg6_1	674	-0.0500621	0.585249	0.896438
Alg8_1	540	-0.00715372	0.937653	0.990815
Alg9_1	839	-0.21418	0.0089763	0.134667
Alk_1	9	0.0112486	0.870487	NA
Alkbh1_1	818	-0.17819	0.0627839	0.384348
Alkbh2_1	432	0.163509	0.0977626	0.474289
Alkbh3_1	632	0.126457	0.15427	0.573596
Alkbh4_1	320	-0.122327	0.259572	0.705056
Alkbh5_1	514	-0.0702492	0.448235	0.830727
Alkbh6_1	103	-0.0869228	0.461942	0.84033
Alkbh7_1	79	0.0156843	0.893982	0.97911
Alkbh8_1	489	0.0417797	0.648144	0.916855
Alms1_1	1015	-0.181786	0.0265968	0.249894
Aloxe3_1	82	0.124909	0.28691	0.729692
Alpl_1	15	0.0773834	0.35284	NA
Als2_1	1855	0.0434017	0.536016	0.875673
Als2cl_1	923	-0.25781	0.00398186	0.0808277
Alyref_1	1253	0.108664	0.158551	0.581229
Ambra1_1	1430	-0.069971	0.415207	0.808612
Amd1_1	3333	0.126378	0.176781	0.610277
Amdhd2_1	200	0.19731	0.08644	0.447494
Amer1_1	523	-0.165176	0.0750962	0.420694
Amfr_1	5021	-0.0387832	0.528495	0.873339
Amh_1	28	-0.110649	0.221162	0.666758
Amhr2_1	8	-0.0178043	0.785034	NA
Amigo3_1	63	0.177593	0.119558	0.520799
Ammecr1_1	516	-0.0694959	0.475902	0.846728
Ammecr1l_1	587	-0.22946	0.0256908	0.24385
Amn1_1	152	0.157158	0.179556	0.615614
Amot_1	742	-0.0426449	0.605632	0.902428
Amotl1_1	13119	-0.00145472	0.981481	0.999004
Amotl2_1	6124	-0.353778	0.00273037	0.063587
Ampd2_1	3266	-0.244521	0.00354768	0.0753225
Ampd3_1	1538	-0.0392668	0.649894	0.916855
Amt_1	313	-0.202185	0.0594433	0.372986
Amz2_1	705	0.00357116	0.969609	0.996962
Anapc10_1	222	-0.0813411	0.456968	0.836651
Anapc11_1	1081	-0.0102585	0.919997	0.986932
Anapc13_1	336	0.174322	0.0922745	0.461449
Anapc15_1	372	0.22146	0.0329765	0.277215
Anapc16_1	1162	0.033254	0.667985	0.924133
Anapc1_1	9327	-0.0018167	0.972531	0.997091
Anapc2_1	1632	-0.0915356	0.217054	0.663361
Anapc4_1	750	0.015773	0.858697	0.971231
Anapc5_1	8660	0.00964532	0.861125	0.97193
Anapc7_1	954	0.0374736	0.684069	0.929706
Ang_1	33	-0.159806	0.125019	0.526219
Angel1_1	1838	0.130668	0.0981949	0.475148
Angel2_1	366	-0.0168265	0.870435	0.973788
Angpt4_1	92	0.111113	0.346505	0.770665
Angptl4_1	64	0.375346	0.000208582	0.0102726
Angptl5_1	7	0.0644729	0.270529	NA
Angptl6_1	48	0.156709	0.154503	0.574087
Ank1_1	202	-0.205046	0.0669811	0.396899
Ank2_1	3117	-0.00504347	0.936112	0.990332
Ank3_1	758	-0.045005	0.589601	0.896752
Ankdd1a_1	4	0.00190214	0.96589	NA
Ankfy1_1	1297	-0.00271031	0.971389	0.997091
Ankh_1	1558	-0.0565618	0.439015	0.825586
Ankib1_1	2803	-0.183384	0.0198638	0.21218
Ankle1_1	795	-0.319948	0.00111151	0.0350578
Ankle2_1	837	0.0659813	0.474099	0.846665
Ankmy1_1	36	0.0708698	0.50356	0.862374
Ankmy2_1	454	-0.0606287	0.527778	0.872832
Ankra2_1	105	0.135928	0.249733	0.694785
Ankrd10_1	3227	-0.296205	2.33212e-05	0.00195979
Ankrd11_1	8539	-0.185939	0.00836732	0.130584
Ankrd12_1	2376	-0.0141952	0.903492	0.981731
Ankrd13a_1	2341	0.0701404	0.295739	0.73572
Ankrd13b_1	215	0.0434377	0.692198	0.931936
Ankrd13c_1	2484	0.0053693	0.941002	0.991323
Ankrd16_1	137	0.0939799	0.424056	0.815993
Ankrd17_1	3205	-0.0796022	0.236124	0.682421
Ankrd1_1	73	0.174126	0.12044	0.521937
Ankrd22_1	7	-0.0625074	0.307074	NA
Ankrd23_1	54	-0.327599	0.00272066	0.0634838
Ankrd27_1	1121	0.0529654	0.52259	0.869078
Ankrd28_1	1546	-0.0692325	0.399946	0.79689
Ankrd30a_1	550	-0.195156	0.0686454	0.402004
Ankrd34a_1	59	0.203051	0.0721122	0.412457
Ankrd35_1	10	0.0318375	0.634675	NA
Ankrd37_1	55	0.27945	0.0123888	0.163961
Ankrd39_1	77	-0.142301	0.218228	0.66408
Ankrd40_1	2700	-0.00177176	0.97817	0.998109
Ankrd42_1	114	0.00780897	0.947027	0.992452
Ankrd46_1	1496	0.00193789	0.978312	0.998109
Ankrd49_1	446	0.143946	0.213792	0.660418
Ankrd50_1	567	0.14211	0.11599	0.51508
Ankrd52_1	7720	-0.127775	0.0625292	0.38357
Ankrd54_1	254	-0.159541	0.142264	0.554703
Ankrd61_1	34	0.0447344	0.659355	0.92085
Ankrd9_1	261	-0.158266	0.171887	0.603791
Anks1a_1	1848	-0.128783	0.056435	0.365005
Anks3_1	584	0.0487215	0.590172	0.896939
Ankzf1_1	395	-0.133709	0.191784	0.631242
Anln_1	3971	-0.158159	0.0256448	0.24385
Ano10_1	9019	0.0100971	0.863477	0.97229
Ano6_3	1797	-0.0127296	0.860303	0.971459
Ano8_1	866	-0.00730333	0.941922	0.991478
Anp32a_1	3331	0.0639798	0.355209	0.772846
Anp32b_1	10724	0.256822	0.00139073	0.0416601
Anp32e_1	3245	0.0512887	0.411772	0.805511
Antkmt_1	319	0.0101065	0.925218	0.988289
Antxr1_1	260	-0.038744	0.713403	0.937756
Antxr2_1	1286	0.060937	0.441009	0.826696
Anxa11_1	4790	0.0151332	0.83096	0.967401
Anxa1_1	15318	0.0337838	0.542398	0.876782
Anxa2_1	18584	0.00231123	0.969391	0.996962
Anxa3_1	53	0.089608	0.425377	0.816835
Anxa4_1	1268	0.110729	0.127302	0.531547
Anxa5_1	3821	0.00324586	0.95679	0.994006
Anxa6_1	3024	0.0198602	0.769629	0.951369
Anxa7_1	3006	-0.0162474	0.819699	0.963639
Aoc2_1	50	-0.185826	0.100046	0.478758
Aoc3_1	3	-0.00671811	0.865274	NA
Aopep_1	196	0.178035	0.120279	0.521738
Ap1b1_1	4543	-0.0265592	0.68815	0.930463
Ap1g1_1	2645	-0.0472775	0.540155	0.876278
Ap1g2_1	115	-0.110704	0.346342	0.770665
Ap1m1_1	1857	-0.0770893	0.310396	0.746903
Ap1s1_1	1602	-0.094718	0.24395	0.68945
Ap1s2_1	1095	0.0595937	0.51358	0.866608
Ap2a1_1	3782	-0.0474732	0.545671	0.878237
Ap2a2_1	3649	0.0248205	0.728431	0.942694
Ap2b1_1	5530	-0.00724378	0.901894	0.981651
Ap2m1_1	5299	0.0656865	0.300359	0.739179
Ap2s1_1	288	0.057275	0.613027	0.904522
Ap3b1_1	1177	-0.0628768	0.408849	0.803828
Ap3b2_1	8	0.0514644	0.347019	NA
Ap3d1_1	4862	-0.056331	0.395234	0.794923
Ap3m1_1	615	-0.0263924	0.778681	0.953281
Ap3s1_1	1534	-0.0409673	0.612135	0.904522
Ap4b1_1	271	0.140535	0.194	0.633333
Ap4e1_1	238	-0.095992	0.392044	0.792729
Ap4m1_1	210	-0.00465189	0.967027	0.99695
Ap4s1_1	96	0.076068	0.519486	0.867158
Ap5b1_1	543	0.206824	0.0373394	0.294042
Ap5m1_2	476	-0.0777355	0.438698	0.825282
Ap5s1_1	98	-0.356886	0.00253326	0.0605498
Ap5z1_1	498	0.335472	0.0016131	0.0456108
Apba1_1	553	0.0360569	0.712626	0.937145
Apba3_1	408	-0.123335	0.248467	0.694342
Apbb1_1	1181	-0.120474	0.155339	0.575693
Apbb1ip_1	956	-0.0936724	0.229759	0.678446
Apbb2_1	995	-0.147645	0.070737	0.408256
Apbb3_1	643	0.023173	0.803708	0.960635
Apc2_1	75	0.0411124	0.725216	0.942107
Apc_1	3210	-0.135856	0.0700122	0.406247
Apeh_1	678	-0.0129415	0.892201	0.979063
Apex1_1	862	0.0330787	0.701134	0.934615
Apex2_1	411	-0.088983	0.40553	0.801522
Aph1a_1	889	-0.0656688	0.439951	0.82607
Aph1b_1	143	-0.000352939	0.997613	0.999863
Api5_1	4014	0.0191082	0.759013	0.949508
Apip_1	194	0.140174	0.219769	0.665814
Aplf_1	265	-0.239745	0.0319134	0.272956
Apln_1	224	-0.165204	0.148733	0.56488
Aplp2_1	10074	-0.00363958	0.947715	0.992476
Apmap_1	2211	0.105587	0.101226	0.481185
Apoa2_1	21	-0.127685	0.171799	0.603659
Apobec3b_1	1219	-0.0494983	0.505894	0.863174
Apoe_1	228	-0.012705	0.913391	0.984096
Apold1_1	3	0.00903072	0.803332	NA
Apom_1	67	0.20985	0.0626755	0.384075
Apoo_1	543	0.0635364	0.484441	0.851376
Apool_1	399	0.114115	0.243574	0.689361
App_1	16531	0.0667149	0.243276	0.688874
Appbp2_1	2595	0.01451	0.867117	0.973597
Appl1_1	752	-0.0476972	0.586111	0.896438
Appl2_1	557	0.0806491	0.391987	0.792729
Aprt_1	3095	0.136165	0.0870047	0.449113
Aptx_1	145	0.087499	0.454774	0.83512
Aqp11_1	78	-0.00526475	0.964385	0.996354
Aqp1_1	2029	-0.20191	0.0280974	0.257745
Aqp7_1	6	0.00940849	0.872874	NA
Aqr_1	1661	-0.0799634	0.276257	0.719035
Araf_2	945	-0.0745246	0.405481	0.801522
Arap1_1	1589	0.00153202	0.983881	0.999565
Arap3_1	2818	-0.102857	0.181737	0.618503
Arcn1_1	9711	0.0296607	0.63487	0.914112
Areg_1	5864	0.172356	0.138824	0.549109
Arel1_1	1737	0.0310319	0.665352	0.923293
Arf1_1	5187	0.0930417	0.171699	0.603659
Arf3_1	2354	-0.0312636	0.669681	0.924168
Arf4_1	2717	0.0228571	0.745214	0.948572
Arf5_1	1847	0.00730985	0.929652	0.990071
Arf6_1	7042	0.0452533	0.478479	0.84719
Arfgap1_1	1990	0.030955	0.65383	0.918956
Arfgap2_1	1670	0.0796674	0.273818	0.716737
Arfgap3_1	985	0.0870307	0.282147	0.724229
Arfgef1_2	2217	-0.0465424	0.539282	0.876278
Arfgef2_1	3712	-0.0164926	0.790941	0.957579
Arfip1_1	552	-0.000680875	0.994337	0.999649
Arfip2_1	1216	-0.00422806	0.956687	0.994006
Arfrp1_1	471	0.00708774	0.941723	0.991478
Arglu1_1	2117	0.150793	0.0393312	0.303365
Arhgap10_1	716	-0.0402559	0.64806	0.916855
Arhgap12_1	1316	-0.110535	0.184931	0.623841
Arhgap17_1	1601	-0.130222	0.0623285	0.383491
Arhgap19_1	1281	-0.239258	0.00328062	0.0715141
Arhgap1_1	1933	0.0112296	0.884295	0.977696
Arhgap20_1	156	-0.0486203	0.680499	0.927779
Arhgap21_1	3399	-0.139859	0.0220099	0.223421
Arhgap22_1	1988	-0.183579	0.0330545	0.277215
Arhgap23_1	1290	-0.177036	0.0532737	0.353892
Arhgap24_2	596	-0.139006	0.144671	0.556859
Arhgap25_1	7293	0.078203	0.247023	0.693438
Arhgap26_1	23	0.0869986	0.363401	0.778288
Arhgap27_1	106	0.0490598	0.677835	0.927079
Arhgap28_1	1362	-0.0255603	0.727452	0.942341
Arhgap29_1	2822	-0.163579	0.0359699	0.28926
Arhgap31_1	2043	0.0478665	0.489193	0.854328
Arhgap33_1	115	-0.201865	0.0868438	0.448668
Arhgap35_1	3305	-0.0681576	0.280626	0.722736
Arhgap36_1	2	-0.026398	0.43047	NA
Arhgap39_1	508	-0.222885	0.0179876	0.201649
Arhgap45_1	427	-0.0772673	0.445533	0.829174
Arhgap4_1	15	0.0881573	0.276795	NA
Arhgap5_1	4075	-0.109797	0.181686	0.618503
Arhgap6_1	278	-0.0185745	0.862894	0.97229
Arhgdia_1	5394	0.0852822	0.238472	0.685002
Arhgef10_1	3048	-0.0538842	0.390307	0.79095
Arhgef10l_2	864	-0.0230942	0.801666	0.960635
Arhgef11_1	404	0.0166823	0.866764	0.973597
Arhgef12_1	11870	-0.00864615	0.87662	0.975261
Arhgef17_1	1543	-0.24769	0.00163995	0.0458541
Arhgef18_2	1363	-0.0485473	0.524256	0.870645
Arhgef19_1	47	-0.124439	0.250141	0.694785
Arhgef1_1	1376	-0.0391294	0.664355	0.922952
Arhgef25_1	109	-0.0547504	0.643117	0.915571
Arhgef28_1	549	0.00085174	0.992515	0.999649
Arhgef2_1	1112	-0.126164	0.119616	0.520799
Arhgef37_1	50	0.0154558	0.890315	0.978315
Arhgef39_1	15	0.113673	0.160581	NA
Arhgef40_1	2304	-0.0290113	0.722843	0.9418
Arhgef4_1	179	0.146612	0.208715	0.652649
Arhgef5_1	2546	-0.146681	0.0416871	0.313168
Arhgef6_1	1261	-0.055241	0.482809	0.849849
Arhgef7_1	3223	-0.0180558	0.773826	0.952041
Arid1a_1	3628	-0.298626	3.72092e-05	0.00279465
Arid1b_1	2787	-0.167841	0.0111457	0.1552
Arid2_1	1051	-0.151873	0.066656	0.395363
Arid3a_1	277	-0.628887	2.67028e-09	1.06963e-06
Arid3b_1	270	-0.0532891	0.619827	0.907353
Arid4a_1	609	-0.253757	0.0134292	0.172261
Arid4b_1	903	-0.231821	0.00975171	0.141529
Arid5a_1	474	0.270019	0.0163505	0.193
Arid5b_1	1430	-0.128694	0.140152	0.550755
Arih1_1	3674	0.0427377	0.517859	0.866608
Arih2_1	1005	-0.0161552	0.835811	0.967968
Arl10_1	1046	-0.0851448	0.300884	0.739714
Arl11_1	338	0.439205	0.000148216	0.00798705
Arl13b_1	638	-0.0662888	0.477214	0.846728
Arl14ep_1	1725	0.0814924	0.335159	0.763477
Arl15_1	1499	0.0564416	0.503889	0.862384
Arl16_1	137	-0.170412	0.146193	0.560486
Arl1_1	2441	0.0543051	0.497101	0.859023
Arl2_1	954	-0.100487	0.269122	0.711974
Arl2bp_1	3475	-0.0420131	0.508412	0.864279
Arl3_1	1326	0.0830085	0.25297	0.697762
Arl4a_1	418	0.0928426	0.376173	0.785605
Arl4c_1	1237	-0.271107	0.000579805	0.0216382
Arl5a_1	5271	0.00351591	0.962715	0.995887
Arl5b_1	783	-0.0272107	0.782027	0.954603
Arl6_1	445	0.0174126	0.859859	0.971231
Arl6ip1_1	5421	-0.0273992	0.704929	0.935581
Arl6ip4_1	1229	0.00419873	0.961346	0.995476
Arl6ip5_1	1371	-0.096964	0.181172	0.617806
Arl6ip6_2	553	-0.0822047	0.405448	0.801522
Arl8a_1	739	-0.102669	0.249531	0.694785
Arl8b_1	2434	0.0278908	0.696917	0.934139
Arl9_1	468	0.137985	0.183999	0.621598
Armc10_1	1519	0.10213	0.171348	0.603309
Armc2_1	63	0.0651851	0.5682	0.889095
Armc5_1	1450	0.105836	0.206659	0.651926
Armc6_1	1904	-0.0825261	0.342841	0.769506
Armc8_1	619	0.0190718	0.832825	0.967401
Armc9_2	258	0.0944397	0.396592	0.795534
Armcx1_1	660	0.0944795	0.343969	0.770197
Armcx3_1	1334	0.0971556	0.210433	0.654961
Armcx4_1	16	0.0379753	0.63126	NA
Armcx5_1	313	0.308587	0.00283359	0.0649832
Armh1_1	4	-0.0221345	0.647409	NA
Armh3_1	731	-0.141795	0.0967286	0.471908
Armt1_1	970	0.00540967	0.947441	0.992452
Arnt2_1	121	-0.0506239	0.66629	0.923868
Arnt_1	1456	0.0150706	0.845835	0.969116
Arntl2_1	23	0.0254622	0.777574	0.953034
Arntl_1	521	-0.105706	0.269043	0.711974
Arpc1a_1	3179	-0.0173992	0.831317	0.967401
Arpc1b_1	21611	0.015109	0.850298	0.96998
Arpc2_1	4703	0.0395602	0.484607	0.851376
Arpc3_1	2133	0.106095	0.107626	0.495152
Arpc4_1	2663	-0.0271417	0.662844	0.922415
Arpc5_1	4383	0.0289582	0.636284	0.914402
Arpc5l_1	1079	0.108717	0.162273	0.588817
Arpp19_1	3172	-0.0121942	0.849593	0.969942
Arrb1_1	2115	0.0204513	0.776727	0.952917
Arrdc1_1	416	0.00513548	0.959821	0.994839
Arrdc2_1	437	0.192706	0.0690031	0.403312
Arrdc3_1	473	1.20076	6.54057e-31	3.9299e-27
Arsa_1	792	0.0668547	0.430042	0.819959
Arsg_1	393	-0.00909767	0.926303	0.988713
Arsj_1	120	-0.235455	0.0457737	0.327029
Arsk_1	118	-0.135026	0.252222	0.69733
Art3_1	13	0.131735	0.0930469	NA
Artn_1	130	-0.186636	0.108931	0.49827
Arv1_1	479	0.103008	0.261302	0.706425
Arvcf_1	207	-0.028719	0.802664	0.960635
As3mt_1	386	0.0337817	0.741098	0.947322
Asah1_1	2671	0.0139987	0.834452	0.967401
Asap1_1	8738	0.0472079	0.38918	0.790789
Asap2_2	649	-0.091307	0.330474	0.76035
Asap3_1	1635	0.242208	0.00669656	0.114146
Asb13_1	333	0.10262	0.314027	0.747111
Asb15_1	39	0.00610405	0.951458	0.992967
Asb1_1	272	-0.172038	0.118847	0.519908
Asb3_1	346	-0.190505	0.065888	0.393608
Asb5_1	21	0.125715	0.180449	0.616916
Asb7_1	426	-0.11581	0.275661	0.718621
Asb8_1	439	-0.0596434	0.551459	0.880753
Asb9_1	13	-0.017614	0.823627	NA
Ascc1_1	1364	0.0428194	0.551363	0.880753
Ascc2_1	576	0.0893076	0.312569	0.747044
Ascc3_1	2606	-0.0101766	0.882032	0.977131
Ascl2_1	84	-0.0447388	0.702776	0.934615
Asdurf_1	151	0.0301814	0.795633	0.959316
Asf1a_1	631	0.0182545	0.83769	0.968008
Asf1b_1	938	-0.144773	0.0911612	0.458362
Asgr2_1	89	0.131152	0.266277	0.708779
Ash1l_1	2631	-0.0744359	0.287592	0.730191
Ash2l_1	1319	0.0118795	0.872287	0.974494
Asic2_1	738	-0.0262697	0.751068	0.948692
Asip_1	744	0.39329	0.000118113	0.00666485
Asns_1	1800	0.0392947	0.566624	0.889095
Asnsd1_1	2386	0.0509847	0.479061	0.847956
Aspa_1	21	-0.0469419	0.601013	0.900437
Aspg_1	641	0.0949895	0.336995	0.764377
Asph_1	1225	0.0487558	0.519171	0.867059
Aspm_1	1900	-0.198512	0.00841735	0.130856
Aspscr1_1	1250	-0.0313457	0.685219	0.930007
Asrgl1_1	888	0.0683636	0.426394	0.817711
Aste1_1	214	0.210173	0.0718994	0.411632
Asxl1_1	2970	-0.274691	0.000142487	0.00774783
Asxl2_1	3054	-0.133156	0.0447036	0.323421
Atad1_1	5119	0.013191	0.858835	0.971231
Atad2b_1	750	-0.0193057	0.834491	0.967401
Atad5_1	500	-0.204158	0.0460896	0.32872
Atat1_1	68	0.0952568	0.413697	0.807307
Atcay_1	15	0.00705077	0.930836	NA
Ate1_1	917	-0.0522576	0.54351	0.877399
Atf1_1	1522	0.0287466	0.698278	0.934217
Atf2_1	1484	0.0210291	0.793591	0.958786
Atf3_1	525	0.442399	0.000128224	0.00710076
Atf4_1	7926	0.206524	0.00286026	0.0653456
Atf5_1	7962	0.118257	0.0894247	0.454576
Atf6_1	1534	0.0170203	0.819162	0.963573
Atf6b_1	2257	-0.06068	0.47231	0.846246
Atf7ip_1	1049	-0.157679	0.0409754	0.310304
Atg101_1	630	-0.0683535	0.478162	0.847097
Atg10_1	63	0.103241	0.36616	0.780151
Atg12_1	196	0.0169582	0.880178	0.976393
Atg13_1	1354	-0.0768829	0.352872	0.771521
Atg14_1	407	0.0626524	0.52047	0.867682
Atg16l1_1	914	-0.0684444	0.395741	0.794987
Atg16l2_1	157	0.0339652	0.769671	0.951369
Atg2a_1	1352	-0.137419	0.083473	0.440641
Atg2b_1	2710	-0.13301	0.0337617	0.279287
Atg3_1	874	0.153342	0.0743188	0.418701
Atg4a_1	350	0.0502077	0.624664	0.909448
Atg4b_1	891	0.0194854	0.807294	0.96088
Atg4c_1	600	0.0129517	0.889178	0.978315
Atg4d_1	335	0.0541785	0.624045	0.909448
Atg5_1	1091	0.0162308	0.835715	0.967968
Atg9a_1	2700	-0.0223989	0.769789	0.951369
Atg9b_1	317	-0.0275977	0.790319	0.957579
Atic_1	6054	0.077221	0.157403	0.578975
Atl1_1	53	0.135512	0.226458	0.674264
Atl2_1	1147	-0.0267326	0.744975	0.948572
Atl3_1	2475	-0.0343189	0.60805	0.903222
Atmin_1	1397	-0.0199239	0.816693	0.963291
Atn1_1	5316	-0.148129	0.0529268	0.352551
Atox1_1	259	-0.0265707	0.814708	0.962637
Atp10a_1	3794	-0.0755417	0.224832	0.671422
Atp10d_1	667	-0.150609	0.0862469	0.447315
Atp11a_1	3590	-0.0592454	0.353209	0.771521
Atp11b_2	1282	-0.0553615	0.474492	0.846665
Atp11c_1	1360	-0.0379933	0.64518	0.916556
Atp12a_1	10	0.12321	0.0738122	NA
Atp13a1_1	1668	-0.129621	0.093984	0.465436
Atp13a2_1	2498	-0.0702655	0.441837	0.826961
Atp13a3_1	4210	-0.0470401	0.565435	0.888213
Atp1a1_1	18716	-0.0506926	0.417801	0.810315
Atp1b3_1	5406	0.0599064	0.328301	0.757765
Atp23_1	116	-0.00665362	0.95478	0.993636
Atp2a1_1	79	0.144179	0.196601	0.635958
Atp2a2_1	12908	-0.0387749	0.499131	0.859813
Atp2b1_1	1493	-0.0531753	0.51999	0.867395
Atp2b4_1	1070	0.00562805	0.941766	0.991478
Atp2c1_1	2231	0.00619468	0.940324	0.991323
Atp5f1a_1	7217	-0.0109787	0.870332	0.973788
Atp5f1b_1	14069	-0.00231614	0.970035	0.996962
Atp5f1d_1	4015	-0.0769034	0.413359	0.80704
Atp5f1e_1	2940	0.0657423	0.476524	0.846728
Atp5if1_1	734	-0.00160042	0.985552	0.999565
Atp5mc1_1	1673	0.0321618	0.728534	0.942694
Atp5mc2_1	2015	0.114567	0.188323	0.627414
Atp5mc3_1	4332	-0.0394074	0.532045	0.874437
Atp5md_1	1134	0.128097	0.135084	0.543566
Atp5me_1	438	0.183258	0.112858	0.508518
Atp5mf_1	1994	0.165365	0.0531916	0.353542
Atp5mg_1	3042	0.276413	0.000331922	0.0147182
Atp5mpl_1	514	0.0960826	0.337793	0.765897
Atp5pb_1	2898	0.00479533	0.946325	0.99245
Atp5pd_1	1826	0.083759	0.251185	0.696283
Atp5pf_1	1721	0.0981083	0.177764	0.611913
Atp5po_1	4757	0.024874	0.719929	0.941186
Atp6ap1_1	3811	0.0234155	0.70992	0.936691
Atp6ap2_1	2848	0.0279415	0.666865	0.923868
Atp6v0a1_1	1826	0.0231105	0.735144	0.945444
Atp6v0a2_1	1404	-0.0117845	0.880389	0.976431
Atp6v0a4_1	6	0.0141435	0.781491	NA
Atp6v0b_1	1076	-0.0884393	0.347169	0.770724
Atp6v0c_1	3306	-0.140449	0.0974824	0.473886
Atp6v0d1_1	2419	0.0385994	0.585034	0.896438
Atp6v0d2_1	1	-0.0171089	0.531151	NA
Atp6v0e1_1	1672	0.0102142	0.889313	0.978315
Atp6v1a_1	1231	0.102437	0.188005	0.62695
Atp6v1b2_1	3544	-0.0280819	0.630945	0.912231
Atp6v1c1_1	1267	0.128714	0.135276	0.543566
Atp6v1d_1	1448	0.114842	0.100277	0.478758
Atp6v1e1_1	1618	0.140322	0.059233	0.372651
Atp6v1e2_1	30	0.0187063	0.854249	0.971231
Atp6v1f_1	1228	-0.0127828	0.883409	0.977436
Atp6v1fnb_1	18	-0.0240445	0.786377	NA
Atp6v1g1_1	4108	0.00611553	0.920467	0.986995
Atp6v1g2_1	523	-0.0880261	0.370377	0.782907
Atp6v1h_1	412	0.148217	0.136705	0.544149
Atp7a_1	763	0.0170754	0.855814	0.971231
Atp7b_1	822	-0.183813	0.0336531	0.278974
Atp8a1_3	840	-0.190291	0.033612	0.278974
Atp8b2_1	1355	-0.115358	0.18205	0.619352
Atp8b3_1	8	0.0872877	0.165741	NA
Atp8b4_1	15	0.146653	0.0768107	NA
Atp9b_1	1016	-0.122559	0.144827	0.557279
Atpaf1_1	1036	-0.0147824	0.849312	0.969942
Atpaf2_1	392	0.0141548	0.885563	0.977751
Atpsckmt_1	128	0.0229543	0.844329	0.969116
Atr_1	698	-0.146631	0.101065	0.480987
Atraid_1	878	-0.0368169	0.659242	0.92085
Atrip_1	266	-0.0368357	0.728709	0.942694
Atrn_1	408	-0.117203	0.232013	0.680163
Atrx_1	4824	0.00898586	0.914551	0.984693
Atxn10_1	2128	0.0517094	0.444443	0.828428
Atxn1_1	414	-0.166017	0.0901213	0.455803
Atxn1l_1	1721	-0.189136	0.00794804	0.126744
Atxn2_1	1684	-0.12077	0.0916161	0.459495
Atxn2l_1	5216	-0.0794872	0.294299	0.733775
Atxn3_1	884	-0.145474	0.0994391	0.477602
Atxn7_1	612	-0.214353	0.0400941	0.306043
Atxn7l1_1	189	-0.112607	0.320896	0.752294
Atxn7l2_1	442	-0.0296892	0.765313	0.950169
Atxn7l3_1	810	-0.160078	0.0461762	0.328926
Atxn7l3b_1	2030	0.158182	0.0236228	0.232948
Auh_1	193	0.0324345	0.774959	0.952355
Aunip_1	140	-0.369286	0.00174363	0.0481684
Aup1_1	776	-0.0617696	0.485335	0.851674
Aurka_1	835	-0.219895	0.00958533	0.140265
Aurkaip1_1	2553	0.0682137	0.34914	0.771002
Aurkb_1	522	-0.136069	0.178843	0.614222
Aurkc_1	621	0.0507415	0.574973	0.891388
Aven_1	1319	0.0997327	0.180376	0.616912
Avl9_1	1980	-0.0616312	0.456373	0.836393
Avpi1_1	1297	-0.0176717	0.822876	0.965109
Axin1_1	2012	-0.108386	0.120264	0.521738
Axin2_1	201	-0.508554	5.31264e-06	0.000634711
Axl_1	30854	-0.0034177	0.94977	0.992699
Azi2_1	1860	-0.0189431	0.816464	0.963291
Azin1_1	10124	0.233367	0.00876903	0.133898
B2m_1	1795	0.0816626	0.291442	0.731494
B3galnt1_1	244	-0.185221	0.0892015	0.45407
B3galnt2_1	3373	-0.00687799	0.931378	0.990071
B3galt1_1	69	-0.0815209	0.48041	0.848179
B3galt4_1	93	-0.151668	0.194056	0.633344
B3galt6_1	1031	0.374688	0.000188824	0.00949413
B3gat3_1	1166	-0.050493	0.550246	0.879646
B3glct_1	1418	0.0372032	0.621269	0.908246
B3gnt2_1	1642	-0.179212	0.0756558	0.421687
B3gnt4_1	4	0.0631915	0.155985	NA
B3gnt8_1	63	0.106037	0.35532	0.772846
B3gnt9_1	341	0.051881	0.609534	0.903734
B3gntl1_1	411	-0.112761	0.262597	0.706725
B4galt1_1	250	0.0543286	0.615324	0.905061
B4galt2_1	204	0.12423	0.273308	0.716293
B4galt3_1	493	-0.142546	0.121713	0.523278
B4galt4_1	141	0.134939	0.248089	0.69413
B4galt5_1	625	-0.213501	0.0177121	0.201559
B4galt7_1	514	-0.0839137	0.387444	0.790789
B4gat1_1	364	-0.139053	0.175202	0.608768
B9d1_1	36	0.106011	0.307695	0.744127
B9d2_1	554	0.0564346	0.545724	0.878237
Baalc_1	4	-0.0724998	0.130844	NA
Baat_1	94	-0.268001	0.0228659	0.227291
Babam1_1	1168	-0.0470528	0.624322	0.909448
Babam2_1	2444	0.0902576	0.19381	0.632885
Bace1_1	891	0.0379293	0.670687	0.924245
Bach1_1	1249	-0.341309	7.33475e-05	0.00461475
Bad_1	198	0.0149149	0.897999	0.980541
Bag1_1	682	0.0284721	0.74723	0.948601
Bag2_1	738	-0.0845874	0.342849	0.769506
Bag3_1	3821	-0.159136	0.0207143	0.21591
Bag4_1	1006	-0.157298	0.0586335	0.370842
Bag5_1	1219	0.0283104	0.702172	0.934615
Bag6_1	9173	-0.0856987	0.314471	0.747116
Bahcc1_1	919	-0.103395	0.197671	0.638551
Bahd1_1	2079	-0.207509	0.0098978	0.143116
Baiap2_1	2494	0.113392	0.263414	0.706888
Baiap2l1_1	820	-0.0349988	0.72646	0.942341
Baiap3_1	16	-0.0142269	0.869984	NA
Bak1_1	367	-0.00152753	0.988347	0.999565
Bambi_1	152	0.0971466	0.404684	0.801201
Banf1_1	3000	0.0193778	0.794846	0.959139
Bank1_1	3023	0.112805	0.150831	0.568373
Banp_1	680	-0.0175107	0.847809	0.969755
Bap1_1	2810	-0.0428672	0.492427	0.855768
Bard1_1	150	-0.12834	0.27169	0.714732
Batf2_1	154	0.187702	0.110758	0.502064
Batf_1	252	-0.103845	0.34472	0.770634
Bax_1	604	0.145191	0.113138	0.509107
Baz1a_1	2883	-0.127093	0.0813898	0.436079
Baz1b_1	4587	-0.0969074	0.108065	0.496412
Baz2a_1	4151	-0.109016	0.130328	0.53672
Baz2b_1	296	-0.143722	0.176172	0.609813
Bbc3_1	176	0.0382579	0.739913	0.947053
Bbip1_1	492	0.107153	0.255983	0.699991
Bbof1_1	176	0.184213	0.117233	0.516419
Bbs10_1	252	0.243126	0.0286563	0.260085
Bbs12_1	218	-0.140034	0.233118	0.680163
Bbs1_2	194	0.142288	0.200371	0.642266
Bbs4_1	1225	0.134264	0.0888943	0.454011
Bbs7_1	539	-0.0796614	0.382009	0.789066
Bbs9_1	815	-0.00801028	0.923054	0.987592
Bbx_1	4990	-0.0311189	0.637057	0.914748
Bcap29_1	1055	-0.0310859	0.701187	0.934615
Bcap31_1	2042	0.0620445	0.370101	0.782665
Bcar1_1	1819	-0.275104	0.00157954	0.0451472
Bcas2_1	756	0.175084	0.0488443	0.338112
Bcas3_1	511	0.0446883	0.635473	0.914219
Bcat1_1	2250	0.0124427	0.872862	0.974913
Bcat2_1	18	0.0459396	0.587218	NA
Bccip_1	1669	0.145216	0.0408506	0.309717
Bcdin3d_1	237	-0.0346889	0.756713	0.949177
Bckdha_1	497	-0.127052	0.216493	0.663361
Bckdhb_1	321	-0.0620136	0.541618	0.876278
Bckdk_1	2151	0.0453031	0.550536	0.879994
Bcl10_1	1234	-0.115252	0.153413	0.571826
Bcl2_1	647	-0.0859137	0.31154	0.747044
Bcl2l11_1	646	0.0428198	0.695618	0.933604
Bcl2l12_1	206	-0.0789153	0.499804	0.86048
Bcl2l13_1	2316	-0.00184504	0.979472	0.998754
Bcl2l1_1	384	-0.0543389	0.580811	0.89512
Bcl2l2_1	1452	-0.115839	0.121919	0.523278
Bcl3_1	25	0.188193	0.0496324	0.340086
Bcl6_1	1429	-0.167032	0.151612	0.568641
Bcl7a_1	521	-0.382177	0.000210075	0.010304
Bcl7b_1	1064	0.0399448	0.61907	0.907219
Bcl7c_1	1057	-0.0396143	0.621503	0.908368
Bcl9_1	1237	-0.251973	0.00268405	0.0632436
Bcl9l_1	3142	-0.397661	3.96933e-06	0.000491746
Bclaf1_1	4660	0.151918	0.0987231	0.476326
Bclaf3_1	598	-0.00199368	0.982057	0.999101
Bco1_1	11	-0.0506929	0.490667	NA
Bco2_1	95	-0.0223948	0.84965	0.969942
Bcor_1	876	-0.197933	0.0450457	0.324855
Bcorl1_1	717	-0.130562	0.125919	0.52779
Bcr_1	1328	-0.0522674	0.539725	0.876278
Bdh1_1	492	-0.109202	0.256491	0.70074
Bdh2_1	144	0.132586	0.255553	0.699762
Bdp1_1	2295	-0.13951	0.114928	0.513415
Bean1_1	205	-0.00968586	0.931154	0.990071
Becn1_1	1463	0.025703	0.719765	0.941186
Bend3_1	1200	-0.0867254	0.29726	0.736874
Bend6_1	1489	-0.000477638	0.995001	0.999649
Bet1_1	3	0.0535974	0.17971	NA
Bet1l_1	342	0.0777319	0.472644	0.846246
Bex3_1	2260	0.030039	0.648172	0.916855
Bfar_1	332	0.151714	0.149177	0.56515
Bfsp1_1	22	0.0737363	0.39268	0.793347
Bgn_1	8523	-0.0477996	0.51754	0.866608
Bhlhe40_1	841	0.414044	0.000262497	0.012322
Bhlhe41_1	692	0.118571	0.217304	0.663361
Bicd1_1	106	-0.160841	0.173533	0.605855
Bicd2_1	2100	-0.157238	0.0287241	0.260085
Bicdl1_1	46	0.13739	0.214035	0.660418
Bicra_1	166	-0.348684	0.00253445	0.0605498
Bicral_1	1050	-0.132911	0.0841569	0.441396
Bid_1	1583	-0.0895999	0.251646	0.696645
Bin1_1	1382	0.0096476	0.906923	0.982909
Bin2_1	14	-0.0615744	0.436708	NA
Bin3_1	805	0.52879	6.3402e-07	0.000110421
Birc2_1	390	-0.00981652	0.923877	0.988094
Birc5_1	962	-0.113296	0.196298	0.635958
Birc6_1	4523	-0.104902	0.109112	0.498282
Bivm_1	568	-0.14605	0.113858	0.510916
Blcap_1	1245	-0.0829306	0.291747	0.731494
Blm_2	815	-0.254044	0.00667268	0.114062
Blmh_1	3336	0.0577472	0.330995	0.76082
Blnk_1	82	-0.121925	0.300803	0.739667
Bloc1s1_1	157	-0.0826795	0.480506	0.848179
Bloc1s2_1	541	0.0835274	0.381834	0.789066
Bloc1s4_1	417	-0.0235268	0.808624	0.96132
Bloc1s5_1	742	0.120193	0.153707	0.572555
Bloc1s6_1	508	0.104572	0.255353	0.699762
Blvra_1	626	0.058077	0.521695	0.868564
Blvrb_1	3306	-0.0379982	0.648535	0.916855
Blzf1_1	839	0.0781561	0.375667	0.785605
Bmerb1_1	2755	-0.107844	0.205518	0.64924
Bmf_1	106	-0.0605522	0.602633	0.901856
Bmp1_1	2592	-0.064759	0.34677	0.770665
Bmp2_1	6	0.00519751	0.924386	NA
Bmp2k_1	2071	-0.238891	0.00177457	0.0484659
Bmp5_1	45	0.0247172	0.822142	0.964718
Bmp6_1	23	0.0740353	0.425264	0.816835
Bmper_1	5	0.0235919	0.643256	NA
Bmpr1a_1	637	-0.0681809	0.476257	0.846728
Bmpr2_1	899	-0.187485	0.0337692	0.279287
Bms1_1	3346	0.0833805	0.30649	0.744041
Bmt2_1	647	-0.273267	0.00654819	0.112414
Bnc2_1	327	-0.0179045	0.870365	0.973788
Bnip1_1	432	0.0515568	0.597021	0.899147
Bnip2_1	3972	0.00757315	0.920379	0.986995
Bnip3_1	315	0.107828	0.324932	0.755117
Bnip3l_1	2051	-0.0159324	0.819136	0.963573
Bnipl_1	64	0.178172	0.120435	0.521937
Boc_1	654	-0.270381	0.00422984	0.0830555
Bod1_1	1257	-0.0255755	0.739884	0.947053
Bod1l1_1	2553	-0.0209597	0.769031	0.951369
Bola1_1	300	-0.0642607	0.559002	0.884906
Bola2b_1	253	-0.0487926	0.66026	0.921032
Bola3_1	188	-0.0303709	0.788261	0.956819
Bop1_1	1452	0.00130871	0.988089	0.999565
Bora_1	254	-0.105496	0.332757	0.761854
Borcs5_1	185	-0.141782	0.206581	0.651912
Borcs8_1	223	-0.107253	0.352939	0.771521
Bpgm_1	774	0.00473522	0.955287	0.993641
Bphl_1	359	0.0173515	0.861648	0.972175
Bpifc_1	5	0.0634289	0.184279	NA
Bpnt1_1	406	-0.0962219	0.338256	0.766513
Bpnt2_1	3088	-0.015538	0.823829	0.965284
Bptf_1	3797	-0.079941	0.257667	0.70197
Braf_1	764	-0.104688	0.20296	0.645862
Brap_1	1718	0.0221361	0.755671	0.948991
Brat1_1	690	-0.00596864	0.945125	0.99245
Brca1_1	7261	0.000551111	0.993078	0.999649
Brca2_1	675	-0.219584	0.0183354	0.203075
Brcc3_1	305	0.0733477	0.491919	0.855768
Brd1_1	857	-0.034766	0.704393	0.935413
Brd2_1	10836	0.20069	0.0164614	0.193
Brd3_1	1865	-0.159544	0.0395506	0.304666
Brd4_1	3300	-0.119344	0.109446	0.499512
Brd7_1	5301	0.153304	0.0176687	0.201446
Brd8_1	897	0.0111945	0.900668	0.981529
Brd9_1	504	0.0854185	0.37448	0.784808
Brdt_1	74	0.0236858	0.837458	0.968008
Brf1_1	649	0.0015567	0.987357	0.999565
Brf2_1	168	0.155142	0.178056	0.612744
Bri3bp_1	2226	-0.155173	0.0268766	0.251539
Brip1_1	271	-0.332236	0.00183069	0.0490108
Brix1_1	573	0.10613	0.333542	0.762301
Brk1_1	2152	0.0129688	0.855084	0.971231
Brms1_1	336	0.0685854	0.509847	0.864956
Brms1l_2	840	-0.0771249	0.36748	0.780683
Brox_1	784	0.049593	0.62195	0.908585
Brpf1_1	745	-0.247532	0.00700125	0.116547
Brpf3_1	2478	-0.118485	0.152918	0.571213
Brwd1_1	2212	-0.190835	0.0221332	0.223696
Bscl2_1	194	-0.120624	0.290817	0.731494
Bsdc1_1	638	-0.0688192	0.435001	0.822955
Bsg_1	8959	-0.00587371	0.936019	0.990332
Bsn_1	22	-0.130961	0.14606	0.560411
Bst2_1	5908	-0.0293449	0.683612	0.929505
Btaf1_1	2804	-0.159921	0.0683804	0.401234
Btbd10_1	735	-0.0786121	0.395277	0.794923
Btbd16_1	16	-0.0965864	0.258695	NA
Btbd19_1	87	0.051648	0.661255	0.921345
Btbd1_1	1968	0.105678	0.148977	0.564928
Btbd2_1	1867	-0.0699297	0.396878	0.795575
Btbd3_1	1141	-0.386057	2.84401e-06	0.000375565
Btbd6_1	575	0.0278395	0.759401	0.949593
Btbd7_1	2047	-0.265768	0.00022744	0.0109765
Btbd8_1	405	-0.220109	0.0368452	0.292287
Btbd9_2	1689	-0.103369	0.142769	0.554757
Btd_1	274	0.0262244	0.803199	0.960635
Btf3_1	3217	0.177298	0.0109852	0.153499
Btf3l4_1	576	0.127071	0.201675	0.6437
Btg1_1	1520	0.275893	0.000376114	0.0159709
Btg2_1	278	0.0653011	0.466601	0.842927
Btn1a1_1	3	0.0187113	0.631837	NA
Btrc_1	476	-0.0793545	0.426764	0.818061
Bub1_1	928	-0.203646	0.0114306	0.156984
Bub3_1	3241	-0.0256757	0.67036	0.924244
Bud13_1	758	-0.1424	0.100014	0.478758
Bud23_1	715	-0.0125986	0.884598	0.977751
Bud31_1	1138	0.137945	0.0658717	0.393608
Bysl_1	19	-0.0857547	0.341351	0.768743
Bzw1_1	6340	0.0577906	0.358722	0.775449
Bzw2_1	4071	-0.0523	0.402699	0.799462
C1H12orf29_1	268	-0.135141	0.203587	0.646499
C1H12orf45_1	2435	-0.0117975	0.900371	0.981384
C1H12orf66_1	645	0.155683	0.13179	0.53936
C1H12orf73_1	278	0.0880641	0.428632	0.819396
C1H14orf119_1	357	0.0450292	0.66958	0.924168
C1H19orf44_1	243	-0.0502737	0.648211	0.916855
C1H1orf43_1	527	-0.0328299	0.726605	0.942341
C1H4orf3_1	751	-0.0222096	0.787548	0.956722
C1H4orf46_1	230	-0.176103	0.115535	0.514406
C1H4orf47_1	181	0.00839671	0.941287	0.99145
C1H6orf136_1	442	-0.00850234	0.930553	0.990071
C1H6orf141_1	27	-0.161713	0.102663	0.484387
C1H6orf89_1	3358	-0.0383056	0.541648	0.876278
C1d_1	216	0.01612	0.884754	0.977751
C1galt1_1	1905	-0.0839424	0.408206	0.803593
C1galt1c1_1	454	-0.0301362	0.763967	0.949741
C1qbp_1	1489	0.164923	0.0265429	0.249778
C1ql3_1	47	-0.0832078	0.458604	0.838182
C1qtnf12_1	13	0.0701238	0.375131	NA
C1qtnf1_1	685	-0.151653	0.102288	0.483933
C1qtnf5_1	358	0.0811909	0.429622	0.819959
C1r_1	1847	0.0299263	0.674787	0.925535
C1rl_1	97	0.0802145	0.496981	0.859023
C1s_1	651	0.0310412	0.725711	0.942107
C2H18orf21_1	135	0.211037	0.0735213	0.416748
C2H18orf32_1	191	0.170497	0.148284	0.564436
C2H1orf159_1	264	-0.0352637	0.752377	0.948692
C2H22orf23_1	67	-0.11759	0.312629	0.747044
C2H5orf22_1	417	0.0227143	0.826912	0.965835
C2H5orf34_1	72	-0.018413	0.874705	0.975261
C2H5orf51_1	1376	0.0925148	0.332997	0.761912
C2H5orf63_1	307	0.037072	0.724101	0.941825
C2H6orf120_1	557	0.223633	0.0236375	0.232948
C2H8orf37_1	172	0.0411866	0.719867	0.941186
C2_1	55	-0.0896322	0.431415	0.820468
C2cd2_1	2325	-0.0540134	0.423256	0.815199
C2cd2l_1	921	0.0160566	0.840882	0.968829
C2cd3_1	1075	-0.075526	0.35623	0.772924
C2cd5_1	1419	-0.14554	0.0461403	0.328866
C3H10orf88_1	908	-0.0373581	0.666631	0.923868
C3H11orf58_1	2068	0.12918	0.0650813	0.391528
C3H11orf98_1	377	0.0168878	0.86991	0.973788
C3H16orf70_1	627	-0.121011	0.202237	0.644981
C3H16orf87_1	309	-0.232256	0.024514	0.238272
C3H19orf53_1	1172	-0.0575513	0.510262	0.865025
C3H5orf24_1	2173	0.120928	0.125835	0.52779
C3H6orf62_1	1764	0.188833	0.0531359	0.353367
C3H7orf25_1	343	0.00941143	0.929029	0.989842
C3H9orf85_1	447	-0.151108	0.150606	0.567879
C3_1	6	0.1051	0.0563176	NA
C3ar1_1	11	-0.147927	0.0199291	NA
C4H11orf1_1	84	0.396863	0.000468713	0.018636
C4H11orf71_1	69	0.114952	0.322671	0.753394
C4H15orf65_1	17	0.0948516	0.255428	NA
C4H21orf91_1	919	-0.164161	0.135592	0.543566
C4H7orf26_1	1676	-0.099591	0.241432	0.687319
C4a_1	76	0.0882763	0.452371	0.83287
C5H1orf112_1	369	-0.154281	0.148892	0.56488
C5H1orf21_1	967	-0.0424064	0.590782	0.897072
C5H2orf76_1	17	0.0603958	0.477614	NA
C5ar2_1	145	-0.13672	0.246977	0.693438
C6H19orf48_1	1425	0.221676	0.031524	0.271169
C6H20orf194_1	1073	-0.143706	0.0956132	0.470124
C6H20orf27_1	681	-0.0600157	0.539901	0.876278
C7H16orf72_1	973	-0.394491	1.56637e-05	0.00144793
C7H16orf91_1	353	0.17872	0.0772368	0.426336
C7H17orf80_1	327	0.15857	0.128624	0.533357
C7_1	16	0.00443095	0.957124	NA
C8H12orf4_1	160	0.0477002	0.679413	0.92766
C8H2orf42_1	272	0.236177	0.0412003	0.310716
C8g_1	14	0.130029	0.0929383	NA
C9orf72_1	259	-0.103516	0.339324	0.76768
CUNH10orf143_1	122	0.0384509	0.744566	0.948572
CUNH10orf62_1	17	0.000829175	0.991527	NA
CUNH10orf82_1	4	-0.0160205	0.72906	NA
CUNH11orf24_1	658	0.00463503	0.959279	0.994675
CUNH11orf49_1	568	-0.0321621	0.725771	0.942107
CUNH11orf54_1	188	-0.00398746	0.972066	0.997091
CUNH11orf68_1	1162	0.130953	0.220759	0.666758
CUNH11orf86_1	17	-0.0682859	0.410178	NA
CUNH11orf94_1	55	0.198265	0.0804638	0.433985
CUNH11orf95_1	801	-0.209133	0.0183694	0.203264
CUNH12orf43_1	408	0.0726356	0.45721	0.836651
CUNH12orf65_1	184	-0.110339	0.333087	0.761912
CUNH14orf28_1	77	-0.0489856	0.668866	0.924168
CUNH14orf93_1	93	0.188193	0.098319	0.475148
CUNH15orf39_1	2145	-0.600848	1.0918e-10	5.24805e-08
CUNH15orf40_1	259	0.0963036	0.378057	0.786401
CUNH15orf61_1	91	0.0167035	0.887339	0.978092
CUNH15orf62_1	32	0.129091	0.175229	0.608768
CUNH16orf46_1	283	0.295405	0.00959453	0.140265
CUNH16orf54_1	162	-0.0613184	0.603827	0.902294
CUNH16orf71_1	91	-0.0469151	0.686701	0.930255
CUNH16orf74_1	22	0.00103697	0.990796	0.999565
CUNH17orf107_1	30	0.0968335	0.345269	0.770665
CUNH17orf49_1	160	-0.0589466	0.614088	0.904681
CUNH17orf78_1	24	0.118708	0.190581	0.630684
CUNH18orf25_1	648	-0.142727	0.0983016	0.475148
CUNH18orf54_1	128	-0.143456	0.222545	0.668582
CUNH19orf25_1	1271	-0.106233	0.250173	0.694785
CUNH19orf38_1	23	-0.0331667	0.719847	0.941186
CUNH19orf47_1	358	-0.116775	0.2606	0.705957
CUNH19orf54_1	49	0.0947226	0.383857	0.790126
CUNH19orf57_1	181	0.129141	0.259091	0.704208
CUNH19orf71_1	120	-0.0850143	0.469799	0.844947
CUNH1orf109_1	347	-0.091869	0.370237	0.782747
CUNH1orf116_1	17	0.0952762	0.277962	NA
CUNH1orf131_1	546	0.0367984	0.709941	0.936691
CUNH1orf146_1	73	0.12364	0.284872	0.727359
CUNH1orf162_1	61	-0.14248	0.215324	0.661776
CUNH1orf174_1	768	0.278653	0.00171214	0.0474074
CUNH1orf189_1	7	0.0830809	0.166106	NA
CUNH1orf194_1	16	0.0684091	0.413104	NA
CUNH1orf198_1	1310	-0.0727242	0.378491	0.786478
CUNH1orf216_1	673	0.124835	0.211074	0.655591
CUNH1orf35_1	143	-0.0863757	0.463159	0.840688
CUNH1orf52_1	230	-0.0441687	0.690797	0.931449
CUNH1orf53_1	49	-0.0944051	0.395894	0.795029
CUNH20orf204_1	27	0.0327564	0.737778	0.946299
CUNH22orf39_1	156	0.071221	0.543448	0.877399
CUNH2orf15_1	24	0.170462	0.0712034	0.409444
CUNH2orf49_1	839	-0.0128202	0.89323	0.97911
CUNH2orf50_1	11	0.0292382	0.694358	NA
CUNH2orf68_1	397	-0.0776888	0.421522	0.813985
CUNH2orf69_1	189	0.0765554	0.508954	0.864834
CUNH3orf14_1	469	0.238365	0.0176685	0.201446
CUNH3orf18_1	64	-0.0401109	0.720289	0.94135
CUNH3orf33_1	124	0.175574	0.137022	0.544689
CUNH3orf38_1	821	-0.0113652	0.913413	0.984096
CUNH3orf62_1	54	-0.0967873	0.384421	0.790348
CUNH3orf70_1	337	0.0805872	0.442951	0.827562
CUNH3orf86_1	56	0.181309	0.105916	0.491994
CUNH4orf33_1	298	0.225664	0.0428703	0.316954
CUNH4orf54_1	36	0.0947621	0.363216	0.778288
CUNH5orf15_1	1740	0.00737116	0.918931	0.98642
CUNH5orf52_1	18	0.0812167	0.33772	NA
CUNH6orf118_1	28	-0.225035	0.0175273	0.200786
CUNH6orf163_1	10	-0.0837649	0.226803	NA
CUNH6orf226_1	18	-0.0294989	0.723852	NA
CUNH6orf47_1	925	-0.108787	0.185687	0.625211
CUNH7orf31_1	222	-0.0175022	0.877572	0.975261
CUNH7orf50_1	583	-0.0278422	0.749728	0.948692
CUNH8orf33_1	203	0.127791	0.249898	0.694785
CUNH8orf58_1	39	-0.0315204	0.7665	0.950767
CUNH8orf82_1	20	-0.185936	0.0371366	0.293187
CUNH9orf16_1	112	-0.160488	0.174468	0.607657
CUNH9orf40_1	939	-0.0104973	0.895062	0.979489
CUNH9orf43_1	15	0.0444461	0.524417	NA
CUNH9orf50_1	316	-0.0632971	0.557507	0.884239
CUNH9orf64_1	1020	-0.0238022	0.770606	0.951369
CUNH9orf78_1	1357	0.13425	0.068358	0.401234
CXHXorf38_1	979	-0.0154177	0.84948	0.969942
CXHXorf56_1	635	0.0947571	0.3466	0.770665
Ca13_1	201	-0.0189381	0.866675	0.973597
Ca14_1	50	-0.0287072	0.787892	0.956722
Ca3_1	271	-0.105521	0.321739	0.752791
Ca4_1	231	-0.219215	0.0447625	0.323653
Ca5b_1	293	-0.0229415	0.827098	0.965835
Ca9_1	35	0.0669778	0.526935	0.872627
Caap1_1	496	-0.0348735	0.718013	0.940103
Cab39_1	1855	0.0932606	0.193547	0.632736
Cab39l_1	533	0.00100183	0.99148	0.999565
Cabin1_1	3990	-0.0331107	0.645398	0.916556
Cables1_1	128	0.0462947	0.692319	0.931939
Cables2_1	3984	-0.14032	0.032749	0.275785
Cabp4_1	72	0.131136	0.26284	0.706725
Cabyr_1	89	-0.286062	0.0152514	0.18579
Cacfd1_1	209	0.226089	0.0503569	0.341308
Cachd1_1	1412	-0.142124	0.0647352	0.390633
Cacna1a_1	32	-0.0403992	0.686717	0.930255
Cacna1c_2	1174	-0.170971	0.0369674	0.292709
Cacna1g_1	330	0.0478589	0.659403	0.92085
Cacna2d1_1	1441	-0.0601044	0.515799	0.866608
Cacna2d2_1	93	-0.00535373	0.963853	0.996354
Cacnb3_1	498	-0.0536757	0.567505	0.889095
Cacnb4_1	150	0.183029	0.116375	0.51508
Cacng4_1	13	0.0255679	0.744489	NA
Cactin_1	1211	-0.077586	0.303358	0.74185
Cacul1_1	4270	-0.00512695	0.938417	0.99112
Cacybp_1	2718	-0.0148127	0.850042	0.96998
Cad_1	17081	-0.0459451	0.485957	0.852186
Cadm1_1	4195	-0.00198985	0.975575	0.998109
Cadps_1	88	0.194794	0.0988892	0.476675
Cage1_1	30	-0.0420694	0.660729	0.921234
Calcoco2_1	3962	0.114155	0.0819088	0.437077
Calcr_1	80	-0.0134892	0.908721	0.982965
Calcrl_1	81	0.0529254	0.653318	0.918956
Cald1_1	8725	0.099021	0.171252	0.603147
Calhm1_1	49	-0.214526	0.0492492	0.338962
Calhm2_1	176	-0.358221	0.00166885	0.0463153
Calhm3_1	54	0.074343	0.515089	0.866608
Calhm5_1	69	0.0781123	0.500553	0.860682
Calm1_1	7734	0.0330686	0.564958	0.888097
Calm2_1	11074	0.0600382	0.313513	0.747111
Calm3_1	4690	-0.0794692	0.330774	0.760799
Calr3_1	85	-0.0413732	0.725556	0.942107
Calr_1	17256	0.125421	0.023728	0.232957
Calu_1	9561	0.0370376	0.542857	0.87717
Camk1_1	443	-0.0137939	0.886026	0.97781
Camk2b_1	16	0.0129709	0.875836	NA
Camk2g_1	1017	-0.105442	0.187014	0.626175
Camk2n2_1	74	0.0537746	0.639512	0.915526
Camk4_1	4	0.00206188	0.961253	NA
Camkk1_1	181	-0.12627	0.264338	0.70763
Camkk2_1	826	-0.205684	0.014257	0.178652
Camkmt_1	366	0.059064	0.555029	0.883251
Camkv_1	51	0.11798	0.294316	0.733775
Camlg_1	386	0.107097	0.28173	0.724229
Camp_1	4	0.0780819	0.103552	NA
Camsap1_1	1321	-0.256736	0.00307628	0.0680805
Camsap2_1	2109	-0.20791	0.0095916	0.140265
Camsap3_1	305	-0.0537576	0.609342	0.903699
Camta2_1	333	-0.264495	0.0108487	0.152836
Cand1_1	3740	-0.0218401	0.709424	0.936641
Cand2_1	340	0.0402219	0.719241	0.940799
Cant1_1	2066	-0.03733	0.605891	0.902428
Canx_1	8155	0.116467	0.0554005	0.36017
Cap1_1	8134	0.0631108	0.25818	0.702489
Capg_1	5741	-0.0653486	0.391261	0.792237
Capn10_1	653	0.0389448	0.689723	0.931289
Capn15_1	709	-0.232176	0.0119084	0.159535
Capn1_1	1215	-0.00438848	0.952817	0.993555
Capn2_1	5090	0.0294205	0.647334	0.916855
Capn5_1	1200	-0.139593	0.102023	0.482955
Capn7_1	291	-0.0727607	0.507099	0.863268
Capn8_1	26	-0.054887	0.558775	0.884906
Capns1_1	2478	-0.0935812	0.256907	0.700851
Caprin1_1	15322	0.0227139	0.693226	0.932344
Caprin2_1	207	0.117794	0.309801	0.746462
Caps2_1	12	0.0714543	0.330824	NA
Caps_1	8	-0.0113578	0.856646	NA
Capza1_1	3625	0.0866018	0.183122	0.621281
Capza2_1	5025	0.0859034	0.238062	0.684604
Capzb_1	4599	-0.00491045	0.938708	0.991239
Card10_1	1279	-0.17779	0.0456084	0.326625
Card19_1	238	-0.0996936	0.361206	0.77711
Card6_1	159	0.0122517	0.917017	0.98588
Card9_1	15	-0.0667534	0.333926	NA
Carf_1	160	0.0565187	0.630415	0.912231
Carhsp1_1	4817	-0.0576778	0.38256	0.789087
Carm1_1	6544	-0.0991302	0.175793	0.609317
Carmil1_1	691	-0.0577915	0.523942	0.870582
Carnmt1_1	1449	-0.0777943	0.33533	0.763483
Carns1_1	38	-0.0489526	0.645062	0.916556
Cars1_1	735	0.108614	0.239974	0.685959
Cars2_1	519	-0.0379451	0.687374	0.930255
Casc3_1	2693	-0.032675	0.663057	0.922415
Casd1_1	615	-0.00125307	0.990648	0.999565
Cask_1	2019	0.0150365	0.84525	0.969116
Caskin2_1	849	-0.288954	0.00210497	0.0534787
Casp2_1	327	-0.0857462	0.395473	0.794923
Casp3_1	442	-0.139147	0.165299	0.59445
Casp6_1	282	0.0375494	0.722822	0.9418
Casp7_1	990	0.0700743	0.399695	0.79689
Casp8_1	218	0.0383226	0.727287	0.942341
Casp8ap2_1	619	-0.161591	0.0917853	0.45996
Casp9_1	125	0.106393	0.364483	0.778577
Casq1_1	19	0.194797	0.0236689	0.232948
Cast_1	926	0.0753945	0.351529	0.771521
Castor1_1	244	-0.186444	0.109135	0.498282
Cat_1	10837	0.0307046	0.579983	0.894491
Catip_1	5	0.0468794	0.378093	NA
Catsper2_1	59	0.0816479	0.475716	0.846728
Catsperd_1	8	0.0599111	0.324954	NA
Catsperg_1	74	-0.000231342	0.99843	0.999863
Cav1_1	9444	0.0976982	0.132538	0.540817
Cav2_1	905	-0.194727	0.0182835	0.202687
Cavin1_1	5484	0.0795596	0.267025	0.709605
Cavin3_1	1067	-0.10142	0.308407	0.744687
Cavin4_1	553	0.144639	0.163181	0.590112
Cbarp_1	357	-0.115069	0.28718	0.72971
Cbfa2t2_1	1531	-0.23534	0.000643677	0.023021
Cbfb_1	1991	-0.0161767	0.837894	0.968008
Cbl_1	1135	-0.24156	0.005889	0.105235
Cblb_1	664	-0.181245	0.0411247	0.310424
Cbll1_1	680	-0.109355	0.306482	0.744041
Cbr3_1	817	-0.0936282	0.350324	0.771237
Cbr4_1	205	-0.0609957	0.584302	0.896438
Cbx1_1	1804	-0.0852773	0.217446	0.663361
Cbx2_1	336	-0.734537	1.71972e-11	1.0333e-08
Cbx3_1	3275	0.0481557	0.52372	0.870356
Cbx4_1	663	-0.489138	9.40462e-08	2.26031e-05
Cbx5_1	490	-0.0701761	0.485577	0.851945
Cbx6_1	9023	-0.099885	0.152874	0.571213
Cbx7_1	450	-0.338513	0.000707184	0.0248136
Cbx8_1	310	-0.131712	0.216506	0.663361
Cby1_1	229	0.022334	0.836498	0.968008
Cc2d1a_1	1036	-0.0758321	0.374132	0.784765
Cc2d1b_1	1578	-0.00535894	0.93825	0.991085
Cc2d2a_1	437	0.0834288	0.400597	0.797304
Ccar1_1	1629	-0.200597	0.011509	0.157701
Ccar2_1	2329	0.0839702	0.255426	0.699762
Ccbe1_1	966	-0.0550576	0.488953	0.854171
Ccdc102a_1	1270	0.0780075	0.39436	0.794588
Ccdc103_1	32	0.160144	0.120603	0.522319
Ccdc107_1	91	0.0580297	0.623173	0.909234
Ccdc112_1	463	0.123059	0.252083	0.69733
Ccdc114_1	250	-0.156844	0.157093	0.578541
Ccdc115_1	611	0.187601	0.0529492	0.352551
Ccdc117_1	1323	-0.120706	0.155545	0.576021
Ccdc120_1	240	-0.301409	0.00890629	0.134287
Ccdc122_1	213	-0.10582	0.341288	0.768743
Ccdc124_1	2815	0.0654639	0.448817	0.830945
Ccdc126_1	513	-0.0603974	0.543023	0.877321
Ccdc127_1	523	0.0884932	0.380156	0.788163
Ccdc12_1	328	0.0993181	0.347989	0.770883
Ccdc130_1	161	0.0446838	0.701967	0.934615
Ccdc134_1	430	-0.0109419	0.909261	0.982965
Ccdc136_1	488	0.0827482	0.377426	0.785918
Ccdc137_2	4470	0.0745511	0.237149	0.683847
Ccdc138_1	58	0.0368716	0.749262	0.948678
Ccdc142_1	49	-0.320069	0.00278745	0.0642857
Ccdc146_1	79	0.178565	0.125339	0.526528
Ccdc148_1	5	-0.0267043	0.614447	NA
Ccdc14_1	217	-0.0502987	0.664204	0.922931
Ccdc151_1	253	0.164906	0.120735	0.522319
Ccdc154_1	3	0.0501727	0.275285	NA
Ccdc157_1	22	-0.0433245	0.639011	0.915526
Ccdc159_1	175	0.130734	0.255779	0.699883
Ccdc15_1	68	-0.034739	0.764355	0.949773
Ccdc162p_1	20	-0.0603214	0.498335	0.859181
Ccdc163_1	85	-0.00450292	0.969521	0.996962
Ccdc167_1	314	-0.0465839	0.658318	0.920741
Ccdc170_1	283	0.0671888	0.522131	0.868842
Ccdc173_1	37	0.0424441	0.685494	0.93017
Ccdc174_1	310	0.137403	0.210325	0.654961
Ccdc175_1	8	0.0197715	0.766543	NA
Ccdc17_1	35	0.109234	0.296711	0.736538
Ccdc181_1	29	0.0681748	0.496941	0.859023
Ccdc186_1	1340	-0.20882	0.0258677	0.244958
Ccdc189_1	56	0.050842	0.65153	0.918085
Ccdc18_1	181	-0.132199	0.250682	0.695574
Ccdc191_1	53	-0.0555391	0.623435	0.909311
Ccdc194_1	30	-0.000817564	0.993457	0.999649
Ccdc22_1	995	-0.0391415	0.665474	0.923334
Ccdc25_1	413	0.130127	0.171434	0.603435
Ccdc28a_1	334	-0.0456764	0.655943	0.919516
Ccdc28b_1	40	-0.0969496	0.359629	0.775882
Ccdc32_1	569	0.159204	0.124553	0.526219
Ccdc34_1	554	-0.0147449	0.872439	0.97454
Ccdc40_1	59	0.0422005	0.696017	0.933662
Ccdc43_1	760	0.123137	0.160467	0.586105
Ccdc47_2	2690	0.119401	0.151301	0.568431
Ccdc50_1	2698	0.0666356	0.317863	0.75027
Ccdc51_1	380	0.277204	0.00457392	0.0879436
Ccdc57_1	292	0.0237896	0.825208	0.965675
Ccdc58_1	652	0.126098	0.176516	0.609902
Ccdc62_1	48	0.212809	0.0509839	0.343812
Ccdc65_1	58	0.115206	0.302636	0.741593
Ccdc66_1	39	0.0514538	0.624629	0.909448
Ccdc69_1	24	0.0417878	0.657082	0.919976
Ccdc6_1	1475	-0.106694	0.138912	0.549114
Ccdc71_1	776	0.0514494	0.552537	0.881283
Ccdc77_1	502	-0.197533	0.039664	0.304953
Ccdc80_1	4108	0.0849558	0.265608	0.708242
Ccdc81_1	7	0.00732604	0.905767	NA
Ccdc82_1	157	-0.0663408	0.568096	0.889095
Ccdc85b_1	1768	-0.103011	0.285084	0.727359
Ccdc85c_1	1458	-0.119846	0.176448	0.609902
Ccdc86_1	1683	0.191199	0.00796302	0.126744
Ccdc88a_1	1071	-0.0437684	0.645731	0.916585
Ccdc88c_1	153	0.00622572	0.95785	0.994111
Ccdc90b_1	702	0.134713	0.143355	0.555316
Ccdc92_1	813	-0.135199	0.110168	0.500535
Ccdc93_1	1632	0.0410275	0.629252	0.91171
Ccdc97_1	1404	-0.057009	0.449115	0.830945
Ccdc9_1	260	0.0347591	0.742961	0.948453
Ccdc9b_1	296	-0.118341	0.251234	0.696283
Cchcr1_1	983	-0.100874	0.238993	0.685002
Ccl17_1	25	-0.110739	0.208567	0.65256
Ccl27_1	31	-0.0415107	0.672292	0.924681
Ccm2_1	650	-0.0908856	0.3343	0.762912
Ccn1_1	2454	0.28716	0.00227426	0.0564664
Ccn2_1	1470	0.122148	0.285725	0.727931
Ccna2_1	1779	-0.0113561	0.882402	0.977131
Ccnb1_1	2406	-0.170369	0.0243881	0.237883
Ccnb2_1	1063	-0.121135	0.129647	0.535018
Ccnc_1	751	0.00908453	0.921311	0.987257
Ccnd1_1	666	-0.0768246	0.424272	0.816278
Ccnd2_1	6963	0.0288968	0.681719	0.92853
Ccnd3_1	3011	-0.106559	0.24858	0.694342
Ccndbp1_1	628	0.145094	0.123241	0.523351
Ccne1_1	387	-0.091415	0.369995	0.782665
Ccne2_2	330	0.0069471	0.951817	0.992967
Ccnf_1	1139	-0.178884	0.0430275	0.317216
Ccng1_1	450	0.00298403	0.976932	0.998109
Ccng2_1	186	-0.0801995	0.491087	0.855457
Ccnh_1	760	-0.00396827	0.962738	0.995887
Ccni_1	1889	0.0964575	0.173632	0.605945
Ccnj_1	179	-0.215386	0.0683774	0.401234
Ccnjl_1	518	-0.266646	0.00292364	0.0656699
Ccnk_1	993	0.0928235	0.227239	0.675422
Ccnl1_1	725	-0.326199	0.000250882	0.0118695
Ccnl2_1	2493	-0.254607	0.0303759	0.266129
Ccnt1_1	404	-0.0308948	0.773084	0.951662
Ccnt2_1	1117	0.0488105	0.677567	0.927079
Ccny_1	1385	-0.0780715	0.348203	0.770883
Ccny_2	22	0.0238673	0.796975	0.960051
Ccnyl1_1	960	-0.0122751	0.891841	0.978993
Ccp110_1	616	-0.263808	0.0057328	0.103908
Ccpg1_1	1276	0.0828294	0.288748	0.730986
Ccr10_1	25	0.0307666	0.753824	0.948692
Ccr4_1	11	-0.0136056	0.841462	NA
Ccr7_1	37	0.108936	0.256811	0.700749
Ccrl2_1	307	0.135547	0.214679	0.660806
Ccs_1	218	0.0518624	0.641651	0.915526
Ccsap_1	328	-0.323802	0.00148324	0.04379
Ccser2_1	386	-0.135722	0.169509	0.600079
Cct2_1	5935	0.0693749	0.224807	0.671422
Cct3_1	7441	0.144184	0.0204545	0.215848
Cct4_1	5966	-0.0182247	0.746758	0.948572
Cct5_1	5843	0.0335182	0.560426	0.885352
Cct6a_1	8329	0.0308113	0.626974	0.911036
Cct6b_1	10	-0.00559586	0.929364	NA
Cct7_1	8441	0.0250741	0.648362	0.916855
Cct8_1	9484	0.0231603	0.67539	0.925687
Cd101_1	193	-0.128882	0.249787	0.694785
Cd109_1	1381	-0.0672481	0.367742	0.780683
Cd151_1	5120	-0.0624395	0.387158	0.790789
Cd164_1	9923	0.0128809	0.849041	0.969942
Cd24_1	17	-0.0105032	0.903081	NA
Cd276_1	1205	-0.0121104	0.884895	0.977751
Cd28_1	6	-0.0113188	0.829164	NA
Cd2ap_1	3400	0.071607	0.325569	0.755597
Cd2bp2_1	2242	-0.0349125	0.588409	0.896596
Cd320_1	168	-0.0920269	0.417257	0.810261
Cd36_1	5958	0.105501	0.146772	0.561066
Cd38_1	29	-0.118061	0.24461	0.690666
Cd44_1	4314	0.00683657	0.909419	0.982965
Cd46_1	18	-0.0928985	0.262648	NA
Cd47_1	2178	-0.003603	0.963218	0.995956
Cd53_1	186	-0.04006	0.72975	0.94297
Cd59_1	426	0.0011653	0.99093	0.999565
Cd63_1	7031	-0.0457213	0.503469	0.862341
Cd68_1	108	0.143796	0.221161	0.666758
Cd81_1	1864	-0.00616959	0.939387	0.991323
Cd99_1	188	-0.0140867	0.902566	0.981651
Cd99l2_1	1124	0.0643612	0.416541	0.809487
Cda_1	1211	-0.156613	0.0604802	0.377177
Cdadc1_1	154	-0.074296	0.519283	0.867059
Cdan1_1	255	-0.113272	0.30232	0.741272
Cdc123_1	643	0.108108	0.2095	0.654421
Cdc14a_1	244	0.000911272	0.99346	0.999649
Cdc14b_1	402	-0.0287065	0.78893	0.957062
Cdc16_1	3439	-0.0164878	0.789166	0.957166
Cdc20_1	1823	-0.148216	0.151093	0.568431
Cdc23_1	1993	0.0150291	0.827536	0.965835
Cdc25a_1	310	-0.296623	0.00416396	0.0827347
Cdc25b_1	527	-0.00738441	0.935921	0.990332
Cdc25c_1	62	-0.18864	0.103669	0.486833
Cdc26_1	954	0.00888148	0.916168	0.985551
Cdc27_1	2678	-0.0134462	0.87047	0.973788
Cdc34_1	1876	-0.0385052	0.670082	0.924168
Cdc37_1	5867	0.0697636	0.347775	0.770883
Cdc37l1_1	1741	-0.0424332	0.566828	0.889095
Cdc40_1	918	0.0916408	0.295892	0.73572
Cdc42_1	9348	0.0910648	0.0976096	0.474141
Cdc42bpa_2	6225	-0.072109	0.286204	0.728669
Cdc42bpb_1	3725	-0.0658028	0.291134	0.731494
Cdc42bpg_1	61	-0.172916	0.13375	0.542814
Cdc42ep1_1	1254	-0.419716	1.0983e-07	2.49023e-05
Cdc42ep2_1	210	-0.459735	3.47643e-05	0.00266091
Cdc42ep3_1	456	-0.230512	0.0196751	0.210915
Cdc42ep4_1	492	-0.291014	0.00285193	0.0652793
Cdc42se1_1	1359	0.0111602	0.878191	0.975351
Cdc45_1	230	-0.259096	0.0173119	0.198888
Cdc5l_1	2704	0.049205	0.448097	0.8306
Cdc6_1	184	-0.285486	0.0127541	0.167139
Cdc73_1	1482	-0.0480744	0.500566	0.860682
Cdc7_1	1189	-0.193742	0.0126034	0.165719
Cdca2_1	540	-0.342431	0.000894414	0.0300202
Cdca3_1	482	-0.175109	0.0715925	0.410657
Cdca4_1	549	-0.334122	0.000500148	0.0195775
Cdca5_1	436	-0.0530242	0.592308	0.898074
Cdca7_1	2968	0.0315699	0.62462	0.909448
Cdca8_1	643	-0.14656	0.123116	0.523351
Cdh13_1	146	-0.0834232	0.474243	0.846665
Cdh17_1	29	-0.0341236	0.731291	0.943619
Cdh24_1	87	-0.0432679	0.709142	0.936641
Cdh2_1	613	0.0458046	0.637786	0.915267
Cdh7_1	16	-0.0414162	0.629377	NA
Cdh9_1	28	0.0798169	0.427618	0.818784
Cdhr2_1	0	0.00896737	0.49857	NA
Cdhr3_1	1	0.00361368	0.866977	NA
Cdin1_1	541	-0.0879547	0.35241	0.771521
Cdip1_1	1391	0.0224805	0.762887	0.949741
Cdipt_1	2407	-0.259169	0.000433853	0.0178548
Cdk10_1	296	0.234219	0.0277173	0.255702
Cdk12_1	3607	-0.0662642	0.32325	0.753394
Cdk13_1	2603	-0.162649	0.0144415	0.179651
Cdk14_1	4664	-0.0707257	0.312793	0.747044
Cdk15_1	17	0.0542481	0.523079	NA
Cdk16_1	2713	0.020596	0.786738	0.956519
Cdk17_1	968	-0.133739	0.141291	0.553184
Cdk19_1	3634	-0.0828326	0.231713	0.680163
Cdk1_1	1836	-0.17951	0.0262647	0.247937
Cdk20_1	246	0.211476	0.0499054	0.340244
Cdk2_1	297	0.0671409	0.527275	0.872765
Cdk2ap1_1	3018	-0.00545875	0.933567	0.990332
Cdk2ap2_1	1147	-0.00981718	0.915772	0.98539
Cdk3_1	25	0.226008	0.0191344	0.208277
Cdk4_1	4399	-0.00482579	0.94607	0.99245
Cdk5_1	347	-0.0225568	0.832037	0.967401
Cdk5r1_1	160	0.148741	0.0793455	0.431033
Cdk5rap1_1	498	0.0990306	0.313426	0.747111
Cdk5rap2_1	956	-0.0607106	0.455525	0.835824
Cdk5rap3_1	1001	0.0917466	0.242414	0.688874
Cdk6_1	27055	-0.0472087	0.411147	0.805207
Cdk7_1	559	-0.00291387	0.976903	0.998109
Cdk8_1	1542	0.024732	0.758179	0.949459
Cdk9_1	1751	-0.170903	0.02176	0.222532
Cdkal1_2	592	0.00665425	0.941684	0.991478
Cdkl2_1	454	-0.0749535	0.463576	0.840688
Cdkl3_1	63	0.0235728	0.838779	0.968008
Cdkn1a_1	3516	-0.134762	0.0440849	0.321043
Cdkn1b_1	233	0.0365343	0.757195	0.949177
Cdkn1c_1	13	-0.099238	0.209714	NA
Cdkn2aip_1	751	0.0155658	0.877124	0.975261
Cdkn2aipnl_1	1091	-0.0331194	0.673818	0.925386
Cdkn2c_1	618	-0.0146882	0.881301	0.976992
Cdkn2d_1	265	-0.0352704	0.740415	0.947053
Cdkn3_1	554	0.00549772	0.951662	0.992967
Cdnf_1	28	0.13112	0.159975	0.584678
Cdo1_1	15	-0.072843	0.377008	NA
Cdon_1	1243	-0.129834	0.108184	0.49677
Cdpf1_1	135	0.305224	0.00970157	0.141373
Cdr2_1	780	-0.218264	0.0166278	0.194185
Cdr2l_1	1818	-0.193712	0.0218737	0.223255
Cds1_1	1321	-0.0813751	0.274078	0.717089
Cds2_1	5191	-0.0669345	0.292819	0.732323
Cdsn_1	80	-0.287373	0.0146853	0.181744
Cdt1_1	412	-0.0162814	0.877552	0.975261
Cdv3_1	7591	0.0376916	0.585818	0.896438
Cdyl_1	437	-0.165938	0.103453	0.486384
Cebpd_1	222	-0.0791995	0.476769	0.846728
Cebpz_1	3933	0.116706	0.127257	0.53154
Cebpzos_1	820	0.260917	0.00574392	0.103953
Cel_1	8	0.063743	0.317895	NA
Cela1_1	9	0.0711507	0.274923	NA
Celf1_1	5827	-0.20882	0.000719348	0.0250562
Celf2_1	59	-0.0718653	0.52906	0.873874
Celf5_1	74	-0.118112	0.312915	0.747044
Celsr2_1	21	0.058395	0.513791	0.866608
Celsr3_1	46	0.143877	0.180958	0.617806
Cemip2_1	1780	-0.0708811	0.387016	0.790789
Cenatac_1	126	-0.248127	0.0342567	0.281059
Cenpa_1	904	-0.0175992	0.839905	0.968287
Cenpb_1	793	0.0598844	0.506998	0.863268
Cenpc_1	358	-0.0472369	0.644291	0.916157
Cenpe_1	2462	-0.147144	0.0491601	0.338962
Cenpf_1	1618	-0.206057	0.00880966	0.134041
Cenph_1	191	-0.0472811	0.6777	0.927079
Cenpi_1	410	-0.227239	0.0193191	0.208728
Cenpj_1	195	-0.167009	0.142584	0.554757
Cenpk_1	76	0.0733446	0.527669	0.872832
Cenpl_1	81	-0.346049	0.00331913	0.0719964
Cenpm_1	145	-0.108056	0.359892	0.77617
Cenpn_1	266	-0.0856362	0.42993	0.819959
Cenpo_1	209	0.0504025	0.649764	0.916855
Cenpp_1	19	-0.0576273	0.506184	0.863261
Cenpq_1	435	-0.0244755	0.796691	0.959879
Cenpt_1	345	-0.0906482	0.386546	0.790789
Cenpu_1	186	0.0646153	0.568673	0.889095
Cenpv_1	209	0.0081277	0.942537	0.991723
Cenpw_1	632	-0.039696	0.673514	0.925386
Cenpx_1	246	-0.0260796	0.816236	0.963243
Centrin-2_1	12	0.0419689	0.56403	NA
Cep112_2	115	0.0637086	0.588109	0.896491
Cep120_1	1149	0.00911926	0.905224	0.982307
Cep126_1	132	0.0177941	0.879211	0.975755
Cep128_1	364	-0.100549	0.344265	0.770422
Cep131_1	1458	0.00498671	0.946641	0.992452
Cep135_2	779	0.0532206	0.576129	0.891953
Cep152_1	551	-0.101286	0.311954	0.747044
Cep162_1	426	-0.0187582	0.857725	0.971231
Cep164_1	2399	0.0396772	0.625471	0.910224
Cep170_1	5583	-0.243263	0.00270242	0.0634235
Cep170b_1	2046	-0.0753979	0.367252	0.780683
Cep192_1	997	-0.138339	0.116342	0.51508
Cep19_1	461	0.0880568	0.355698	0.772912
Cep20_1	400	0.190552	0.0638922	0.387952
Cep250_1	1061	-0.0365919	0.631009	0.912231
Cep290_1	605	0.0329597	0.764091	0.949741
Cep295_1	2041	-0.205425	0.00315842	0.069387
Cep295nl_1	60	0.031017	0.779768	0.953738
Cep350_1	1790	-0.237359	0.00159431	0.0451999
Cep41_1	408	0.0569392	0.569778	0.889571
Cep43_1	191	-0.107498	0.347786	0.770883
Cep44_1	281	0.00687216	0.948199	0.992476
Cep55_1	1235	-0.0388633	0.627051	0.911036
Cep57_1	877	-0.210429	0.012434	0.164351
Cep57l1_1	875	0.0804252	0.346363	0.770665
Cep63_1	1623	0.0559351	0.462534	0.840549
Cep68_1	1134	-0.184274	0.0419006	0.313915
Cep70_1	254	-0.0611769	0.575451	0.891388
Cep72_1	565	-0.207748	0.0268763	0.251539
Cep76_1	172	-0.231981	0.044562	0.322591
Cep78_1	898	0.10089	0.235515	0.681909
Cep83_1	812	0.0589892	0.538053	0.876115
Cep85_1	1276	-0.164969	0.0310026	0.268413
Cep85l_1	240	-0.0447592	0.704448	0.935413
Cep89_1	420	0.0686706	0.494319	0.857314
Cep95_1	343	0.0135693	0.899562	0.981384
Cep97_1	189	-0.0248524	0.825937	0.965835
Cept1_1	823	0.140643	0.119727	0.520799
Cercam_1	325	0.0616143	0.550716	0.880164
Cerk_1	1405	-0.263933	0.0014352	0.0427961
Cerkl_1	7	-0.134461	0.0234711	NA
Cers1_1	52	-0.0217356	0.846765	0.969472
Cers2_1	1888	0.080999	0.261498	0.706425
Cers5_1	1240	-0.0283131	0.731068	0.943619
Cers6_1	3490	-0.140143	0.0809012	0.434667
Cert1_1	356	-0.115456	0.265525	0.708242
Cetn2_1	987	0.171958	0.0354963	0.287439
Cetn3_1	572	0.128838	0.155361	0.575693
Cfap20_1	956	0.0403529	0.604551	0.902294
Cfap20dc_1	569	-0.112764	0.204307	0.647628
Cfap251_1	17	-0.0651547	0.460838	NA
Cfap298_1	798	0.0329492	0.700054	0.934615
Cfap300_1	1	0.00443235	0.827883	NA
Cfap36_1	973	0.0555204	0.498773	0.859443
Cfap410_1	213	-0.0670455	0.556036	0.883681
Cfap45_1	375	0.16094	0.151347	0.568431
Cfap54_1	5	0.0708312	0.139998	NA
Cfap57_1	15	0.10947	0.169726	NA
Cfap61_1	6	0.0557431	0.328619	NA
Cfap69_1	73	0.00396051	0.972828	0.99731
Cfap70_1	7	-0.074335	0.227243	NA
Cfap92_1	17	0.111238	0.164206	NA
Cfap94_1	137	-0.0287286	0.805742	0.96088
Cfap97_1	1222	0.0969977	0.266301	0.708779
Cfdp1_1	2375	0.137823	0.0716901	0.410855
Cfi_1	9	0.0442833	0.510988	NA
Cfl1_1	12078	-0.0501782	0.525517	0.871276
Cfl2_1	1406	-0.121893	0.114787	0.513169
Cflar_1	877	0.248771	0.00369866	0.0777041
Cfp_1	7	0.0121316	0.845971	NA
Cgas_1	241	-0.0170555	0.877151	0.975261
Cggbp1_1	1644	-0.184613	0.0249478	0.240415
Cgn_1	78	0.143621	0.221981	0.667634
Cgnl1_1	9	0.121723	0.0640397	NA
Cgrrf1_1	332	-0.0400391	0.70565	0.935581
Chac1_1	299	0.340219	0.00391306	0.0799714
Chac2_1	232	-0.00970721	0.931133	0.990071
Chadl_1	7	-0.0255111	0.660381	NA
Chaf1a_1	1084	-0.207663	0.0245469	0.238272
Chaf1b_1	657	-0.132366	0.13936	0.549146
Champ1_1	1308	0.147157	0.143512	0.555316
Chchd1_1	501	0.121408	0.19897	0.640638
Chchd3_1	1721	0.0297024	0.66362	0.922843
Chchd4_1	447	-0.0936744	0.349476	0.771002
Chchd5_1	316	0.151633	0.147545	0.562695
Chchd6_1	467	0.0848549	0.415573	0.808867
Chchd7_1	148	-0.074847	0.51567	0.866608
Chcr2_1	1615	0.0308665	0.688589	0.930482
Chd1_1	1702	-0.155764	0.0622183	0.383228
Chd1l_1	254	0.0601482	0.574629	0.891388
Chd2_1	2731	-0.119937	0.0881673	0.452008
Chd3_1	650	0.00232616	0.979703	0.998791
Chd4_1	15708	0.043482	0.472508	0.846246
Chd5_1	2083	0.0497241	0.567019	0.889095
Chd6_1	1674	-0.0850302	0.358926	0.775449
Chd7_1	1174	-0.146496	0.121341	0.522919
Chd8_1	3124	-0.07043	0.268746	0.711974
Chd9_1	1383	-0.116279	0.227235	0.675422
Chek1_1	764	-0.0390765	0.650481	0.91712
Chek2_1	419	-0.0348464	0.725995	0.942197
Cherp_1	2278	0.0247362	0.728679	0.942694
Chfr_1	1132	0.0950587	0.270547	0.713186
Chid1_1	1109	0.0495957	0.550914	0.880364
Chka_2	356	-0.150442	0.135844	0.5436
Chkb_1	187	0.0846079	0.450101	0.831044
Chl1_1	27	0.0959015	0.292941	0.732366
Chm_1	843	0.0070006	0.935761	0.990332
Chml_1	2005	0.16283	0.0814126	0.436079
Chmp1a_1	1598	0.130034	0.113113	0.509107
Chmp1b_1	692	0.189464	0.0336788	0.278974
Chmp2b_1	1992	-0.00466441	0.949236	0.992628
Chmp4b_1	3013	0.0926228	0.244839	0.690983
Chmp5_1	989	0.115756	0.136564	0.543948
Chmp6_1	847	-0.00319599	0.970271	0.996962
Chmp7_1	1376	-0.0731624	0.369552	0.782643
Chordc1_1	990	0.0629003	0.505649	0.863061
Chp1_1	3714	0.0485747	0.415937	0.80892
Chpf_1	2126	-0.0472651	0.537874	0.876115
Chpt1_1	832	0.100455	0.217644	0.663361
Chrac1_1	259	0.181018	0.0982853	0.475148
Chrm3_1	41	-0.177085	0.101585	0.481749
Chrnb1_1	9	-0.0607518	0.360227	NA
Chrnb2_1	102	0.000969423	0.993427	0.999649
Chst11_1	1445	-0.00820278	0.918515	0.98642
Chst12_1	1317	-0.156192	0.0561806	0.363752
Chst14_1	399	-0.0827694	0.436871	0.823974
Chst2_1	697	-0.0197106	0.820812	0.964118
Chst6_1	19	-0.119203	0.183754	0.621598
Chsy1_1	943	-0.532411	3.0431e-09	1.17964e-06
Chtf18_1	326	-0.012647	0.907656	0.982965
Chtf8_1	222	0.0186349	0.869815	0.973788
Chtop_1	1246	0.0635303	0.45678	0.836651
Chuk_1	1343	0.0169859	0.838565	0.968008
Churc1_1	388	0.280997	0.00743056	0.120993
Ciao1_1	2002	0.0762315	0.263766	0.707314
Ciao2a_1	932	-0.0205232	0.818105	0.963368
Ciao2b_1	398	-0.0273895	0.793037	0.958552
Ciao3_1	491	0.128836	0.168764	0.598949
Ciapin1_1	1523	0.145385	0.0680525	0.400287
Ciart_1	308	0.404774	0.000337756	0.0147598
Cib1_1	265	-0.0216795	0.838144	0.968008
Cib2_1	428	0.0561866	0.567554	0.889095
Cib4_1	151	-0.0823055	0.48613	0.852186
Cibar1_1	393	-0.067865	0.527036	0.872627
Cic_1	1372	-0.199271	0.0174444	0.200069
Cidea_1	3	-0.0134553	0.743906	NA
Cideb_1	12	0.146824	0.0484318	NA
Cidec_1	214	-0.0240171	0.832257	0.967401
Cilk1_1	1070	0.0547375	0.479412	0.848037
Cinp_1	925	-0.182724	0.0308735	0.267758
Cip2a_1	222	0.0602126	0.586219	0.896438
Cipc_1	1556	-0.0783706	0.291342	0.731494
Cir1_1	479	0.219459	0.0346396	0.282788
Cirbp_1	842	0.4103	4.45499e-05	0.00316779
Cisd1_1	586	0.0218351	0.802789	0.960635
Cisd2_1	2241	-0.00280422	0.96945	0.996962
Cisd3_1	655	-0.194549	0.043402	0.318803
Cish_1	28	-0.227344	0.0132369	0.171572
Cit_1	1516	-0.147591	0.0608236	0.377735
Cited1_1	500	0.0413133	0.67395	0.925386
Cited2_1	2191	-0.071308	0.543462	0.877399
Ciz1_1	386	-0.00366358	0.971865	0.997091
Ckap2_1	972	-0.12022	0.155665	0.576107
Ckap2l_1	385	-0.241738	0.0190848	0.20806
Ckap4_1	2776	-0.0373553	0.617305	0.905951
Ckap5_1	3695	-0.0357839	0.577416	0.892677
Cklf_1	508	-0.191763	0.0382774	0.298882
Ckmt1b_1	3153	0.0354139	0.614608	0.904681
Cks2_1	468	0.0617787	0.519094	0.867059
Clasp1_1	1727	0.0128491	0.858933	0.971231
Clasp2_1	933	-0.150752	0.0597781	0.373948
Clasrp_1	769	0.00307423	0.975104	0.998026
Clcc1_1	1578	0.0338522	0.654717	0.919292
Clcf1_1	440	0.0470973	0.661832	0.921593
Clcn1_1	59	0.10234	0.3721	0.783432
Clcn2_1	197	-0.0751849	0.499297	0.859976
Clcn3_1	1875	-0.0910182	0.238747	0.685002
Clcn4_1	225	0.01633	0.880004	0.976393
Clcn5_1	1029	-0.0435217	0.582556	0.896016
Clcn6_1	1291	-0.0919525	0.261506	0.706425
Clcn7_1	536	-0.055895	0.563437	0.887915
Cldn12_1	839	0.0212346	0.824653	0.96551
Cldn16_1	12	-0.0127613	0.866794	NA
Cldn6_1	27	0.0130613	0.893183	0.97911
Cldnd1_1	2054	-0.0956407	0.152413	0.570399
Clec12a_1	3	-0.0507258	0.235662	NA
Clec16a_1	1499	-0.0707071	0.315781	0.747986
Clec2l_1	56	0.00505801	0.963104	0.995953
Clec3b_1	23	0.0647405	0.500984	0.861153
Clhc1_1	87	0.0194806	0.868417	0.973788
Clic1_1	9312	0.00409383	0.955536	0.993655
Clic4_1	7852	0.0222618	0.705354	0.935581
Clic5_1	26	0.120675	0.21814	0.663979
Clic6_1	54	0.0621103	0.578293	0.893346
Clint1_1	2022	-0.0181718	0.797172	0.960102
Clip1_1	2506	-0.132172	0.0750015	0.420575
Clip2_1	2087	-0.00360873	0.961884	0.995689
Clk1_1	442	-0.29924	0.00546933	0.100344
Clk2_1	498	-0.0795873	0.476694	0.846728
Clk3_1	1365	-0.0739624	0.449188	0.830945
Clk4_1	253	-0.37485	0.00152026	0.0438104
Clmp_1	8	-0.00507191	0.934313	NA
Cln3_1	499	0.164611	0.0748118	0.4201
Cln5_1	1342	-0.0355691	0.644611	0.916395
Cln6_1	725	0.15702	0.0744344	0.418959
Cln8_1	272	-0.367612	0.000694797	0.0246294
Clns1a_1	2180	0.0263351	0.706993	0.935937
Clock_1	2341	-0.0565143	0.438704	0.825282
Clp1_1	662	0.0191867	0.82746	0.965835
Clpb_1	1913	0.00340315	0.964471	0.996354
Clpp_1	1403	-0.0712599	0.433786	0.821691
Clptm1_1	3396	-0.114982	0.100607	0.479758
Clptm1l_1	3094	-0.0670982	0.377038	0.785605
Clpx_1	850	0.100239	0.236811	0.683583
Clspn_1	674	-0.197284	0.0534354	0.35477
Clstn1_1	5303	-0.00179632	0.978341	0.998109
Clta_1	1374	0.0325498	0.686276	0.930255
Cltb_1	1724	-0.0350818	0.707154	0.935937
Cltc_1	15125	0.0434813	0.470126	0.844947
Clu_1	14036	-0.0428988	0.546339	0.878542
Cluap1_1	352	0.094512	0.34582	0.770665
Cluh_1	2815	-0.0768032	0.298244	0.737252
Clybl_1	310	0.0255268	0.805335	0.96088
Cmas_1	1374	0.0977628	0.178457	0.613571
Cmc1_1	113	0.25985	0.0276071	0.255196
Cmc2_1	178	-0.0583095	0.616646	0.905444
Cmc4_1	39	0.0895686	0.386908	0.790789
Cmip_1	2120	-0.123666	0.101625	0.481749
Cmpk1_1	1385	-0.0131914	0.874281	0.975261
Cmss1_1	744	-0.0695109	0.396675	0.795534
Cmtm3_1	1387	0.0195152	0.7841	0.95498
Cmtm4_1	2583	-0.142857	0.0399479	0.305962
Cmtm6_1	3429	-0.0517776	0.429364	0.81994
Cmtm7_1	1116	-0.11155	0.190053	0.62951
Cmtr1_1	1257	-0.0417754	0.579224	0.893943
Cmtr2_1	976	-0.0107084	0.919701	0.98679
Cmya5_1	13	0.00137172	0.986053	NA
Cnbd1_1	79	0.111842	0.335952	0.764029
Cnbp_1	23445	0.182471	0.000966485	0.0317329
Cndp2_1	2603	0.0369166	0.575464	0.891388
Cnep1r1_1	611	-0.166845	0.0970546	0.472312
Cnga4_1	9	0.0388828	0.566109	NA
Cnih1_1	2630	-0.00373982	0.962238	0.995799
Cnih2_1	92	-0.0341499	0.772379	0.951533
Cnih4_1	1893	-0.151868	0.0624206	0.383491
Cnksr1_1	9	0.0246177	0.71589	NA
Cnksr2_1	503	-0.140694	0.157186	0.578673
Cnksr3_1	545	-0.254813	0.0132637	0.171572
Cnn2_1	6915	-0.09691	0.222972	0.668818
Cnn3_1	1862	0.137671	0.0393721	0.303486
Cnnm3_1	1016	-0.191959	0.0146592	0.181608
Cnnm4_1	994	-0.0767214	0.352392	0.771521
Cnot10_1	1649	-0.00323486	0.96259	0.995887
Cnot11_1	815	-0.10706	0.222739	0.668818
Cnot1_1	8228	-0.0385601	0.513355	0.866608
Cnot3_1	993	-0.0389913	0.624219	0.909448
Cnot4_1	733	-0.0654067	0.464559	0.841074
Cnot6_1	1201	-0.0858846	0.270355	0.713182
Cnot6l_1	1600	-0.113081	0.181389	0.618193
Cnot7_1	1244	-0.0299694	0.694016	0.932884
Cnot8_1	609	-0.0304573	0.746289	0.948572
Cnot9_1	674	-0.0920479	0.299165	0.73782
Cnppd1_1	2014	-0.0750188	0.277552	0.720386
Cnpy2_1	1001	0.0928402	0.239909	0.685936
Cnpy3_1	1357	0.0170489	0.831159	0.967401
Cnpy4_1	315	0.092715	0.363276	0.778288
Cnr2_1	22	0.0506749	0.574779	0.891388
Cnst_1	677	-0.248906	0.00811523	0.128317
Cntd1_1	28	0.0725278	0.462031	0.84033
Cntf_1	37	0.0471578	0.616068	0.905444
Cntn2_1	17	0.0888617	0.252074	NA
Cntn3_1	2	0.00792672	0.816979	NA
Cntnap1_1	978	-0.0904318	0.273099	0.715933
Cntrl_1	1891	0.0933268	0.217189	0.663361
Cntrob_1	637	-0.177213	0.0535661	0.355049
Coasy_1	1572	-0.0590363	0.510085	0.865025
Cobl_1	34	0.0149975	0.885735	0.977751
Cobll1_1	1377	-0.074317	0.35162	0.771521
Cog1_1	1027	0.0719832	0.376844	0.785605
Cog2_1	863	0.0639658	0.469169	0.844605
Cog3_1	710	-0.134635	0.124978	0.526219
Cog4_1	775	-0.00955624	0.90951	0.982965
Cog5_2	553	-0.0261738	0.779453	0.953546
Cog6_1	775	0.0647785	0.454115	0.834674
Cog7_1	1028	0.0243609	0.759085	0.949508
Cog8_1	946	0.221332	0.00974876	0.141529
Coil_1	510	-0.0365513	0.694242	0.932986
Col11a2_1	46	0.0850073	0.41305	0.806699
Col12a1_2	3437	0.0598187	0.400609	0.797304
Col16a1_1	2851	-0.000880723	0.990185	0.999565
Col17a1_1	259	0.532554	6.05451e-06	0.000705143
Col18a1_1	13	0.0432075	0.58741	NA
Col20a1_1	551	-0.0967579	0.29118	0.731494
Col27a1_1	409	0.118682	0.243068	0.688874
Col4a1_1	191	0.228373	0.0434798	0.318847
Col4a2_1	148	-0.0212936	0.854259	0.971231
Col5a3_1	194	0.147737	0.206414	0.651556
Col6a1_1	4236	-0.00646515	0.917865	0.986141
Col6a2_1	3578	-0.0339526	0.620412	0.907767
Col7a1_1	1382	0.0842652	0.31574	0.747986
Col8a1_1	149	-0.0101834	0.930421	0.990071
Col8a2_1	27	-0.0200092	0.842301	0.969036
Col9a1_1	3	-0.00712233	0.865246	NA
Col9a3_1	10	0.032136	0.636321	NA
Colgalt1_1	6867	-0.0638799	0.375196	0.785356
Commd10_1	634	0.10007	0.243918	0.68945
Commd1_1	525	0.107282	0.260444	0.705813
Commd2_1	614	-0.00879536	0.923793	0.988093
Commd4_1	739	-0.0265352	0.79533	0.959316
Commd5_1	277	-0.0489082	0.651942	0.918235
Commd6_1	539	8.24806e-07	0.999993	0.999993
Commd7_1	311	0.0808327	0.455645	0.835824
Commd8_1	1113	0.115924	0.173479	0.605842
Commd9_1	664	0.196074	0.0252096	0.241582
Comt_1	3093	0.170767	0.0130887	0.17004
Comtd1_1	284	0.0304408	0.774634	0.952355
Cop1_1	1631	0.0370315	0.599013	0.899455
Copa_1	5031	0.0588793	0.296965	0.736874
Copb1_1	3880	-0.0240415	0.714903	0.938701
Copb2_1	4616	0.0577995	0.335947	0.764029
Cope_1	595	-0.0711586	0.44152	0.826857
Copg1_1	6205	0.0226675	0.691064	0.931505
Copg2_1	3167	0.0470078	0.459372	0.838747
Coprs_1	703	-0.0328122	0.70707	0.935937
Cops2_1	1570	0.0547332	0.514109	0.866608
Cops3_1	412	0.039904	0.701953	0.934615
Cops4_1	1048	0.0457231	0.57531	0.891388
Cops5_1	865	0.0324597	0.68949	0.93128
Cops6_1	1254	0.0873266	0.289886	0.731378
Cops7a_1	2668	-0.024133	0.752066	0.948692
Cops7b_1	703	0.0408283	0.671476	0.924405
Cops8_1	2439	0.0252221	0.711905	0.937145
Cops9_1	905	0.137984	0.119672	0.520799
Copz1_1	1022	-0.0136056	0.861972	0.972232
Coq10a_1	769	0.0907679	0.301802	0.740759
Coq10b_1	429	-0.0978448	0.357793	0.774423
Coq2_1	1024	0.072305	0.342816	0.769506
Coq3_1	110	0.160267	0.173417	0.605842
Coq4_1	84	0.165813	0.148827	0.56488
Coq5_1	588	0.15337	0.082615	0.438531
Coq6_1	205	0.0357758	0.752437	0.948692
Coq7_1	662	0.154757	0.0889008	0.454011
Coq8a_1	153	-0.103973	0.369468	0.782636
Coq8b_1	367	0.0015554	0.988613	0.999565
Coq9_1	489	0.0836665	0.402909	0.799498
Corin_2	15	-0.201402	0.0107031	NA
Coro1b_1	3114	0.0383956	0.610577	0.904232
Coro1c_1	5016	-0.0190954	0.751342	0.948692
Coro2a_1	16	-0.0429884	0.573734	NA
Coro2b_1	6	0.0287345	0.609964	NA
Coro7_1	892	-0.0824842	0.398071	0.796209
Cotl1_1	788	0.0229867	0.802192	0.960635
Cpd_1	14712	0.00331956	0.958441	0.994111
Cpeb1_1	2756	-0.0538979	0.398416	0.796392
Cpeb2_1	429	-0.494632	7.9216e-06	0.000881424
Cpeb3_1	323	-0.378197	0.000450518	0.0182285
Cpeb4_1	407	0.0505609	0.589993	0.896939
Cped1_1	892	-0.0635638	0.460222	0.839096
Cplane1_1	962	-0.00431696	0.956996	0.994006
Cplane2_1	21	-0.00955623	0.911582	0.98378
Cpn1_1	169	0.219639	0.0539367	0.356522
Cpne2_1	1368	-0.00706184	0.933445	0.990332
Cpne3_1	936	0.030063	0.716979	0.93955
Cpne5_1	45	0.0463996	0.668477	0.924168
Cpox_1	1755	-0.01966	0.776326	0.952728
Cpped1_1	337	-0.0789234	0.43242	0.820786
Cpsf1_1	1852	-0.04892	0.506664	0.863268
Cpsf2_1	3602	0.0285335	0.672673	0.924993
Cpsf3_1	1644	0.0678222	0.365719	0.779847
Cpsf4_1	890	-0.106884	0.210787	0.655375
Cpsf6_1	3123	0.0199596	0.745927	0.948572
Cpsf7_1	2078	-0.051967	0.449629	0.830945
Cpt1a_2	1022	-0.0639241	0.481585	0.848787
Cpt1b_1	61	0.0502053	0.652315	0.918438
Cpt1c_1	30	0.0665433	0.479494	0.848037
Cpt2_1	1683	-0.0239253	0.735273	0.945508
Cptp_1	129	-0.187112	0.11318	0.509107
Cpxm1_1	247	0.099336	0.38109	0.788875
Cr1l_1	1123	0.0171527	0.826296	0.965835
Cracd_1	11	0.123752	0.0831715	NA
Cracdl_1	49	-0.119688	0.282334	0.724229
Cracr2b_1	13	-0.0248721	0.742766	NA
Cradd_1	139	0.00808316	0.944594	0.992298
Cramp1_1	462	-0.272101	0.00414935	0.0827347
Crat_1	1209	-0.0273347	0.726034	0.942197
Crbn_1	353	0.151251	0.133048	0.542081
Crcp_1	450	0.0365493	0.705858	0.935581
Creb1_1	1211	-0.134687	0.169456	0.600079
Creb3_1	137	-0.123157	0.292064	0.731494
Creb3l1_1	1195	-0.00574059	0.945797	0.99245
Creb3l2_1	9	0.0843421	0.233307	NA
Creb5_1	263	0.0923569	0.421929	0.81399
Crebl2_1	136	-0.26712	0.0237716	0.233194
Crebrf_1	519	0.114042	0.252347	0.69733
Crebzf_1	2245	-0.226204	0.000901625	0.0300202
Creg1_1	1651	-0.00932231	0.89341	0.97911
Creld1_1	1315	0.0284398	0.740323	0.947053
Creld2_1	1751	0.187762	0.0135448	0.172998
Crem_1	241	0.123115	0.284808	0.727359
Crim1_1	3258	-0.0941901	0.137545	0.546043
Crip1_1	298	-0.076541	0.495133	0.857856
Crip2_1	3054	-0.129942	0.112194	0.506286
Cript_1	793	-0.0288906	0.736428	0.945678
Crispld2_1	5	0.0354166	0.523553	NA
Crk_1	6438	-0.108362	0.0644454	0.389935
Crkl_1	1594	-0.245831	0.00597388	0.105882
Crlf1_1	107	0.0858157	0.467468	0.843846
Crlf3_1	1336	-0.0816457	0.255361	0.699762
Crnkl1_1	1142	0.104138	0.177681	0.611913
Crocc_1	277	-0.0204713	0.859583	0.971231
Crot_1	1934	0.00204502	0.978303	0.998109
Crppa_1	28	-0.100765	0.318294	0.750625
Crtap_1	2247	0.00614663	0.933642	0.990332
[truncated: 11,316 more rows]

## Sheet: days_3.5d_C_vs_B
Mean counts >=	100
log2 FC -<>+	1	Genes fitting criteria
FDR corrected p-value <	0.1
gene_id	mean_counts	log2_foldChange	p_value	adj_p_value
Aaas_1	967	-0.242118	0.0415265	0.0799015
Aacs_1	1025	-0.254101	0.405492	0.514155
Aagab_1	873	0.379524	7.85185e-07	4.56801e-06
Aak1_1	1418	0.204813	0.01026	0.0238677
Aamdc_1	188	0.433343	0.0103563	0.0240623
Aamp_1	2923	0.405002	1.33943e-07	8.92797e-07
Aar2_1	790	0.179861	0.0543543	0.100165
Aars1_1	17890	0.219547	0.113144	0.183974
Aars2_1	432	-0.0884924	0.4794	0.58394
Aasdh_2	477	-0.0569644	0.588141	0.681973
Aasdhppt_1	2741	-0.292619	0.0007588	0.00242564
Aatf_1	3236	-0.403337	3.63129e-06	1.87859e-05
Aatk_1	465	0.235781	0.0443231	0.0843197
Abca12_1	47	0.795815	0.00102767	0.00318346
Abca1_1	4740	-0.749164	8.70791e-12	1.06146e-10
Abca2_1	2919	0.12446	0.185559	0.276345
Abca5_1	3659	0.0447811	0.626346	0.714544
Abca6_1	91	-0.173525	0.402949	0.511946
Abca7_1	855	0.999633	2.00942e-14	3.50066e-13
Abca9_1	26	0.261801	0.510544	0.612405
Abcb10_1	378	0.206455	0.111058	0.181119
Abcb1_1	2932	-0.469996	2.65702e-12	3.50174e-11
Abcb1b_1	1462	-0.367847	0.003758	0.00992711
Abcb6_1	1368	0.0430857	0.602006	0.694038
Abcb7_1	1516	0.0494812	0.565209	0.661988
Abcb8_1	382	-0.39546	0.000161308	0.000599099
Abcc10_1	940	0.258242	0.0070676	0.0173126
Abcc1_1	3953	-0.180443	0.00356004	0.00948892
Abcc2_1	41	0.636322	0.0203703	0.0432869
Abcc3_1	1480	-0.549403	1.20074e-11	1.43089e-10
Abcc4_1	7923	0.376871	1.54294e-07	1.01724e-06
Abcc5_1	5111	-0.130398	0.00856826	0.0204264
Abcc6_1	25	0.0645482	0.847193	0.89125
Abcd1_1	315	0.475093	0.00254871	0.00706643
Abcd2_1	186	0.586434	0.000228466	0.000821873
Abcd3_1	1551	-0.0840372	0.349103	0.457361
Abcd4_1	506	0.225312	0.036853	0.0721185
Abce1_1	4125	-0.50216	2.08942e-08	1.592e-07
Abcf1_1	5988	0.375725	1.06767e-08	8.54584e-08
Abcf3_1	1237	0.197389	0.0174259	0.0378271
Abhd10_1	323	-0.2301	0.0308804	0.0617376
Abhd11_1	323	0.604036	6.24113e-06	3.10331e-05
Abhd12_1	674	0.135755	0.154234	0.237893
Abhd13_1	743	0.0912069	0.25097	0.351866
Abhd14a_1	797	0.493516	1.80155e-05	8.1705e-05
Abhd14b_1	1609	0.194645	0.0371751	0.0726527
Abhd15_1	155	0.680651	0.000482732	0.0016153
Abhd16a_1	853	-0.0716414	0.52536	0.626002
Abhd17a_1	409	0.508943	0.0128098	0.0289052
Abhd17b_1	1372	-0.147609	0.215553	0.311872
Abhd17c_1	1353	-0.196407	0.00350543	0.00936025
Abhd18_1	160	0.355088	0.0510749	0.0950851
Abhd2_1	6083	-0.235615	0.000272969	0.000965328
Abhd4_1	1726	0.172524	0.060552	0.10996
Abhd5_1	6345	-0.406195	6.83584e-09	5.63766e-08
Klhl13_1	177	4.52246	2.48897e-33	2.33315e-31
Abhd8_1	1267	0.143746	0.352066	0.460394
Abi1_1	1803	-0.300887	0.000635786	0.00206514
Abi2_1	1865	0.283018	0.00028093	0.000991637
Abitram_1	202	-0.453677	0.00360276	0.00957402
Abl1_1	1341	-0.225171	0.00738259	0.0179685
Abl2_1	1603	-0.49879	0.000150399	0.000562507
Slc22a12_1	118	4.29637	6.72352e-07	3.95828e-06
Abracl_1	1012	0.293186	0.00674187	0.0166249
Abraxas1_1	303	-0.263536	0.0928225	0.156804
Abraxas2_1	933	0.0119442	0.90311	0.931208
Abt1_1	447	-0.0766732	0.486323	0.590535
Abtb1_1	269	0.552802	8.6014e-05	0.000340551
Abtb2_1	137	0.208478	0.229276	0.32714
Acaa2_1	4790	0.436731	1.68336e-08	1.29897e-07
Acaca_2	10811	0.0990127	0.153909	0.237501
Acad10_1	547	-0.161562	0.0857557	0.146986
Acad11_1	739	0.628415	5.97766e-11	6.469e-10
Acad8_1	201	-0.211285	0.114037	0.185224
Acad9_1	869	-0.00980809	0.892978	0.924654
Acadl_1	2843	-0.0386451	0.367635	0.476663
Acadm_1	502	0.323447	0.000959405	0.0029964
Acads_1	170	0.40725	0.00444981	0.011499
Acadsb_1	833	0.561329	8.68637e-07	5.00538e-06
Acadvl_1	1989	-0.510203	3.95211e-10	3.85179e-09
LOC100767606_1	542	4.20414	7.51192e-109	4.99956e-105
Acap2_1	3053	0.23445	0.00174449	0.00505133
Acap3_1	931	0.633185	2.42317e-10	2.43164e-09
Acat1_1	2095	0.44603	8.02922e-15	1.49898e-13
Acbd3_1	2058	0.0805954	0.181995	0.272257
Acbd4_1	565	0.134399	0.223572	0.320601
Acbd5_1	789	-0.00878269	0.919097	0.943407
Acbd6_1	899	-0.262227	0.00206441	0.00587325
Acd_1	1004	0.228963	0.00813474	0.0195454
Ace2_1	21	-1.28442	0.00915495	0.0216335
Acer1_1	36	1.05911	0.00625287	0.0155545
Acer3_1	1342	-0.111028	0.422554	0.530724
Acin1_1	1538	-0.0628497	0.454627	0.560692
Ackr3_1	1820	0.586384	3.91372e-11	4.33407e-10
Acly_2	14487	0.179846	0.217545	0.314038
Aco1_1	1277	0.325093	9.47973e-07	5.41709e-06
Aco2_1	4865	0.0146637	0.77207	0.832552
Acot13_1	360	0.582844	8.39888e-08	5.79562e-07
Acot7_1	2237	-0.662373	6.47762e-12	8.08191e-11
Acot9_1	1033	0.66455	2.80678e-14	4.74124e-13
Acox1_1	2268	0.330522	1.27001e-05	5.95248e-05
Acox3_1	897	0.22702	0.00299643	0.00815154
Acp1_1	1610	-0.312291	2.65928e-06	1.40245e-05
Acp2_1	312	-0.841995	4.40803e-09	3.74443e-08
Acp5_1	752	0.514498	1.53899e-06	8.43024e-06
Acp6_1	129	-0.0743655	0.721196	0.791146
Acsbg1_1	32	-0.168024	0.632859	0.719753
Acsf2_1	788	-0.202865	0.146566	0.228181
Acsf3_1	362	-0.581462	6.14486e-07	3.6353e-06
Acsl1_1	4326	0.537641	5.57285e-08	3.96098e-07
Acsl3_1	1955	0.720537	1.14942e-09	1.05226e-08
Acsl4_1	5196	0.324036	0.00209244	0.00594248
Acsl5_1	3664	-0.88365	8.45249e-58	2.8849e-55
Acsl6_1	45	-1.1982	0.000179855	0.000661522
Acss1_1	84	0.690357	0.00109356	0.0033602
Cfap300_1	124	2.97722	4.53256e-20	1.41627e-18
Acta1_1	254	0.165996	0.305171	0.411397
Acta2_1	626	0.129337	0.393538	0.502057
Actb_1	28195	0.356974	0.000258146	0.000917785
Actg1_1	19200	0.15577	0.147172	0.228882
Actg1_2	3111	0.127762	0.208741	0.304199
Actl6a_1	812	0.063345	0.394526	0.503068
Actn1_1	6691	0.447977	3.59136e-09	3.08616e-08
Actn2_1	13	0.888176	0.116324	0.188276
Actn3_1	321	0.21103	0.0764565	0.133769
Actn4_1	7546	0.42674	1.14575e-11	1.36904e-10
Actr10_1	909	0.586849	3.10159e-13	4.52193e-12
Actr1a_1	3602	-0.0146795	0.869534	0.908007
Actr1b_1	201	0.327257	0.0452869	0.08589
Actr2_1	3741	-0.265704	0.000731658	0.0023496
Actr3_1	9606	-0.170668	0.00414761	0.0108083
Actr5_1	949	-0.225656	0.0123185	0.0279101
Actr6_1	524	0.0927703	0.404659	0.513627
Actr8_1	367	-0.325029	0.00334906	0.00899502
Actrt3_1	19	-0.777069	0.0471617	0.0887934
Acvr1_1	1204	-0.111549	0.201013	0.295003
Acvr1b_2	1545	0.306083	8.08099e-06	3.93294e-05
Acvr2a_1	611	-0.0635642	0.621075	0.71036
Acvr2b_1	774	-0.110613	0.143894	0.224704
Acyp1_1	150	0.255047	0.128334	0.204362
Acyp2_1	38	-0.873453	0.00234646	0.00659358
Ada_1	420	0.948746	4.23509e-12	5.39974e-11
Adal_1	331	0.44007	0.000114488	0.00043994
Adam10_1	5991	-0.60178	4.56823e-16	9.57602e-15
Adam12_2	23	1.57333	2.28571e-05	0.000101654
Adam15_1	1569	0.118316	0.310591	0.417098
Adam17_1	2903	-0.136201	0.0809375	0.14019
Gabrp_1	520	2.91583	3.59059e-68	2.38972e-65
Adam22_1	3162	0.0479657	0.549219	0.647534
Adam23_1	364	-0.355543	0.0109522	0.0252705
Adam9_1	3682	0.282904	1.05258e-06	5.94184e-06
Adamts15_1	11	3.1206	3.97084e-05	0.000168224
Adamts1_1	561	0.748333	5.73235e-09	4.78691e-08
Adamts3_1	58	1.38096	1.98228e-05	8.91424e-05
Adamts4_1	22	-0.392281	0.336817	0.444382
Adamts6_1	183	0.600521	0.000125805	0.000478864
Coro2b_1	283	2.91461	6.38164e-34	6.38692e-32
Adamtsl1_1	174	0.538951	0.000841474	0.00265801
Adamtsl4_1	439	-0.282808	0.00532054	0.0134924
Adamtsl5_1	1187	-0.376902	0.000148861	0.000557538
Adapt15_1	4329	-0.26748	0.0504717	0.0941068
Adar_1	443	-0.279632	0.00191238	0.00549443
Adarb1_1	835	-0.185611	0.0795627	0.138258
Adat1_1	398	0.0675102	0.567604	0.664151
Adat2_1	417	-0.616513	4.59764e-11	5.04112e-10
Adat3_1	139	-0.110214	0.548935	0.647336
Adck1_1	165	0.419221	0.0070666	0.0173126
Adck2_1	1127	0.0324834	0.727538	0.796862
Adck5_1	492	0.472158	2.38343e-05	0.000105577
Adcy10_1	37	-0.143301	0.665781	0.748055
Unc5c_1	120	2.73709	5.04468e-34	5.12594e-32
Baalc_1	131	2.61432	2.46996e-30	1.84706e-28
Adcy9_1	1446	0.315064	5.96938e-06	2.98044e-05
Add1_1	5525	-0.14762	0.000354151	0.00122381
Adgra2_1	6245	-0.631768	1.67282e-14	2.96891e-13
Adgra3_1	561	-0.0386388	0.702328	0.776554
Adgrb2_1	80	-0.309706	0.267464	0.369892
Adgre5_1	728	0.058234	0.506338	0.608511
LOC103162314_1	114	2.59476	3.20843e-42	5.77127e-40
Adgrf3_1	13	0.160283	0.747564	0.813242
Adgrf4_1	52	-0.11788	0.645395	0.730514
Adgrf5_1	77	0.860327	0.00124343	0.00375809
Adgrg1_1	7687	-0.713196	6.37893e-21	2.16056e-19
Adgrg5_1	13	1.05891	0.0260403	0.0535783
Adgrg6_1	37	1.8103	3.37191e-08	2.48249e-07
Adgrl2_1	2746	-0.222803	0.0079695	0.0191934
Adh5_1	4474	0.00671127	0.927385	0.949206
Adh7_1	73	-0.30175	0.3387	0.446202
Adhfe1_1	87	1.62091	4.99511e-13	7.12647e-12
Adi1_1	135	-0.0429322	0.831055	0.878997
Adipor1_1	5805	0.36482	1.47787e-09	1.33822e-08
Adipor2_1	7144	0.219332	0.000131529	0.000498374
Adk_1	392	0.0220616	0.84991	0.893472
Adm_1	62	1.37	3.7873e-05	0.000161321
Adnp2_1	1585	0.26551	5.4906e-05	0.000225433
Adnp_1	9051	-0.354035	0.000706633	0.00227803
Adora2a_1	21	0.302626	0.379193	0.487911
Adpgk_1	978	0.0789919	0.27147	0.374227
Adprh_1	3900	-0.0236117	0.666207	0.748219
Adprm_1	153	0.491753	0.000526267	0.00174648
Adprs_1	802	-0.104881	0.245667	0.346003
Adrm1_1	6020	0.0735651	0.390987	0.499657
Adsl_1	1241	-0.0957767	0.221017	0.317822
Adss2_1	3353	0.181747	0.000907542	0.00284711
Cfap92_1	294	2.49919	1.94045e-64	1.12301e-61
Aebp2_1	1130	-0.00911683	0.901415	0.929847
Aen_1	833	-0.0918586	0.491692	0.5951
Afap1_1	2591	-0.0174471	0.753922	0.81862
Aff1_1	1667	0.375846	2.05809e-06	1.10598e-05
Aff2_1	1346	0.449933	6.70502e-08	4.69492e-07
Aff3_1	11	1.76832	0.00336955	0.00904117
Aff4_1	6960	-0.114929	0.26561	0.367901
Afg1l_1	91	0.324129	0.0867177	0.148243
Afg3l2_1	2222	0.142994	0.0166757	0.0363766
Afmid_1	169	0.796791	2.57211e-05	0.000113181
Aftph_1	1687	-0.618845	1.36741e-06	7.56194e-06
Aga_1	4808	-0.154287	0.014624	0.0324596
Agap1_2	11318	-0.320168	0.000521421	0.00173213
Agap3_1	1679	-0.403288	9.43251e-06	4.53927e-05
Agbl3_1	453	0.14037	0.217709	0.314207
Agbl5_1	471	0.183783	0.0426967	0.0817278
Ager_1	15	-0.10187	0.79039	0.847638
Agfg1_1	1810	-0.394773	2.90532e-06	1.52435e-05
Agfg2_1	826	0.249765	0.0918069	0.155397
Aggf1_1	584	0.293944	0.00480868	0.0123211
Agk_1	1158	0.118134	0.0761884	0.13337
Agl_1	1718	0.833688	2.80383e-21	9.84742e-20
Ago2_1	5035	-0.58208	4.56637e-13	6.54988e-12
Agpat1_1	2310	0.125613	0.12064	0.194074
Agpat2_2	1076	0.0909092	0.28467	0.38876
Agpat3_1	3640	-0.837606	1.24349e-24	5.84882e-23
Agpat4_1	383	0.534604	6.68999e-07	3.94203e-06
Agpat5_1	1112	0.212962	0.00424238	0.0110337
Agps_1	3651	0.0311183	0.683457	0.76187
Agrn_1	6144	0.459302	5.81695e-09	4.84843e-08
Agt_1	1076	-0.485906	0.00417512	0.0108758
Agtpbp1_1	704	0.667713	1.17277e-11	1.39881e-10
Agtrap_1	224	0.197583	0.176121	0.264807
Ahctf1_1	5298	-0.465814	2.4055e-05	0.000106439
Ahcy_1	1998	-0.337471	0.000235798	0.000844421
Ahcyl1_1	7248	0.437007	4.83487e-13	6.91267e-12
Ahcyl2_1	1741	0.549637	2.43828e-14	4.16636e-13
Ahdc1_1	967	-0.101519	0.383143	0.4919
Hook1_1	226	2.37126	4.49036e-61	2.13469e-58
Nmnat2_1	174	2.34872	1.46024e-27	8.23615e-26
Ahnak_1	43811	-0.265585	0.00497081	0.0126975
Ahr_1	1977	-0.334145	0.00202953	0.00579101
Ahsa1_1	3405	0.00536745	0.924899	0.947317
Ahsa2p_1	1004	0.135712	0.0640979	0.115267
Ahsp_1	13	0.381777	0.440708	0.547533
Aida_1	1347	0.215839	0.0339758	0.0670996
Aifm1_1	2060	0.242868	0.022477	0.0471397
Aifm2_1	340	0.379524	0.000102022	0.000396966
Aifm3_1	15	-0.259339	0.603401	0.6954
Aig1_1	2043	0.144478	0.0433325	0.0827901
Aimp1_1	1822	-0.288364	8.71133e-06	4.22275e-05
Aimp2_1	533	-0.214825	0.0432148	0.0826246
Aip_1	469	-0.590107	9.59066e-07	5.46729e-06
Ajuba_1	3671	-0.0119296	0.909354	0.935932
Ak1_1	28	0.945547	0.00395708	0.0103809
Ak2_2	4006	-0.317421	4.56045e-10	4.41806e-09
Ak3_1	7002	0.59267	6.00306e-30	4.36649e-28
Ak4_1	1106	0.21554	0.0812585	0.140636
Ak6_1	611	-0.15885	0.160223	0.245229
Ak9_1	21	1.50173	0.0020315	0.0057954
Akap10_1	486	-0.356108	0.00043591	0.00147419
Akap11_1	3131	0.428545	1.50953e-06	8.29276e-06
Akap12_1	5402	0.76256	1.83426e-46	3.87201e-44
Akap13_1	2687	0.272801	0.000190526	0.000696728
Akap1_1	4205	0.102811	0.158609	0.243371
Akap3_1	107	0.283977	0.19291	0.285441
Akap7_1	926	0.255132	0.00478011	0.0122574
Akap8_1	1360	0.0139871	0.830993	0.878997
Akap8l_1	373	-0.275715	0.012202	0.0277026
Akap9_1	6814	-0.0196175	0.827694	0.876695
Akip1_1	489	-0.0463919	0.69723	0.772814
Akirin1_1	2486	-0.443711	8.71862e-15	1.6141e-13
Akirin2_1	490	-0.522569	1.22468e-08	9.67151e-08
Akna_1	374	-0.156448	0.196745	0.290052
Akr1a1_1	16052	0.0295327	0.644309	0.729657
Akr1b1_1	8028	0.124898	0.056831	0.103983
Akr1b8_1	3521	-0.819364	4.42746e-15	8.50417e-14
Akr1e2_1	298	-0.0771324	0.720828	0.790873
Akt1_1	2585	-0.244753	0.00275027	0.00755756
Akt1s1_1	1292	-0.223256	0.0384333	0.0747496
Akt2_1	2282	-0.184018	0.0272704	0.0557685
LOC107978151_1	355	2.2806	4.00871e-35	4.40991e-33
Aktip_1	1784	0.502031	9.77319e-11	1.02879e-09
Alad_1	353	-0.326646	0.0337664	0.0667655
Alas1_1	1154	0.0885683	0.335299	0.442775
Alb_2	19	0.658232	0.124255	0.199033
Alcam_1	1698	0.750856	1.08126e-22	4.388e-21
Aldh16a1_1	872	-0.0540906	0.646501	0.731456
Aldh18a1_1	86	0.853932	3.91441e-05	0.000166044
Aldh2_1	5234	0.0076593	0.900744	0.929376
Aldh4a1_1	832	0.185789	0.129514	0.205945
Aldh5a1_1	967	0.194218	0.0857946	0.147015
Aldh6a1_1	613	0.928181	6.75073e-22	2.58215e-20
Aldh7a1_1	1495	0.72973	3.36759e-29	2.26394e-27
Aldh8a1_1	280	-0.0738796	0.598065	0.690745
Aldh9a1_1	1830	0.544609	1.7609e-15	3.50888e-14
Aldoa_1	19120	-0.29336	1.6974e-08	1.30904e-07
Alg11_1	883	0.0609819	0.440024	0.546917
Alg12_1	1041	-0.210193	0.00127198	0.00383029
Alg13_1	715	-0.399112	3.77802e-05	0.00016108
Alg1_1	175	-0.233777	0.154049	0.237689
Alg2_1	1806	0.373184	1.53501e-06	8.41882e-06
Alg3_1	600	-0.44635	4.19579e-07	2.55724e-06
Alg5_1	357	0.0749467	0.50395	0.606353
Alg6_1	528	0.180733	0.223278	0.320333
Alg8_1	377	-0.636462	3.28637e-09	2.84797e-08
Alg9_1	975	0.104209	0.161166	0.246301
Alk_1	12	0.430524	0.442337	0.54889
Alkbh1_1	647	-0.63077	1.09359e-07	7.40426e-07
Alkbh2_1	339	-0.0922088	0.529459	0.629421
Alkbh3_1	489	-0.188147	0.0376498	0.0734018
Alkbh4_1	285	-0.227824	0.135542	0.213515
Alkbh5_1	763	0.578593	1.61108e-10	1.65983e-09
Alkbh6_1	101	-0.66899	0.00681709	0.0167855
Alkbh7_1	96	0.622804	0.00987573	0.0231111
Alkbh8_1	388	-0.3014	0.0335102	0.0662981
Alms1_1	1071	0.389488	0.000169535	0.00062564
LOC113835046	179	2.2683	5.6899e-34	5.73775e-32
Alpl_1	48	-0.760104	0.0121277	0.0275588
Als2_1	2534	0.449366	1.09867e-17	2.71323e-16
Als2cl_1	1082	-0.0562847	0.486441	0.59058
Alyref_1	722	-0.34733	0.0186104	0.0400069
Ambra1_1	1099	-0.231526	0.000275603	0.000974125
Amd1_1	3162	-0.737456	5.86045e-10	5.584e-09
Amdhd2_1	1704	0.353398	0.0936909	0.157883
Amer1_1	568	0.238913	0.0377701	0.0735888
Amfr_1	6488	-0.215929	6.42369e-05	0.000260529
Amh_1	19	-0.254621	0.547313	0.645916
Amhr2_1	27	-0.046675	0.891815	0.923761
Amigo3_1	39	0.610521	0.0333511	0.0660456
Ammecr1_1	243	-0.67564	6.8463e-05	0.000276574
Ammecr1l_1	627	-0.57043	6.74316e-07	3.96809e-06
Amn1_1	212	0.0935938	0.616553	0.706824
Amot_1	810	0.545218	1.35607e-06	7.50861e-06
Amotl1_1	13726	-0.224532	0.00532252	0.0134949
Amotl2_1	6112	0.417951	0.00152911	0.00450607
Ampd2_1	2131	-0.355437	1.42846e-07	9.46924e-07
Ampd3_1	1235	-0.682988	6.27393e-11	6.75666e-10
Amt_1	374	0.29899	0.00999055	0.0233428
Amz2_1	972	0.37968	2.5717e-06	1.35981e-05
Anapc10_1	223	-0.101852	0.483466	0.587839
Anapc11_1	1164	0.240325	0.0718718	0.126965
Anapc13_1	449	0.257455	0.0743985	0.130718
Anapc15_1	296	0.0647258	0.632193	0.719118
Anapc16_1	1025	-0.0822334	0.367909	0.476802
Anapc1_1	7227	0.0903887	0.21506	0.311193
Anapc2_1	1703	0.0696653	0.416205	0.524333
Anapc4_1	837	0.264004	0.000725199	0.00233144
Anapc5_1	9423	0.275604	1.90447e-10	1.93514e-09
Anapc7_1	773	-0.153821	0.0567473	0.103859
Ang_1	36	-0.128208	0.669995	0.751332
Angel1_1	2113	0.489652	2.19877e-15	4.34271e-14
Angel2_1	320	-0.029467	0.772241	0.832602
Angpt4_1	68	-0.355054	0.211802	0.307615
Angptl4_1	40	1.27639	0.00232979	0.0065495
Angptl5_1	12	1.87183	0.00466145	0.0119993
Angptl6_1	80	0.327923	0.138065	0.216822
Ank1_1	157	-0.654642	1.09398e-05	5.18222e-05
Ank2_1	3362	-0.448945	3.59448e-06	1.86099e-05
Ank3_1	973	0.0393704	0.626627	0.714741
Ankdd1a_1	28	0.764966	0.0163213	0.0356972
Ankfy1_1	1360	0.385954	5.44045e-05	0.000223512
Ankh_1	1517	-0.0378725	0.649806	0.734023
Ankib1_1	2509	0.0880153	0.380222	0.488857
Ankle1_1	282	-0.641625	0.00175167	0.005071
Ankle2_1	868	-0.40808	4.43276e-05	0.000186134
Ankmy1_1	45	-0.300558	0.229435	0.327262
Ankmy2_1	595	-0.236605	0.00440254	0.0113946
Ankra2_1	152	-0.38737	0.0134881	0.0302307
Ankrd10_1	3195	0.120391	0.155241	0.239196
Ankrd11_1	8859	-0.591368	4.37458e-11	4.80843e-10
Ankrd12_1	4538	-0.0976492	0.444227	0.550671
Ankrd13a_1	2544	0.791245	9.59589e-29	6.17057e-27
Ankrd13b_1	565	0.685846	1.12996e-06	6.33569e-06
Ankrd13c_1	2021	-0.00991588	0.927341	0.949206
Ankrd16_1	133	0.338922	0.0612169	0.110986
Ankrd17_1	3119	-0.07287	0.205924	0.300983
Ankrd1_1	99	1.07356	2.66382e-05	0.000116869
Ankrd22_1	45	2.97928	8.06753e-18	2.00723e-16
Ankrd23_1	68	0.0042681	0.985559	0.99032
Ankrd27_1	986	-0.0285042	0.747654	0.813273
Ankrd28_1	1896	0.0986361	0.182403	0.27257
Ankrd30a_1	433	0.285494	0.0793419	0.137965
Ankrd34a_1	75	0.273012	0.287509	0.392074
Ankrd35_1	11	0.716499	0.163664	0.249459
Ankrd37_1	53	0.291831	0.225903	0.323646
Ankrd39_1	54	0.34655	0.177733	0.266871
Ankrd40_1	2446	0.444537	3.49168e-07	2.16579e-06
Ankrd42_1	133	0.652205	9.66949e-05	0.000378227
Ankrd46_1	2535	0.887081	1.29289e-50	3.51219e-48
Ankrd49_1	339	-0.0800935	0.515285	0.616979
Ankrd50_1	470	0.0944568	0.333541	0.440934
Ankrd52_1	5514	-0.558664	4.27018e-16	9.02228e-15
Ankrd54_1	320	0.388151	0.00141227	0.0042027
Ankrd61_1	40	0.239618	0.393897	0.502363
Ankrd9_1	167	0.186898	0.420284	0.528421
Anks1a_1	1843	-0.224293	0.00359832	0.00956786
Anks3_1	785	-0.188632	0.0612116	0.110986
Ankzf1_1	285	0.0191644	0.871449	0.90973
Anln_1	1677	-0.430997	0.0361844	0.070904
Ano10_1	10044	0.223816	0.000152898	0.00057057
Ano6_3	2561	0.265706	0.00227481	0.00640574
Ano8_1	634	-0.710848	9.77223e-09	7.85971e-08
Anp32a_1	2898	-0.0975034	0.129472	0.205902
Anp32b_1	6737	-0.924689	8.8873e-36	1.00253e-33
Anp32e_1	1786	-0.502606	1.159e-08	9.1994e-08
Antkmt_1	271	0.379647	0.0117895	0.0268991
Antxr1_1	298	-0.708416	1.51547e-09	1.37041e-08
Antxr2_1	1080	-0.137298	0.08531	0.1464
Anxa11_1	5108	0.217247	0.000525387	0.001744
Anxa1_1	13101	0.595305	1.00792e-10	1.05975e-09
Anxa2_1	15804	-0.0345895	0.543801	0.64274
Anxa3_1	144	0.483301	0.00101581	0.00314966
Anxa4_1	1178	0.224762	0.00204288	0.00582412
Anxa5_1	5924	0.536943	2.40536e-19	6.91529e-18
Anxa6_1	3496	0.829905	3.30101e-29	2.23045e-27
Anxa7_1	2956	0.242738	6.18989e-06	3.0813e-05
Aoc2_1	138	0.272362	0.128687	0.20485
Aoc3_1	10	1.50462	0.0968269	0.162182
Aopep_1	281	0.294467	0.0250909	0.0518933
Ap1b1_1	5083	0.285248	8.62254e-07	4.9729e-06
Ap1g1_1	2713	-0.185223	0.0161927	0.0354567
Ap1g2_1	156	-0.0890823	0.535476	0.634817
Ap1m1_1	1819	0.372729	2.42191e-05	0.000107103
Ap1s1_1	1346	-0.215149	0.00770537	0.0186213
Ap1s2_1	1003	0.502445	9.18519e-05	0.000361301
Ap2a1_1	4015	0.303738	3.92118e-05	0.000166278
Ap2a2_1	4397	0.569396	1.44036e-19	4.28584e-18
Ap2b1_1	5475	-0.0228302	0.687405	0.765086
Ap2m1_1	5943	0.0958481	0.0383392	0.0745774
Ap2s1_1	281	0.329983	0.12091	0.194422
Ap3b1_1	1822	0.170943	0.00829795	0.0198658
Ap3b2_1	28	1.28463	0.0267601	0.0548596
Ap3d1_1	6369	0.399529	6.76785e-14	1.07374e-12
Ap3m1_1	716	-0.13174	0.200253	0.294148
Ap3s1_1	1531	0.307155	0.000814394	0.00258228
Ap4b1_1	213	-0.067494	0.604519	0.696267
Ap4e1_1	260	-0.0578981	0.677698	0.756866
Ap4m1_1	222	0.220647	0.116072	0.187914
Ap4s1_1	41	-2.14307	7.09056e-11	7.59923e-10
Ap5b1_1	517	0.0130358	0.925526	0.947813
Ap5m1_2	638	0.284404	0.00410621	0.0107172
Ap5s1_1	62	-0.0206217	0.935817	0.955137
Ap5z1_1	976	0.494047	1.10863e-06	6.22922e-06
Apba1_1	802	0.251065	0.000743102	0.00238118
Apba3_1	337	-0.404975	0.0146463	0.0324927
Apbb1_1	929	-0.0674022	0.452501	0.558535
Trank1_1	142	2.19508	2.75608e-21	9.73108e-20
Apbb2_1	1610	0.755189	1.97554e-21	7.16523e-20
Apbb3_1	690	0.223725	0.0243531	0.0505559
Apc2_1	208	0.571517	0.000259884	0.000923006
Apc_1	2468	-0.319631	8.08341e-05	0.000322343
Apeh_1	930	0.354278	4.45191e-07	2.70149e-06
Apex1_1	992	0.285378	0.00188353	0.00541621
Apex2_1	257	0.268103	0.0231531	0.0483589
Aph1a_1	931	-0.391464	7.10767e-06	3.49373e-05
Aph1b_1	188	0.381876	0.009576	0.0224927
Api5_1	3997	-0.00401858	0.954896	0.969019
Apip_1	204	0.309578	0.01663	0.0362888
Aplf_1	204	-0.15448	0.326593	0.4336
Apln_1	174	0.445026	0.0129587	0.0291719
Aplp2_1	19220	0.597399	7.55364e-47	1.67577e-44
Apmap_1	2200	-0.178667	0.00294466	0.00802382
Apoa2_1	20	-0.346509	0.35582	0.464255
Apobec3b_1	834	-0.473997	1.66147e-09	1.48928e-08
Apoe_1	551	-0.427813	0.205229	0.300232
Apold1_1	25	1.06032	0.000963629	0.00300606
Apom_1	69	0.714757	0.00082465	0.0026114
Apoo_1	550	0.374041	0.000128533	0.000487855
Apool_1	373	-0.118555	0.312043	0.418541
App_1	25017	-0.0832556	0.0804542	0.139571
Appbp2_1	2714	-0.096602	0.292229	0.397451
Appl1_1	775	0.0366079	0.702918	0.777057
Appl2_1	1232	0.465466	3.18195e-07	1.98663e-06
Aprt_1	3863	-0.0728668	0.408431	0.5169
Aptx_1	224	0.311319	0.0569273	0.104117
Aqp11_1	98	0.313225	0.175824	0.264452
Aqp1_1	880	-0.58852	6.18395e-10	5.87542e-09
Aqp7_1	21	-0.271741	0.786806	0.844715
Aqr_1	1504	0.0184292	0.818722	0.869823
Araf_2	683	-0.0562284	0.569893	0.665659
Arap1_1	2322	0.308137	0.000217425	0.000785812
Arap3_1	2018	-0.879911	4.13307e-33	3.8205e-31
Arcn1_1	9078	0.0434078	0.472789	0.577631
Eif4e1b_1	124	2.19454	9.28248e-13	1.29556e-11
Arel1_1	1675	-0.0454148	0.476164	0.580796
Arf1_1	4141	0.246047	5.94706e-05	0.000242529
Arf3_1	2868	0.249222	5.21e-05	0.000215373
Arf4_1	2336	-0.083373	0.222954	0.319972
Arf5_1	1532	-0.00305005	0.977569	0.985267
Arf6_1	5696	-0.290236	7.17012e-06	3.52053e-05
Arfgap1_1	1980	-0.0735091	0.317798	0.424465
Arfgap2_1	1408	-0.364255	6.79557e-08	4.75083e-07
Arfgap3_1	902	0.134029	0.108244	0.177334
Arfgef1_2	1907	-0.358474	0.000147444	0.000552698
Arfgef2_1	3935	-0.262374	3.52933e-07	2.18507e-06
Arfip1_1	699	0.307238	0.00237508	0.00665554
Arfip2_1	1201	0.237777	0.00277171	0.00760236
Arfrp1_1	770	0.138006	0.157436	0.241934
Arglu1_1	2038	0.145514	0.0315882	0.0630013
Arhgap10_1	701	-0.201744	0.0155921	0.0343393
Arhgap12_1	1677	0.21429	0.00656721	0.0162695
Arhgap17_1	1853	0.183702	0.00563334	0.0141984
Arhgap19_1	668	-0.308769	0.0124168	0.028109
Arhgap1_1	1894	0.144857	0.0347747	0.068454
Il13ra2_1	149	2.16194	2.05722e-14	3.57023e-13
Arhgap21_1	3676	-0.860087	8.04906e-14	1.26794e-12
LOC100760423_1	173	2.15119	1.19858e-18	3.23616e-17
Arhgap23_1	1093	0.494213	4.48931e-09	3.80377e-08
Ranbp3l_1	325	2.14388	3.22534e-15	6.25839e-14
Arhgap25_1	10432	0.0239557	0.816134	0.867627
Arhgap26_1	232	0.681445	0.000496059	0.00165407
Arhgap27_1	189	0.128267	0.329142	0.436549
Arhgap28_1	1826	-0.19495	0.00855753	0.0204138
Arhgap29_1	2785	0.701439	2.22539e-17	5.40551e-16
Arhgap31_1	2392	-0.684161	1.61704e-12	2.19861e-11
Arhgap33_1	86	-0.13578	0.534688	0.634086
Arhgap35_1	3528	-0.0133711	0.810935	0.863411
Arhgap36_1	20	1.90046	0.0154225	0.0339996
Arhgap39_1	525	-0.252007	0.0646078	0.115965
Arhgap45_1	523	0.0579289	0.635781	0.722286
Arhgap4_1	33	0.820868	0.0123739	0.0280242
Arhgap5_1	3544	-0.093402	0.390695	0.49945
Arhgap6_1	250	0.523608	4.78629e-05	0.00019951
Arhgdia_1	4714	-0.214758	0.0129616	0.0291734
Arhgef10_1	2145	0.298386	0.000675828	0.0021856
Arhgef10l_2	571	-0.606947	1.38829e-06	7.66786e-06
Arhgef11_1	417	-0.119936	0.205602	0.300612
Arhgef12_1	16479	0.427701	1.16759e-12	1.61389e-11
Arhgef17_1	901	-0.323768	0.000657481	0.00213041
Arhgef18_2	1291	0.0963826	0.207033	0.302405
Arhgef19_1	47	-0.526884	0.0459757	0.0869417
Arhgef1_1	1189	-0.0230647	0.829343	0.877744
Arhgef25_1	48	0.733345	0.0202697	0.04308
Arhgef28_1	525	-0.119403	0.527502	0.627585
Arhgef2_1	1084	-0.941687	4.99379e-20	1.55309e-18
Arhgef37_1	48	1.00934	0.00206928	0.0058855
Arhgef39_1	14	0.630196	0.157069	0.241453
Arhgef40_1	1291	-0.487686	1.59201e-05	7.31489e-05
Arhgef4_1	208	-0.574497	7.91829e-05	0.000316291
Gfra1_1	102	2.0878	8.65854e-22	3.25576e-20
Arhgef6_1	609	-0.751332	7.2324e-09	5.92799e-08
Arhgef7_1	3750	-0.0895332	0.0798239	0.138604
Arid1a_1	2625	-0.593063	2.08149e-15	4.12917e-14
Arid1b_1	1736	-0.648116	4.00459e-19	1.12458e-17
Arid2_1	764	-0.524814	1.23689e-06	6.89456e-06
Arid3a_1	297	-0.900651	1.07377e-08	8.58953e-08
Ccn2_1	1552	2.08486	1.01687e-21	3.7809e-20
Arid4a_1	748	-0.309014	0.00405575	0.0106063
Arid4b_1	1112	-0.167861	0.0571642	0.104449
Arid5a_1	700	-0.0909119	0.491864	0.5952
Arid5b_1	1476	-0.0230111	0.87394	0.911107
Arih1_1	4163	-0.186331	0.0406027	0.0783961
Arih2_1	903	-0.226738	0.00139706	0.00416118
Arl10_1	1374	-0.503596	5.47193e-08	3.8971e-07
Spn_1	479	2.06121	5.56515e-45	1.08938e-42
Arl13b_1	540	0.0508524	0.670157	0.751449
Arl14ep_1	2112	-0.0706066	0.50182	0.6045
Arl15_1	1528	0.152454	0.0657954	0.117763
Arl16_1	128	0.636465	0.000438091	0.00147968
Arl1_1	2436	-0.150615	0.0241755	0.0502577
Arl2_1	811	0.172421	0.10313	0.170614
Arl2bp_1	3364	-0.303478	4.15295e-05	0.000175269
Arl3_1	1837	0.700191	1.77426e-14	3.1281e-13
Arl4a_1	277	0.143223	0.35355	0.461881
Arl4c_1	957	-0.42224	8.52519e-06	4.13854e-05
Arl5a_1	4539	-0.0817599	0.375951	0.485144
Arl5b_1	1395	-0.656418	9.64465e-06	4.62797e-05
Arl6_1	410	0.487322	7.46427e-07	4.36158e-06
Arl6ip1_1	5858	0.0168032	0.848707	0.892631
Arl6ip4_1	884	-0.453075	0.000329126	0.00114566
Arl6ip5_1	1128	0.107745	0.258215	0.359793
Arl6ip6_2	404	-0.123973	0.449339	0.555591
Arl8a_1	943	-0.546025	2.18191e-13	3.24145e-12
Arl8b_1	4586	0.24383	0.0037654	0.00994271
Arl9_1	444	-0.638032	1.21205e-13	1.86086e-12
Armc10_1	1675	0.0246436	0.696435	0.77207
Armc2_1	129	0.866472	9.74227e-07	5.54659e-06
Armc5_1	719	-0.18926	0.0635523	0.114394
Armc6_1	1399	0.317448	0.00279095	0.00764725
Armc8_1	714	-0.247892	0.0117182	0.0267769
Armc9_2	302	0.515304	0.000295943	0.00104077
Armcx1_1	686	-0.13698	0.227954	0.325847
Armcx3_1	1612	0.293831	1.91432e-08	1.46698e-07
Armcx4_1	20	-0.189302	0.625221	0.713718
Armcx5_1	325	-0.29766	0.0138299	0.0308979
Armh1_1	14	1.09448	0.0409778	0.0789942
Armh3_1	649	-0.323077	9.45929e-06	4.54887e-05
Armt1_1	938	0.0173729	0.845792	0.890409
Arnt2_1	270	-0.209165	0.136458	0.214805
Arnt_1	1591	0.105026	0.0920979	0.155771
Arntl2_1	20	-0.153101	0.662687	0.745397
Arntl_1	528	-0.641844	5.80369e-05	0.000237045
Arpc1a_1	3926	0.822126	1.183e-19	3.53068e-18
Arpc1b_1	26140	-0.0854059	0.265022	0.367278
Arpc2_1	5079	0.194317	0.000319235	0.00111531
Arpc3_1	2174	0.228852	0.00139006	0.0041459
Arpc4_1	2451	0.097681	0.262375	0.364461
Arpc5_1	3179	-0.12509	0.207893	0.303362
Arpc5l_1	1181	-0.11989	0.0588452	0.107138
Arpp19_1	4023	0.0283089	0.6933	0.769428
Arrb1_1	3370	0.230454	2.98203e-05	0.000129338
Arrdc1_1	362	-0.137054	0.171975	0.259836
Arrdc2_1	275	0.314085	0.154361	0.238033
Arrdc3_1	321	-0.782118	1.11044e-05	5.25081e-05
Arsa_1	2353	-0.202313	0.0860537	0.147368
Arsg_1	346	-0.687091	2.18996e-05	9.78864e-05
Arsj_1	109	-0.272039	0.180139	0.269755
Arsk_1	157	0.272916	0.0932833	0.157336
Art3_1	55	0.952715	0.00137263	0.00410216
Artn_1	67	-1.13356	2.9054e-05	0.000126385
Arv1_1	518	0.0493747	0.599459	0.692175
Arvcf_1	269	0.859811	6.06818e-08	4.27373e-07
As3mt_1	517	-0.30872	0.000662749	0.00214591
Asah1_1	3552	-0.00778497	0.912187	0.938218
Asap1_1	7697	0.275578	2.66556e-07	1.68184e-06
Asap2_2	704	0.443462	0.00129855	0.00390004
Dusp14_1	121	2.01603	4.68101e-31	3.68692e-29
Asb13_1	411	0.0392166	0.717799	0.788726
Asb15_1	95	0.632474	0.011525	0.0264136
Asb1_1	296	-0.448471	0.000120768	0.000461141
Asb3_1	354	-0.515242	5.27916e-05	0.000217894
Asb5_1	43	-0.614982	0.028268	0.0574379
Asb7_1	473	-0.0619118	0.547808	0.646326
Asb8_1	410	0.0989746	0.400412	0.509415
Asb9_1	10	1.33485	0.0691905	0.123013
Ascc1_1	1313	-0.135536	0.0481845	0.0904632
Ascc2_1	714	-0.0655629	0.386473	0.495077
Ascc3_1	3358	0.0373962	0.667853	0.749561
Ascl2_1	47	0.788534	0.0105366	0.0244172
Asdurf_1	205	0.365981	0.00569578	0.0143456
Asf1a_1	696	-0.34803	0.000946132	0.00295702
Asf1b_1	660	0.482457	0.0631611	0.113844
Asgr2_1	130	0.821227	1.98765e-06	1.07159e-05
Ash1l_1	2689	-0.171537	0.0367199	0.0718898
Ash2l_1	1179	0.047293	0.50629	0.608508
Asic2_1	392	-0.491041	1.76696e-05	8.03552e-05
Asip_1	1814	0.580447	5.72874e-08	4.06261e-07
Asns_1	1884	0.417002	0.000261851	0.00092897
Asnsd1_1	2959	0.292999	0.000109376	0.000421636
Aspa_1	32	1.0739	0.00373859	0.00988172
Aspg_1	654	-0.967259	1.89102e-12	2.54514e-11
Asph_1	1568	0.121381	0.0740425	0.130213
Aspm_1	790	-0.133917	0.42488	0.532691
Aspscr1_1	1058	-0.244984	0.000821352	0.00260186
Asrgl1_1	733	-0.453396	4.34606e-06	2.21649e-05
Aste1_1	142	-0.0904422	0.565101	0.66192
Asxl1_1	2280	-0.28969	8.99853e-05	0.000354587
Asxl2_1	3175	0.0493105	0.520894	0.621906
Atad1_1	6817	-0.170174	0.0510743	0.0950851
Atad2b_1	509	-0.499228	4.75305e-05	0.000198394
Atad5_1	307	-0.235332	0.218651	0.315224
Atat1_1	77	0.232238	0.296128	0.401687
Atcay_1	23	0.681305	0.046402	0.0875737
Ate1_1	926	-0.0722706	0.383461	0.492118
Atf1_1	1474	-0.186081	0.0107027	0.0247591
Atf2_1	1829	-0.00786886	0.926871	0.948826
Atf3_1	598	-0.772558	8.00699e-06	3.90121e-05
Atf4_1	6046	0.0942581	0.177791	0.266899
Atf5_1	6976	-0.418124	2.71652e-05	0.000118946
Atf6_1	2083	-0.308556	0.00253781	0.00704208
Atf6b_1	2013	-0.229648	0.00344733	0.00922176
Atf7ip_1	1107	-0.28843	0.000666296	0.00215687
Atg101_1	577	0.379877	0.000177845	0.000654492
Atg10_1	131	0.0577678	0.718494	0.789229
Atg12_1	342	-0.0345965	0.764318	0.826671
Atg13_1	1616	-0.215219	0.00811576	0.0195139
Atg14_1	598	0.665089	5.83165e-09	4.85764e-08
Atg16l1_1	713	-0.288577	0.000530101	0.00175745
Atg16l2_1	187	-0.479181	0.000725301	0.00233144
Atg2a_1	1517	-0.180785	0.0399987	0.0773534
Atg2b_1	2473	0.067876	0.381163	0.489878
Atg3_1	1323	0.390975	2.91397e-06	1.52768e-05
Atg4a_1	406	0.427938	4.57421e-06	2.32306e-05
Atg4b_1	917	-0.19007	0.0116323	0.0266136
Atg4c_1	766	-0.00945027	0.918968	0.943347
Atg4d_1	339	-0.0246437	0.823321	0.873175
Atg5_1	1156	0.0490546	0.422654	0.530775
Atg9a_1	1602	-0.297281	0.00130811	0.0039261
Atg9b_1	416	0.104135	0.362839	0.471879
Atic_1	4250	0.260477	2.91237e-05	0.000126564
Atl1_1	124	0.946866	4.3772e-09	3.72062e-08
Atl2_1	915	-0.498895	1.60132e-09	1.43827e-08
Atl3_1	2560	0.359543	1.22035e-05	5.73184e-05
Atmin_1	1363	0.072826	0.342903	0.450581
Atn1_1	3362	-0.875889	2.85893e-25	1.40425e-23
Atox1_1	339	0.94494	3.27311e-09	2.83833e-08
Atp10a_1	2906	0.202574	0.00616917	0.015375
Atp10d_1	667	0.250787	0.029346	0.0592215
Atp11a_1	3316	0.00241745	0.974527	0.98302
Atp11b_2	1378	0.194801	0.00520186	0.0132254
Atp11c_1	1154	-0.274677	0.00884652	0.0209792
Atp12a_1	14	-0.189399	0.680217	0.759019
Atp13a1_1	1740	-0.175292	0.00817408	0.0196222
Atp13a2_1	3767	0.721213	1.08482e-09	9.97243e-09
Atp13a3_1	5566	0.268418	0.0105359	0.0244172
Atp1a1_1	17063	0.116378	0.0158202	0.0347726
Atp1b3_1	4800	0.160068	0.00860688	0.0204948
Atp23_1	80	-0.434088	0.0293959	0.0593042
Atp2a1_1	110	0.46256	0.00995144	0.0232637
Atp2a2_1	9813	-0.235364	0.000288691	0.00101741
Atp2b1_1	1371	-0.0815074	0.345779	0.453702
LOC107979531_1	293	1.96272	3.33091e-32	2.91696e-30
Atp2c1_1	2089	-0.0223236	0.831644	0.87948
Atp5f1a_1	5592	0.131558	0.0325508	0.0646981
Atp5f1b_1	12557	0.0872939	0.0965947	0.161834
Atp5f1d_1	5007	0.450377	9.7023e-05	0.000379176
Atp5f1e_1	2586	-0.100887	0.436084	0.543284
Atp5if1_1	962	-0.00209013	0.98491	0.989892
Atp5mc1_1	1658	0.327929	0.00110748	0.00339269
Atp5mc2_1	2047	-0.0634307	0.593147	0.686854
Atp5mc3_1	3231	0.206615	0.037429	0.0730845
Atp5md_1	1010	0.165463	0.122738	0.196958
Atp5me_1	442	0.398534	0.183711	0.274053
Atp5mf_1	1895	0.117952	0.295598	0.401102
Atp5mg_1	3196	0.158617	0.0953144	0.160132
Atp5mpl_1	608	0.308863	0.0245314	0.0509101
Atp5pb_1	2366	0.0184146	0.769088	0.830314
Atp5pd_1	2111	0.474152	4.74461e-10	4.58646e-09
Atp5pf_1	1848	0.255878	0.0081928	0.019653
Atp5po_1	4286	0.246776	0.000365449	0.00125827
Atp6ap1_1	4533	-0.199315	0.0187456	0.0402457
Atp6ap2_1	3652	-0.114647	0.0859092	0.147192
Atp6v0a1_1	2540	-0.183985	0.0303438	0.0608384
Atp6v0a2_1	1555	0.134774	0.0468128	0.0882488
Atp6v0a4_1	16	0.409973	0.340997	0.448518
Atp6v0b_1	1456	-0.584046	9.32121e-11	9.83938e-10
Atp6v0c_1	4858	-0.0186154	0.841263	0.88701
Atp6v0d1_1	4834	0.630332	5.97036e-43	1.13531e-40
Atp6v0d2_1	26	-0.875864	0.00637174	0.0158236
Atp6v0e1_1	1902	0.93218	2.29226e-24	1.06315e-22
Atp6v1a_1	1919	0.534353	3.65865e-16	7.79204e-15
Atp6v1b2_1	8781	0.274567	4.81672e-05	0.000200524
Atp6v1c1_1	2741	0.138749	0.136254	0.214509
Atp6v1d_1	2440	0.0846376	0.186566	0.277566
Atp6v1e1_1	2034	0.0736421	0.207587	0.302982
Atp6v1e2_1	72	1.25156	3.7243e-09	3.19421e-08
Atp6v1f_1	1633	-0.0486875	0.544423	0.643246
Atp6v1fnb_1	46	-0.134439	0.616145	0.70647
Atp6v1g1_1	4653	0.0944728	0.126565	0.201943
Atp6v1g2_1	338	-0.873419	1.3739e-10	1.42541e-09
Atp6v1h_1	571	-0.143644	0.0897458	0.152529
Atp7a_1	1130	0.0117365	0.911119	0.937387
Atp7b_1	506	-0.0932613	0.472425	0.577339
Atp8a1_3	1302	0.285039	0.00341277	0.00914032
Atp8b2_1	1218	-0.116932	0.354824	0.463171
Atp8b3_1	14	0.532627	0.199003	0.29257
Atp8b4_1	41	0.356692	0.212862	0.308886
Atp9b_1	1334	-0.0539594	0.48712	0.591233
Atpaf1_1	971	-0.0709702	0.331077	0.438422
Atpaf2_1	234	-0.739831	1.76396e-08	1.35566e-07
Atpsckmt_1	111	0.00555719	0.975098	0.983372
Atr_1	542	0.214469	0.152929	0.236283
Atraid_1	1216	0.626476	3.64435e-17	8.61633e-16
Atrip_1	245	-0.00418334	0.97195	0.981387
Atrn_1	550	0.173484	0.0747991	0.131318
Atrx_1	3077	-0.394494	3.80674e-05	0.000162045
Atxn10_1	1748	0.19113	0.00585682	0.0146994
Atxn1_1	442	-0.353905	0.00079364	0.0025267
Atxn1l_1	1537	-0.421364	1.94998e-12	2.62184e-11
Atxn2_1	1789	-0.151219	0.0891882	0.151756
Atxn2l_1	4705	-0.372674	7.78859e-07	4.53914e-06
Atxn3_1	1121	-0.363386	1.04912e-05	4.9928e-05
Atxn7_1	821	-0.289192	0.0121156	0.0275394
Atxn7l1_1	210	0.0588117	0.604614	0.696315
Atxn7l2_1	208	-0.378399	0.00864903	0.0205805
Atxn7l3_1	732	-0.368165	0.000185125	0.000679029
Atxn7l3b_1	2019	-0.370045	4.61672e-10	4.46933e-09
Auh_1	166	-0.00815179	0.960312	0.973105
Aunip_1	111	-0.30247	0.29233	0.397512
Aup1_1	835	-0.510986	4.49665e-07	2.72316e-06
Gabrr3_1	348	1.92416	1.59477e-33	1.53826e-31
Aurkaip1_1	2180	0.14836	0.0257633	0.0531353
Aurkb_1	243	-0.365654	0.0446536	0.0848515
Aurkc_1	378	-0.593045	2.53093e-07	1.60578e-06
Aven_1	844	-0.676746	2.10411e-18	5.59037e-17
Avl9_1	2846	-0.141026	0.0945643	0.159113
Avpi1_1	669	0.251429	0.0613523	0.111156
Axin1_1	1546	-0.587858	1.69569e-24	7.91976e-23
Axin2_1	214	0.103216	0.564903	0.661897
Axl_1	29128	-0.972815	5.53897e-26	2.84669e-24
Azi2_1	1591	-0.221069	0.050524	0.0941801
Azin1_1	12564	-0.419532	7.03339e-09	5.78625e-08
B2m_1	3013	0.200486	0.0101526	0.0236509
B3galnt1_1	168	-0.497819	0.000633821	0.00205976
B3galnt2_1	3659	-0.0502026	0.582562	0.677188
B3galt1_1	125	0.115645	0.522976	0.623776
B3galt4_1	163	-0.0246498	0.893367	0.924841
B3galt6_1	1037	0.485545	1.49419e-07	9.87056e-07
B3gat3_1	1366	-0.390214	0.00015816	0.000588559
B3glct_1	1412	0.145274	0.0448044	0.0850894
B3gnt2_1	2521	-0.498269	1.41788e-07	9.4038e-07
B3gnt4_1	12	1.14705	0.0204425	0.0434264
B3gnt8_1	83	0.263228	0.189313	0.280743
Cobl_1	255	1.91957	1.67704e-32	1.50832e-30
B3gntl1_1	477	0.30093	0.00221093	0.00624569
B4galt1_1	350	0.111184	0.255709	0.357085
B4galt2_1	82	-1.8362	9.67313e-11	1.01947e-09
B4galt3_1	463	-0.067455	0.552316	0.650263
B4galt4_1	181	-0.542631	0.000712489	0.00229302
B4galt5_1	544	0.190223	0.20976	0.305269
B4galt7_1	596	-0.249399	0.0305024	0.061138
B4gat1_1	493	0.0442239	0.733505	0.801708
B9d1_1	36	0.783269	0.0152642	0.0337118
B9d2_1	555	0.0705408	0.614176	0.704612
Scnn1b_1	340	1.9144	4.70618e-30	3.44197e-28
Baat_1	53	0.110505	0.680272	0.759019
Babam1_1	1064	-0.235712	0.0358066	0.070236
Babam2_1	2367	-0.229756	8.45292e-05	0.000335271
Bace1_1	1268	0.144489	0.0458827	0.0867905
Bach1_1	3139	0.181116	0.00449122	0.011597
Bad_1	172	-0.241714	0.21953	0.316252
Bag1_1	528	0.336109	0.000916735	0.00287189
Bag2_1	499	0.136209	0.280189	0.38398
Bag3_1	3246	-0.0621431	0.517768	0.619143
Bag4_1	1079	-0.00391471	0.971311	0.980869
Bag5_1	1453	0.302335	1.19486e-06	6.6855e-06
Bag6_1	8897	-0.0919353	0.264654	0.366921
Bahcc1_1	924	0.349124	0.000858285	0.00270533
Bahd1_1	1885	-0.280688	0.000208887	0.000758247
Baiap2_1	1769	-0.568221	1.39094e-10	1.44196e-09
Baiap2l1_1	856	-0.398814	1.70136e-08	1.31134e-07
Baiap3_1	57	0.674575	0.0063476	0.0157665
Bak1_1	287	-0.808354	7.51504e-09	6.14074e-08
Bambi_1	88	0.59722	0.00312236	0.00844407
Banf1_1	2640	0.137309	0.0912878	0.154636
Bank1_1	3913	0.298631	0.000257902	0.000917161
Banp_1	844	0.508825	6.52331e-06	3.23637e-05
Bap1_1	2255	-0.0306996	0.645268	0.730433
Bard1_1	83	-0.163047	0.54202	0.641147
Batf2_1	171	-0.230888	0.153873	0.237473
Batf_1	202	0.07929	0.576475	0.671637
Bax_1	1213	0.0381654	0.707568	0.780814
Baz1a_1	1642	-0.557902	2.85824e-13	4.18088e-12
Baz1b_1	3171	-0.372722	4.68782e-09	3.95936e-08
Baz2a_1	4429	-0.11037	0.0527771	0.0976661
Baz2b_1	665	0.810692	2.19892e-15	4.34271e-14
Bbc3_1	308	-0.820492	6.79297e-05	0.000274503
Bbip1_1	461	0.400411	7.01642e-05	0.000283017
Bbof1_1	227	0.600147	7.4723e-06	3.65273e-05
Bbs10_1	402	0.635969	5.91259e-10	5.62964e-09
Bbs12_1	205	0.0421127	0.78515	0.843581
Bbs1_2	186	0.575632	0.000151452	0.000565967
Bbs4_1	1120	-0.214694	0.00031084	0.00108827
Bbs7_1	525	0.253363	0.00373807	0.00988172
Bbs9_1	787	0.435022	4.00555e-08	2.90878e-07
Bbx_1	3284	-0.541302	1.7542e-13	2.63248e-12
Bcap29_1	1899	-0.0862271	0.345053	0.453093
Bcap31_1	2345	0.294795	2.22761e-05	9.93356e-05
Bcar1_1	2242	0.401822	9.12409e-06	4.40199e-05
Bcas2_1	767	0.0620097	0.398192	0.507306
Bcas3_1	630	0.603443	3.55331e-10	3.49838e-09
Bcat1_1	2145	-0.76626	6.22915e-13	8.83969e-12
Bcat2_1	22	-0.303423	0.376348	0.485376
Bccip_1	1223	-0.356634	9.58525e-07	5.46655e-06
Bcdin3d_1	192	-0.22387	0.108151	0.177225
Bckdha_1	705	0.421199	8.69415e-05	0.000343814
Bckdhb_1	261	0.607216	2.06149e-07	1.32948e-06
Bckdk_1	2758	0.409568	4.27125e-07	2.60085e-06
Bcl10_1	1514	0.0135355	0.863774	0.903637
Bcl2_1	987	0.62149	2.60514e-14	4.4344e-13
Bcl2l11_1	933	0.696207	9.38696e-10	8.72555e-09
Bcl2l12_1	187	-0.521462	0.000120305	0.000459601
Bcl2l13_1	1796	-0.231562	0.000286316	0.00100931
Bcl2l1_1	368	-0.0641734	0.683571	0.761934
Bcl2l2_1	2181	-0.505754	1.50696e-13	2.28204e-12
Bcl3_1	16	0.323836	0.512988	0.614838
Bcl6_1	1677	0.269198	9.20572e-06	4.43654e-05
Bcl7a_1	665	-0.414601	6.63235e-05	0.000268338
Bcl7b_1	670	-0.619847	1.6064e-09	1.44186e-08
Bcl7c_1	1088	0.0450758	0.6407	0.726621
Bcl9_1	1256	0.136277	0.068672	0.122205
Bcl9l_1	3145	-0.577246	8.75633e-14	1.36796e-12
Bclaf1_1	3014	-0.206694	0.0346271	0.0682342
Bclaf3_1	594	-0.128839	0.264022	0.36625
Bco1_1	21	0.616849	0.142457	0.222773
Bco2_1	90	-0.00202627	0.993273	0.995527
Bcor_1	1199	-0.650481	5.43971e-08	3.87623e-07
Bcorl1_1	802	-0.085431	0.405323	0.514155
Bcr_1	1587	0.255032	0.000625794	0.00203616
Bdh1_1	394	-0.235953	0.118446	0.191316
Bdh2_1	344	0.104651	0.291749	0.396921
Bdp1_1	2329	-0.186158	0.0340955	0.0673061
Bean1_1	158	-0.674385	2.793e-05	0.000122134
Becn1_1	1445	-0.0378299	0.628925	0.716319
Bend3_1	651	-0.741733	1.55798e-11	1.81755e-10
Bend6_1	1092	0.0929589	0.400705	0.509679
Bet1_1	35	-0.206042	NA	NA
Bet1l_1	377	-0.0925106	0.302632	0.40876
Bex3_1	2476	0.302542	2.30239e-05	0.000102293
Bfar_1	363	-0.683335	3.95564e-07	2.42085e-06
Bfsp1_1	32	0.239876	0.461544	0.56712
Bgn_1	5714	-0.27488	1.24804e-07	8.38774e-07
Bhlhe40_1	1173	-0.367516	0.00468918	0.0120614
Bhlhe41_1	1509	-0.344266	0.0103969	0.0241355
Bicd1_1	230	0.246913	0.0861111	0.147443
Bicd2_1	2131	0.453098	4.22275e-07	2.57249e-06
Bicdl1_1	85	1.19432	2.61051e-06	1.37782e-05
Bicra_1	258	0.266524	0.0233775	0.0487739
Bicral_1	1410	0.345862	4.95081e-05	0.000205609
Bid_1	2406	-0.0852673	0.184585	0.275111
Bin1_1	1229	-0.310671	0.000745073	0.00238635
Bin2_1	16	-0.360815	0.462813	0.568365
LOC100767729_1	2149	1.8571	9.89975e-60	3.9932e-57
Birc2_1	449	0.310322	0.00695817	0.017076
Birc5_1	541	0.0194014	0.894881	0.925832
Birc6_1	4567	0.0483049	0.454807	0.560809
Bivm_1	601	-0.70359	6.97445e-13	9.86577e-12
Blcap_1	1486	-0.366571	1.86705e-05	8.44456e-05
Blm_2	753	0.130187	0.305902	0.412215
Blmh_1	2619	-0.391251	1.46695e-09	1.32924e-08
Blnk_1	74	0.396454	0.0953599	0.160189
Bloc1s1_1	223	-0.00400287	0.980885	0.987302
Bloc1s2_1	652	-0.285212	0.00303072	0.00823136
Bloc1s4_1	402	-0.28111	0.0284353	0.0576985
Bloc1s5_1	726	0.321512	2.20173e-05	9.83136e-05
Bloc1s6_1	515	-0.00933831	0.923282	0.946169
Blvra_1	628	0.221516	0.0110128	0.0253925
Blvrb_1	2667	-0.135439	0.15688	0.241247
Blzf1_1	861	0.0322445	0.740494	0.807728
LOC113837466	157	1.85401	1.05694e-14	1.93519e-13
LOC103163260_1	358	1.83955	2.04594e-37	2.5692e-35
Bmp1_1	1569	-0.35072	0.000239781	0.000856611
Bmp2_1	18	1.80952	0.00462899	0.0119273
Bmp2k_1	2560	0.0403519	0.543084	0.642007
Bmp5_1	29	-0.123613	0.700967	0.775481
Bmp6_1	60	0.319435	0.134427	0.212208
Bmper_1	15	4.94969	9.99162e-08	6.80299e-07
Bmpr1a_1	571	-0.0734342	0.529259	0.629239
Bmpr2_1	1201	0.509472	5.79401e-08	4.10016e-07
Bms1_1	2892	0.0402783	0.47679	0.581422
Bmt2_1	756	-0.118986	0.306122	0.412428
Bnc2_1	252	-0.833717	1.13108e-09	1.0369e-08
Bnip1_1	293	-0.405958	0.00105928	0.00326995
Bnip2_1	4401	-0.137949	0.0898139	0.152606
Bnip3_1	310	0.183391	0.311652	0.418101
Bnip3l_1	3395	0.619846	1.159e-23	5.07482e-22
Bnipl_1	57	-0.392414	0.0850261	0.14603
Boc_1	506	-0.759224	6.4784e-12	8.08191e-11
Bod1_1	1077	-0.0343302	0.665956	0.748063
Bod1l1_1	2363	0.221796	0.00267338	0.00737673
Bola1_1	390	0.304211	0.0459938	0.0869636
Bola2b_1	354	0.585899	0.000637031	0.00206717
Bola3_1	182	0.256457	0.0687742	0.12237
Bop1_1	2246	0.719728	8.75289e-15	1.61595e-13
Bora_1	161	-0.518439	0.00664367	0.0164345
Borcs5_1	272	0.509996	0.000730933	0.00234784
Borcs8_1	212	-0.267058	0.15051	0.23331
Bpgm_1	555	-0.0233473	0.820993	0.871459
Bphl_1	411	0.920421	2.73199e-17	6.57605e-16
Bpifc_1	31	1.43379	5.30774e-05	0.000218667
Bpnt1_1	361	-0.0890728	0.40948	0.517854
Bpnt2_1	3610	0.287334	0.000724414	0.00233002
Bptf_1	2962	-0.207951	0.00104204	0.00322049
Braf_1	763	-0.141614	0.0857554	0.146986
Brap_1	1795	0.18337	0.000347761	0.00120461
Brat1_1	796	0.43684	1.36381e-05	6.35186e-05
Brca1_1	17262	0.43614	5.06273e-06	2.5575e-05
Brca2_1	615	0.103557	0.505376	0.607794
Brcc3_1	276	-0.801537	6.8879e-11	7.38798e-10
Brd1_1	831	-0.29889	0.000231218	0.000830477
Brd2_1	7789	-0.295688	8.91455e-05	0.000352007
Brd3_1	1938	-0.0551932	0.445811	0.552283
Brd4_1	2924	-0.33521	5.34314e-07	3.19652e-06
Brd7_1	5075	-0.0395402	0.427392	0.535034
Brd8_1	780	0.137648	0.0703483	0.124771
Brd9_1	433	0.0806175	0.465288	0.570613
Brdt_1	58	0.687025	0.00168997	0.00491375
Brf1_1	802	0.607454	7.6446e-11	8.16671e-10
Brf2_1	156	0.0509783	0.738055	0.806059
Bri3bp_1	2601	0.181025	0.0106257	0.0245938
Brip1_1	182	-0.0747304	0.692344	0.768688
Brix1_1	382	-0.43298	0.000139627	0.000525765
Brk1_1	2190	0.205243	0.00418718	0.010905
Brms1_1	341	0.405265	0.000124986	0.00047602
Brms1l_2	795	0.445683	2.20581e-06	1.17871e-05
Brox_1	915	-0.256689	0.00281549	0.00770813
Brpf1_1	865	-7.79259e-06	0.999914	0.999914
LOC103164066_1	386	1.81418	1.14862e-26	6.19001e-25
Brwd1_1	2656	-0.133417	0.0999455	0.16638
Bscl2_1	348	0.454781	0.000235759	0.000844421
Bsdc1_1	689	0.0869527	0.289065	0.393913
Bsg_1	13117	0.542188	1.34689e-15	2.71643e-14
Bsn_1	33	-0.0270446	0.930832	0.952167
Bst2_1	5473	-0.253969	0.00222563	0.00628036
Btaf1_1	4258	-0.180359	0.0752141	0.131959
Btbd10_1	726	-0.0789883	0.429485	0.537099
Btbd16_1	45	0.242968	0.39148	0.500191
Btbd19_1	107	-0.956515	2.60086e-05	0.000114333
Btbd1_1	1932	-0.149925	0.0329799	0.0654533
Btbd2_1	1893	0.365154	0.00025855	0.000918973
Btbd3_1	1214	-0.199564	0.0266166	0.0545991
Btbd6_1	567	0.225286	0.0359342	0.0704447
Btbd7_1	2139	-0.265861	0.000481237	0.0016111
Btbd8_1	530	-0.0133735	0.880615	0.91577
Btbd9_2	1797	-0.00709466	0.883999	0.917999
Btd_1	213	-0.0919328	0.52021	0.6212
Btf3_1	3145	0.00365216	0.943066	0.960068
Btf3l4_1	758	-0.308814	0.0163433	0.0357395
Btg1_1	1601	-0.701586	1.0296e-15	2.09236e-14
LOC103158811_1	731	1.8077	7.20703e-32	5.9958e-30
Btn1a1_1	37	0.914999	0.00109707	0.00336942
Btrc_1	482	-0.171131	0.0760229	0.133168
Bub1_1	374	-0.372644	0.0543961	0.100189
Bub3_1	1943	-0.616189	6.87807e-17	1.59224e-15
Bud13_1	488	-0.307222	0.00263257	0.00727469
Bud23_1	610	0.287665	0.00816051	0.0195932
Bud31_1	1347	0.311018	4.51475e-06	2.29549e-05
Bysl_1	23	-0.880806	0.0219447	0.0461609
Bzw1_1	6389	0.171797	0.0113135	0.0259915
Bzw2_1	2760	-0.0582071	0.369262	0.47823
C1H12orf29_1	331	-0.10539	0.421652	0.529842
C1H12orf45_1	2741	-0.144751	0.0169258	0.036874
C1H12orf66_1	600	0.163305	0.0762994	0.133529
C1H12orf73_1	452	-0.214169	0.112688	0.183351
C1H14orf119_1	353	0.418083	0.000538942	0.00178056
C1H19orf44_1	238	0.180704	0.198417	0.291967
C1H1orf43_1	908	0.194235	0.00679003	0.0167343
C1H4orf3_1	721	0.334478	0.00137201	0.00410125
C1H4orf46_1	186	-0.319757	0.044351	0.0843607
C1H4orf47_1	150	0.60053	0.000233783	0.000838558
C1H6orf136_1	477	0.095105	0.320205	0.426918
C1H6orf141_1	25	-1.41846	0.000305415	0.00107153
C1H6orf89_1	3648	-0.0854512	0.152942	0.236283
C1d_1	196	-0.0513894	0.681013	0.759681
C1galt1_1	1972	0.533062	0.000123495	0.000470744
C1galt1c1_1	435	0.120067	0.32682	0.433859
C1qbp_1	888	-0.512558	2.56939e-11	2.92568e-10
C1ql3_1	67	0.464419	0.0505251	0.0941801
C1qtnf12_1	31	0.524565	0.0974003	0.162897
C1qtnf1_1	956	0.189442	0.00510897	0.0130055
LOC100768899_1	567	1.7911	8.25349e-59	3.05173e-56
C1r_1	1850	-0.067643	0.266055	0.368369
C1rl_1	156	-0.530545	0.00668546	0.0165102
C1s_1	788	0.190449	0.0183194	0.039464
C2H18orf21_1	142	-0.522918	0.00288789	0.00788203
C2H18orf32_1	321	-0.0423801	0.76989	0.830757
C2H1orf159_1	231	-0.411393	0.00760036	0.0184316
C2H22orf23_1	68	1.17637	2.61813e-07	1.65558e-06
C2H5orf22_1	322	-0.323164	0.00194714	0.00558346
C2H5orf34_1	49	-0.347785	0.255253	0.356599
C2H5orf51_1	1938	-0.139951	0.271053	0.373838
C2H5orf63_1	400	0.292613	0.00674085	0.0166249
C2H6orf120_1	605	0.0556253	0.605756	0.69751
C2H8orf37_1	214	0.745564	4.09875e-06	2.10325e-05
C2_1	131	0.191332	0.268354	0.370738
C2cd2_1	2963	-0.32321	7.82481e-07	4.55626e-06
C2cd2l_1	1618	-0.199988	0.00667451	0.0164893
C2cd3_1	1043	0.309504	0.00136303	0.00407624
C2cd5_1	1831	0.297845	1.1317e-06	6.34009e-06
C3H10orf88_1	793	-0.605851	7.43179e-10	6.98127e-09
C3H11orf58_1	1542	-0.545677	1.8715e-16	4.10405e-15
C3H11orf98_1	258	-0.0843868	0.580854	0.675616
C3H16orf70_1	609	-0.122464	0.171814	0.259652
C3H16orf87_1	288	-0.38418	0.00332799	0.00894204
C3H19orf53_1	1061	-0.180845	0.0541798	0.099929
C3H5orf24_1	3480	0.209391	0.00214934	0.0060846
C3H6orf62_1	1030	-0.305911	0.0223409	0.0469053
C3H7orf25_1	347	-0.472445	0.000236185	0.000845578
C3H9orf85_1	713	-0.638151	1.99148e-06	1.07322e-05
Dtx4_1	109	1.79071	3.2985e-20	1.05039e-18
C3ar1_1	15	-0.0904893	0.841562	0.88722
C4H11orf1_1	122	-0.218051	0.194281	0.287163
C4H11orf71_1	133	0.168069	0.412072	0.520259
C4H15orf65_1	36	1.61914	7.79635e-09	6.34335e-08
C4H21orf91_1	1051	-0.096668	0.337596	0.445306
C4H7orf26_1	1340	-0.0394676	0.610736	0.701667
C4a_1	68	0.0787682	0.728028	0.797202
C5H1orf112_1	231	-0.667812	0.000183691	0.000673954
C5H1orf21_1	908	0.666798	2.45078e-08	1.84412e-07
C5H2orf76_1	30	0.453901	0.175814	0.264452
C5ar2_1	234	-0.472363	6.51849e-05	0.000264052
C6H19orf48_1	888	-0.877822	9.39026e-21	3.14846e-19
C6H20orf194_1	1780	-0.106277	0.278353	0.381896
C6H20orf27_1	1158	0.247734	0.0113616	0.0260886
C7H16orf72_1	1544	0.0408581	0.681187	0.759786
C7H16orf91_1	261	0.0554953	0.706339	0.779867
C7H17orf80_1	383	0.134371	0.311974	0.418491
C7_1	59	0.949704	8.95883e-05	0.000353336
C8H12orf4_1	244	0.686596	1.11607e-08	8.87989e-08
C8H2orf42_1	216	-0.111306	0.386996	0.495448
C8g_1	20	0.136811	0.697493	0.772814
C9orf72_1	386	-0.613511	2.84835e-07	1.78757e-06
CUNH10orf143_1	109	0.348538	0.0948376	0.159446
CUNH10orf62_1	15	-0.718762	0.153222	0.236578
CUNH10orf82_1	26	0.626797	0.132343	0.209667
CUNH11orf24_1	767	-0.0391697	0.608433	0.699867
CUNH11orf49_1	627	0.245615	0.00647025	0.0160562
CUNH11orf54_1	300	0.493547	8.8078e-06	4.26308e-05
CUNH11orf68_1	1147	-0.353554	0.0153598	0.0338726
CUNH11orf86_1	16	-0.187945	0.679035	0.758147
CUNH11orf94_1	78	0.51867	0.00966982	0.0226711
CUNH11orf95_1	660	-0.774839	4.16718e-18	1.07917e-16
CUNH12orf43_1	245	-0.881921	1.29214e-11	1.53295e-10
CUNH12orf65_1	201	0.0107353	0.938047	0.956735
CUNH14orf28_1	95	0.212018	0.235311	0.33389
CUNH14orf93_1	116	0.652954	0.000351817	0.00121701
CUNH15orf39_1	2621	-0.166878	0.0666587	0.1191
CUNH15orf40_1	279	0.514377	2.83964e-05	0.000123929
CUNH15orf61_1	98	0.103862	0.611565	0.702437
CUNH15orf62_1	43	-1.16253	0.000328553	0.00114396
CUNH16orf46_1	345	0.236168	0.109168	0.178562
CUNH16orf54_1	194	-0.85446	1.25698e-08	9.90043e-08
CUNH16orf71_1	128	0.616843	0.000372628	0.00128034
CUNH16orf74_1	59	-1.04594	0.00237837	0.00665792
CUNH17orf107_1	35	0.500509	0.0914077	0.1548
CUNH17orf49_1	289	0.670991	7.51904e-08	5.22369e-07
Plcxd3_1	633	1.78829	5.187e-28	3.12417e-26
CUNH18orf25_1	703	0.0465639	0.625868	0.714242
CUNH18orf54_1	69	-0.667946	0.0146356	0.03248
CUNH19orf25_1	1026	-0.258691	0.0151846	0.033564
CUNH19orf38_1	18	-0.8479	0.103558	0.171153
CUNH19orf47_1	351	0.250943	0.0143821	0.0319973
CUNH19orf54_1	87	0.0348456	0.87806	0.913899
CUNH19orf57_1	228	-0.181871	0.198482	0.29203
CUNH19orf71_1	143	0.687932	1.86919e-05	8.44847e-05
CUNH1orf109_1	368	-0.71564	2.324e-13	3.43338e-12
CUNH1orf116_1	11	1.47313	0.0250248	0.0517807
CUNH1orf131_1	441	-0.335104	0.000444317	0.00149919
CUNH1orf146_1	72	0.358091	0.0993077	0.165568
CUNH1orf162_1	29	0.128062	0.712612	0.78484
CUNH1orf174_1	694	-0.484041	3.08822e-10	3.06542e-09
CUNH1orf189_1	13	0.622233	0.209189	0.304568
CUNH1orf194_1	16	-0.324951	0.486564	0.590666
CUNH1orf198_1	1353	0.507695	4.49432e-07	2.72298e-06
CUNH1orf216_1	462	-0.766682	4.39587e-18	1.1296e-16
CUNH1orf35_1	229	-0.118421	0.400169	0.509192
CUNH1orf52_1	302	0.108479	0.305275	0.411496
CUNH1orf53_1	38	-0.14393	0.665538	0.747845
CUNH20orf204_1	28	-0.0146235	0.968295	0.978588
CUNH22orf39_1	146	-0.327935	0.0257723	0.0531456
CUNH2orf15_1	29	0.27721	0.415107	0.523148
CUNH2orf49_1	882	-0.0869235	0.341996	0.449522
CUNH2orf50_1	18	1.6058	0.000769025	0.00245362
CUNH2orf68_1	293	-0.388313	0.000182169	0.000668739
CUNH2orf69_1	192	0.148467	0.209138	0.304568
CUNH3orf14_1	342	-0.0334665	0.803917	0.857732
CUNH3orf18_1	112	-0.956627	7.14613e-09	5.86811e-08
CUNH3orf33_1	123	-0.511809	0.00258439	0.00715193
CUNH3orf38_1	667	-0.256379	0.00720521	0.0176103
CUNH3orf62_1	109	0.249538	0.266466	0.368781
CUNH3orf70_1	349	-0.0391452	0.720038	0.790337
CUNH3orf86_1	19	-1.52051	0.00138554	0.00413612
CUNH4orf33_1	419	0.266707	0.05454	0.100412
CUNH4orf54_1	25	-0.543193	0.167462	0.254316
CUNH5orf15_1	1414	-0.0202001	0.832764	0.880365
CUNH5orf52_1	24	0.767651	0.017885	0.0386786
CUNH6orf118_1	15	-0.458142	0.319232	0.425952
CUNH6orf163_1	24	-0.380006	0.360062	0.469007
CUNH6orf226_1	23	0.398608	0.291995	0.397175
CUNH6orf47_1	1192	-0.0700663	0.444018	0.550514
CUNH7orf31_1	230	0.300678	0.0267369	0.0548231
CUNH7orf50_1	503	0.350171	0.00133543	0.00399819
CUNH8orf33_1	232	-0.508808	0.000282975	0.000998589
CUNH8orf58_1	87	0.958252	1.62744e-05	7.45757e-05
CUNH8orf82_1	27	-0.271883	0.517197	0.618637
CUNH9orf16_1	211	0.890501	1.70822e-07	1.11735e-06
CUNH9orf40_1	738	-0.346791	0.0139607	0.0311744
CUNH9orf43_1	20	0.213622	0.622285	0.71119
CUNH9orf50_1	221	-0.864005	5.6917e-08	4.0385e-07
CUNH9orf64_1	814	0.19378	0.024247	0.050367
CUNH9orf78_1	1288	0.462326	1.77181e-06	9.61848e-06
CXHXorf38_1	1110	0.319911	6.74704e-06	3.33742e-05
CXHXorf56_1	829	0.348464	5.25963e-05	0.00021729
Ca13_1	199	-0.326073	0.0694621	0.12343
Ca14_1	50	-0.970217	4.86011e-05	0.000202102
Ca3_1	706	0.683471	7.2994e-07	4.27463e-06
Ca4_1	96	-0.636615	0.000961755	0.00300134
Ca5b_1	232	0.130598	0.309386	0.415815
Ca9_1	40	0.556721	0.0481003	0.0903177
Caap1_1	536	-0.0673438	0.483946	0.588293
Cab39_1	1967	-0.212637	0.0110437	0.0254419
Cab39l_1	568	-0.0924005	0.304874	0.411163
Cabin1_1	3845	0.530909	4.59029e-15	8.79155e-14
Cables1_1	83	-1.52559	3.38336e-11	3.78135e-10
Cables2_1	2177	-0.353421	0.000336496	0.00116856
Cabp4_1	304	0.803365	4.45275e-07	2.70149e-06
Cabyr_1	124	0.0899644	0.649098	0.733463
Cacfd1_1	439	0.264803	0.0274528	0.0560553
Cachd1_1	1206	0.0495708	0.63384	0.720623
Cacna1a_1	20	0.244933	0.581773	0.676508
Cacna1c_2	995	-0.310434	0.000368976	0.00126943
Lmtk3_1	124	1.72935	3.34619e-17	7.96801e-16
Cacna2d1_1	1434	-0.410833	0.000253465	0.000902829
Cacna2d2_1	132	0.143991	0.409251	0.517685
Cacnb3_1	393	0.682622	2.09864e-07	1.34887e-06
LOC103163931_1	143	1.68731	3.63509e-14	5.98106e-13
Cacng4_1	47	0.443356	0.208074	0.303506
Cactin_1	821	-0.0426592	0.783882	0.842491
Cacul1_1	4315	0.0472917	0.501625	0.604374
Cacybp_1	2045	-0.149279	0.0569963	0.104202
Cad_1	11759	0.4759	6.29703e-06	3.12877e-05
Cadm1_1	6161	0.816672	9.44959e-26	4.76453e-24
Cadps_1	53	-1.13106	0.000161506	0.000599667
Cage1_1	55	-0.0647459	0.822782	0.872863
Calcoco2_1	4060	0.0502505	0.341352	0.448941
Calcr_1	210	-0.278375	0.0747083	0.131176
Calcrl_1	94	-0.385989	0.105264	0.173305
Cald1_1	5988	0.0386187	0.621541	0.710707
Calhm1_1	65	-0.633498	0.00734353	0.0178996
Calhm2_1	182	-0.464857	0.00502345	0.0128123
Calhm3_1	47	-0.67677	0.00759669	0.0184289
Calhm5_1	90	1.19539	0.000448489	0.00151212
Calm1_1	5424	0.164717	0.0390922	0.0758316
Calm2_1	6691	0.0627943	0.498061	0.601169
Calm3_1	5429	0.332894	4.8336e-05	0.000201125
Calr3_1	163	0.417789	0.00423481	0.0110161
Calr_1	18770	0.529031	1.51137e-18	4.05603e-17
Calu_1	10960	0.416736	1.02081e-14	1.87421e-13
Camk1_1	391	-0.0865445	0.535171	0.634568
Camk2b_1	51	1.45925	1.57445e-07	1.03545e-06
Camk2g_1	1144	0.925536	1.2776e-29	9.04583e-28
Camk2n2_1	78	-0.270541	0.308944	0.415431
Camk4_1	22	1.45137	0.000347782	0.00120461
Camkk1_1	178	-0.190623	0.303884	0.410077
Camkk2_1	927	0.13736	0.137767	0.216405
Camkmt_1	470	0.626475	3.78817e-14	6.18703e-13
Camkv_1	12	0.393931	0.489985	0.593628
Camlg_1	621	-0.529989	0.00404036	0.0105744
Camp_1	11	0.339778	0.469365	0.574133
Camsap1_1	1433	-0.152342	0.0286126	0.0580141
Camsap2_1	2267	-0.0524609	0.406724	0.515316
Camsap3_1	311	-0.0456055	0.711549	0.783929
Camta2_1	425	-0.0469221	0.674942	0.754971
Cand1_1	3333	0.0593674	0.353394	0.461768
St8sia6_1	583	1.67526	1.5686e-22	6.28903e-21
Cant1_1	1984	0.325263	5.5344e-05	0.000226881
Canx_1	9728	0.233896	1.04643e-07	7.103e-07
Cap1_1	8681	-0.121572	0.0012867	0.00386882
Capg_1	3713	-0.614983	3.01833e-17	7.23909e-16
Capn10_1	558	0.412354	0.0014579	0.00432373
Capn15_1	511	-0.230196	0.0247638	0.0513284
Capn1_1	775	0.115038	0.303413	0.409649
Capn2_1	4901	0.00719138	0.91601	0.941252
Capn5_1	1175	0.0320957	0.802634	0.856974
Capn7_1	274	-0.491272	6.2539e-05	0.000254108
Capn8_1	91	-0.181724	0.365494	0.474643
Capns1_1	2128	-0.12991	0.148928	0.231236
Caprin1_1	12204	-0.616938	6.10846e-28	3.64617e-26
Caprin2_1	284	0.0153413	0.917621	0.942473
Caps2_1	33	0.799469	0.00315996	0.00853363
Caps_1	13	1.50556	0.000451745	0.00152232
Capza1_1	2391	-0.0942563	0.319311	0.426015
Capza2_1	4884	0.115706	0.191882	0.284173
Capzb_1	4762	0.14059	0.00193604	0.00555283
Card10_1	1756	0.0879684	0.437113	0.544164
Card19_1	408	0.461941	0.000710121	0.00228651
Card6_1	372	0.59782	1.01074e-08	8.11461e-08
Card9_1	30	0.850844	0.0134036	0.0300667
Carf_1	328	0.299811	0.0282568	0.0574327
Carhsp1_1	4161	0.397209	0.000918078	0.00287455
Carm1_1	4223	-0.45573	1.90722e-14	3.3404e-13
Carmil1_1	1113	-0.582245	8.20807e-22	3.09511e-20
Carnmt1_1	1514	0.605566	4.63108e-13	6.63555e-12
Carns1_1	13	-0.589726	0.239415	0.338497
Cars1_1	658	0.400946	0.000901739	0.00283158
Cars2_1	507	0.44834	2.45438e-07	1.56095e-06
Casc3_1	2885	0.260691	1.31486e-07	8.78179e-07
Casd1_1	447	-0.810997	9.91194e-13	1.3801e-11
Cask_1	1916	0.0270436	0.719825	0.790234
Caskin2_1	921	-0.142031	0.217885	0.314391
Casp2_1	334	0.391881	0.00457802	0.011801
Casp3_1	304	-0.197694	0.264434	0.366654
Casp6_1	268	0.878041	1.24565e-05	5.84864e-05
Casp7_1	803	-0.595406	3.1444e-11	3.5291e-10
Mgarp_1	333	1.64134	2.06276e-34	2.162e-32
Casp8ap2_1	570	-0.0958607	0.468292	0.573136
Casp9_1	135	0.191518	0.335368	0.442821
Casq1_1	19	-0.129278	0.777421	0.836898
Cast_1	786	-0.489462	5.99652e-11	6.47887e-10
Castor1_1	354	-0.369127	0.00276798	0.00759526
Cat_1	11433	0.0505934	0.549536	0.647736
Catip_1	13	0.708002	0.177847	0.266951
Catsper2_1	73	0.0585407	0.79828	0.853418
Catsperd_1	19	0.0542425	0.873666	0.911057
Catsperg_1	112	0.0676099	0.692703	0.768957
Plat_1	3580	1.63803	2.0841e-145	2.77414e-141
Cav2_1	679	-0.015111	0.919972	0.943886
Cavin1_1	5473	0.831126	3.03748e-09	2.64261e-08
Cavin3_1	601	-0.357703	0.0365401	0.0715694
Cavin4_1	280	0.0551746	0.648023	0.732679
Cbarp_1	745	-0.805776	6.35105e-08	4.46822e-07
Cbfa2t2_1	1594	0.112913	0.108398	0.177542
Cbfb_1	1189	-0.547475	4.80321e-05	0.000200049
Cbl_1	1244	-0.481964	1.3357e-06	7.40194e-06
Cblb_1	747	-0.0386114	0.693499	0.769569
Cbll1_1	631	-0.126844	0.212587	0.308553
Cbr3_1	703	-0.173214	0.107515	0.176335
Cbr4_1	212	-0.00768332	0.959404	0.972469
Cbx1_1	1767	0.0888592	0.252152	0.353119
Cbx2_1	774	0.926861	1.02366e-16	2.2978e-15
Cbx3_1	2228	-0.143019	0.186528	0.277541
Cbx4_1	1351	0.0774076	0.437418	0.544207
Cbx5_1	253	0.0265502	0.858115	0.899399
Cbx6_1	9595	0.0653195	0.414163	0.522304
Cbx7_1	675	0.304171	0.000401459	0.00136986
Ikzf2_1	148	1.63772	3.02366e-18	7.90726e-17
Cby1_1	197	0.913236	1.96693e-07	1.27405e-06
Cc2d1a_1	698	-0.140818	0.307753	0.414104
Cc2d1b_1	2000	0.113242	0.0164784	0.0360111
Cc2d2a_1	201	-0.383823	0.0114934	0.0263637
Ccar1_1	1436	-0.743884	1.06645e-14	1.94726e-13
Ccar2_1	1803	0.241991	0.00733299	0.0178837
St8sia4_1	107	1.60732	1.91349e-14	3.34259e-13
Ccdc102a_1	642	-0.326371	0.00840196	0.0200787
Ccdc103_1	45	1.04404	7.14879e-05	0.000287572
Ccdc107_1	132	0.441033	0.00751941	0.0182581
Ccdc112_1	686	-0.187574	0.301894	0.407847
Ccdc114_1	331	0.959648	5.39265e-18	1.36988e-16
Ccdc115_1	534	-0.222293	0.0249135	0.0515824
Ccdc117_1	1128	0.185133	0.119071	0.192138
Ccdc120_1	194	-0.504989	0.00658521	0.016305
Ccdc122_1	536	0.143342	0.291168	0.396292
Ccdc124_1	2943	0.070205	0.454105	0.560151
Ccdc126_1	546	0.0236158	0.793735	0.850291
Ccdc127_1	595	0.346506	0.00225241	0.00634535
Ccdc12_1	205	-0.059767	0.718626	0.789309
Ccdc130_1	270	-0.137184	0.333459	0.440881
Ccdc134_1	499	-0.186066	0.0931137	0.157089
Ccdc136_1	689	-0.0507748	0.547564	0.646098
Ccdc137_2	4219	-0.406627	2.60634e-18	6.82934e-17
Ccdc138_1	75	0.863152	0.000308316	0.00108057
Ccdc142_1	43	-0.15928	0.566087	0.662667
Ccdc146_1	160	0.838225	2.28223e-06	1.2171e-05
Ccdc148_1	19	1.80915	2.93816e-05	0.000127601
Ccdc14_1	164	-0.223679	0.219671	0.316352
Ccdc151_1	97	-0.613183	0.00222884	0.0062856
Ccdc154_1	13	0.9517	0.0580812	0.105892
Ccdc157_1	48	1.18646	2.66224e-06	1.40345e-05
Ccdc159_1	285	0.175098	0.167807	0.254725
Ccdc15_1	76	-0.171353	0.463379	0.568851
Ccdc162p_1	46	1.56289	7.40476e-07	4.33442e-06
Ccdc163_1	51	0.0254452	0.930993	0.952167
Ccdc167_1	220	0.819197	5.59601e-07	3.33133e-06
Ccdc170_1	274	0.298322	0.0367944	0.072025
Ccdc173_1	83	0.499342	0.0259255	0.0533954
Ccdc174_1	401	-0.00897942	0.931985	0.952888
Ccdc175_1	12	-0.817974	0.15696	0.241314
Ccdc17_1	57	-0.483857	0.0472269	0.088891
Ccdc181_1	33	0.377701	0.250645	0.351526
Ccdc186_1	1834	-0.0271261	0.747494	0.813232
Ccdc189_1	105	0.877151	8.33382e-07	4.81892e-06
Ccdc18_1	130	0.196286	0.240798	0.340226
Ccdc191_1	88	1.097	5.13905e-07	3.08134e-06
Ccdc194_1	49	0.0158367	0.953022	0.967559
Ccdc22_1	1157	-0.163428	0.0192474	0.0411976
Ccdc25_1	366	0.27696	0.0195077	0.0416867
Ccdc28a_1	463	0.359355	0.000159859	0.000594216
Ccdc28b_1	53	-0.54234	0.0300371	0.0603416
Ccdc32_1	572	0.622503	1.90932e-07	1.24018e-06
Ccdc34_1	355	0.0278144	0.829597	0.877819
Klln_1	193	1.60666	5.58693e-23	2.31675e-21
Ccdc43_1	727	-0.279381	0.0046945	0.0120727
Ccdc47_2	3272	0.329328	1.50221e-07	9.91862e-07
Ccdc50_1	3175	-0.297808	1.15045e-05	5.42839e-05
Ccdc51_1	326	0.0692346	0.613196	0.704006
Ccdc57_1	276	0.346005	0.00359484	0.00956062
Ccdc58_1	431	-0.686764	1.14644e-10	1.20065e-09
Ccdc62_1	126	0.600288	0.00357067	0.00950585
Clic5_1	102	1.59812	3.48584e-17	8.25622e-16
Ccdc66_1	41	0.115362	0.659162	0.742534
Ccdc69_1	13	1.03038	0.0816133	0.141177
Ccdc6_1	2160	0.0260584	0.756873	0.820685
Ccdc71_1	865	-0.0492812	0.588164	0.681973
Ccdc77_1	385	-0.587274	2.75253e-06	1.44647e-05
Ifi35_1	122	1.58966	3.82249e-14	6.22781e-13
Ccdc81_1	78	1.97753	7.33259e-17	1.68573e-15
Ccdc82_1	311	0.0638812	0.603714	0.69552
Ccdc85b_1	2080	0.321638	0.0414115	0.079738
Ccdc85c_1	1636	-0.327456	0.000100119	0.000390015
Ccdc86_1	1618	-0.424922	4.03871e-08	2.93126e-07
Ccdc88a_1	1235	0.0461002	0.666035	0.748088
Ccdc88c_1	169	0.88958	8.6694e-05	0.000343039
Ccdc90b_1	697	0.26781	0.00115141	0.0035088
Ccdc92_1	831	0.394144	3.69095e-07	2.27244e-06
Ccdc93_1	2412	0.146454	0.0307323	0.061497
Ccdc97_1	953	-0.252522	0.0156753	0.0344882
Ccdc9_1	243	-0.060363	0.647911	0.732618
LOC107978639_1	105	1.55571	6.0986e-13	8.67291e-12
Cchcr1_1	1231	-0.119662	0.330579	0.437889
Ccl17_1	57	-0.141474	0.558958	0.656574
Ccl27_1	29	0.0212131	0.948567	0.964154
Ccm2_1	609	-0.353477	2.29778e-05	0.000102157
Ccn1_1	872	0.83007	0.00147373	0.0043633
LOC118238439_1	1134	1.54276	1.86207e-59	7.29002e-57
Ccna2_1	777	-0.643256	0.0107943	0.0249536
Ctnna2_1	6067	1.51058	7.67943e-94	1.4603e-90
Ccnb2_1	384	-0.301628	0.140003	0.219451
Ccnc_1	725	0.301238	0.0124918	0.0282691
Ccnd1_1	385	-0.408472	0.00301419	0.00819435
Ccnd2_1	5783	-0.48148	9.94144e-21	3.31655e-19
Ccnd3_1	2455	0.101315	0.263576	0.365884
Ccndbp1_1	607	-0.281819	0.000332501	0.00115529
Ccne1_1	160	0.0823564	0.717941	0.788817
Ccne2_2	152	0.793262	0.0322779	0.0642229
Ccnf_1	490	-0.4229	0.00876161	0.0208074
Ccng1_1	384	0.0560241	0.660149	0.743233
Ccng2_1	294	0.296785	0.0636941	0.114587
Ccnh_1	689	0.265587	0.00322391	0.00868343
Ccni_1	2762	0.748582	1.86168e-46	3.87201e-44
Ccnj_1	147	-0.248294	0.0743935	0.130718
Ccnjl_1	333	-0.168605	0.133084	0.21059
Ccnk_1	1046	-0.152214	0.0287382	0.0581979
Ccnl1_1	796	0.00346508	0.962316	0.974403
Ccnl2_1	1825	0.094669	0.181011	0.270936
Ccnt1_1	439	0.0714019	0.43389	0.541184
Ccnt2_1	951	-0.164805	0.0694309	0.123391
Ccny_1	1113	-0.0315384	0.747895	0.813469
Ccny_2	18	0.229754	0.616974	0.707246
Ccnyl1_1	841	-0.35646	0.00142892	0.00425035
Ccp110_1	519	0.13252	0.303075	0.409275
Ccpg1_1	2400	0.665996	3.17462e-30	2.33466e-28
Ccr10_1	34	-0.322495	0.336776	0.444371
Ccr4_1	10	-0.0396781	0.931354	0.952462
Ccr7_1	90	0.472977	0.040105	0.0775252
C3_1	159	1.50416	2.58995e-08	1.94334e-07
Ccs_1	243	0.301585	0.0396815	0.0768069
Ccsap_1	217	-0.273059	0.181913	0.272164
Ccser2_1	517	0.490558	1.23288e-06	6.87797e-06
Cct2_1	4602	0.00630818	0.884946	0.918751
Cct3_1	5119	-0.047664	0.366097	0.475287
Cct4_1	5839	0.0964269	0.108923	0.178227
Cct5_1	5645	-0.0178653	0.700968	0.775481
Cct6a_1	7996	-0.249813	0.000495049	0.00165153
Cct6b_1	17	0.242568	0.56972	0.665564
Cct7_1	8574	0.185628	0.000371427	0.00127655
Cct8_1	9298	0.208784	0.000118623	0.000454123
Cd101_1	228	0.158043	0.246051	0.346434
Cd109_1	1160	-0.600357	5.56975e-10	5.33758e-09
Cd151_1	7419	-0.143222	0.0271151	0.055502
Cd164_1	12564	0.231171	0.0022224	0.00627278
Cd24_1	8	-2.13783	0.0165859	0.0362223
Cd276_1	1440	-0.734056	2.86924e-22	1.12995e-20
Cd28_1	29	0.161915	0.716293	0.787817
Cd2ap_1	3168	0.272138	0.000394897	0.00135024
Cd2bp2_1	2956	0.145676	0.0117754	0.0268716
Cd320_1	119	-0.589489	0.00153326	0.00451532
Myo7a_1	178	1.50223	4.31036e-11	4.75353e-10
Cd38_1	33	0.534264	0.0880633	0.150149
Cd44_1	3868	-0.595553	1.53987e-20	5.07358e-19
Cd46_1	26	-0.401869	0.325813	0.432824
Cd47_1	2503	0.660607	1.44594e-10	1.49665e-09
LOC113832892_1	799	1.49215	8.22942e-26	4.18098e-24
Cd59_1	359	-0.221707	0.0757294	0.132741
Cd63_1	7729	-0.665433	4.75725e-18	1.21777e-16
LOC100753513_1	121	1.48708	2.65693e-15	5.20094e-14
Cd81_1	1631	-0.101953	0.220928	0.317818
Cd99_1	154	-0.726286	0.000196416	0.000716692
Cd99l2_1	1835	-0.37416	7.63134e-12	9.39693e-11
Cda_1	960	0.0484591	0.687528	0.765086
Cdadc1_1	117	0.0774457	0.661531	0.744474
Cdan1_1	255	0.0775933	0.51779	0.619143
Cdc123_1	557	0.184953	0.0960903	0.161109
Cdc14a_1	202	0.159692	0.338124	0.445665
Cdc14b_1	343	-0.124968	0.330525	0.437885
Cdc16_1	3115	0.048986	0.416531	0.524694
Tp53inp2_1	530	1.47078	1.62769e-28	1.01719e-26
Cdc23_1	1559	-0.146037	0.0327679	0.0650908
Cdc25a_1	227	-0.299599	0.0207158	0.0439019
Cdc25b_1	311	-0.859898	4.53867e-10	4.40016e-09
Cdc25c_1	42	-0.914882	0.00603323	0.0150785
Cdc26_1	900	-0.0676808	0.442576	0.549085
Cdc27_1	2707	-0.395901	2.08035e-05	9.31747e-05
Cdc34_1	1937	-0.201473	0.043437	0.0829507
Cdc37_1	7060	0.314297	0.000459925	0.00154676
Cdc37l1_1	1393	-0.208749	0.0023836	0.00666697
Cdc40_1	853	-0.429732	6.07146e-06	3.028e-05
Cdc42_1	9990	0.202935	0.00154122	0.00453473
Cdc42bpa_2	6062	0.252718	0.000564963	0.0018573
Cdc42bpb_1	3696	-0.0139334	0.827507	0.876567
Cdc42bpg_1	75	0.525133	0.00356471	0.00949567
Cdc42ep1_1	975	-0.643653	6.51177e-14	1.03558e-12
Cdc42ep2_1	277	0.739199	5.79942e-09	4.83685e-08
Cdc42ep3_1	372	-0.0998874	0.382205	0.491026
Cdc42ep4_1	447	-0.100517	0.393773	0.502292
Cdc42se1_1	1678	-0.759253	4.88609e-29	3.20388e-27
Cdc45_1	114	0.924788	2.1326e-05	9.54186e-05
Cdc5l_1	2204	0.0915897	0.0698265	0.123994
Cdc6_1	49	-0.132858	0.729871	0.79863
Cdc73_1	1418	-0.138567	0.140963	0.220774
Cdc7_1	840	0.00796281	0.924881	0.947317
Cdca2_1	222	-0.343689	0.129921	0.206468
Cdca3_1	222	0.406964	0.0413917	0.0797114
Cdca4_1	403	-0.765562	4.16817e-12	5.31951e-11
Cdca5_1	216	-0.140729	0.561857	0.659339
Cdca7_1	1531	-0.0203699	0.860758	0.901811
Cdca8_1	257	-0.898613	1.43892e-06	7.93202e-06
Cdh13_1	397	0.266407	0.00662048	0.0163862
Cdh17_1	53	-2.13798	1.1751e-13	1.8062e-12
Cdh24_1	83	1.01944	2.07293e-06	1.11261e-05
Cdh2_1	911	0.338313	5.61385e-05	0.000229926
Cdh7_1	17	-0.357769	0.412885	0.521187
Cdh9_1	104	0.189631	0.378813	0.487564
Cdhr2_1	16	2.41896	1.36327e-06	7.54219e-06
Cdhr3_1	33	1.82835	3.72461e-07	2.29211e-06
Cdin1_1	712	-0.0696095	0.430869	0.538475
Cdip1_1	1362	-0.413603	6.91877e-10	6.53161e-09
Cdipt_1	1717	-0.68365	1.37317e-11	1.62763e-10
Cdk10_1	347	0.163487	0.175928	0.264578
Cdk12_1	2722	0.00407196	0.959248	0.972469
Cdk13_1	2462	-0.0926782	0.13792	0.216619
Cdk14_1	6078	0.135561	0.0718257	0.126918
Cdk15_1	38	0.290383	0.304024	0.410224
Cdk16_1	2572	0.0550892	0.451893	0.558043
Cdk17_1	1147	-0.46021	0.000609968	0.00199051
Cdk19_1	4534	0.551713	5.37271e-09	4.50736e-08
Cdk1_1	909	-0.588096	9.87452e-05	0.000385115
Cdk20_1	379	-0.680865	1.38859e-07	9.23715e-07
Cdk2_1	177	-0.00521508	0.980929	0.987302
Cdk2ap1_1	1027	-0.972482	1.94619e-15	3.86652e-14
Cdk2ap2_1	1299	-0.0434921	0.664451	0.746876
Cdk3_1	20	0.198102	0.6004	0.692556
Cdk4_1	3907	-0.284183	0.000254663	0.000906611
Cdk5_1	421	0.436345	0.00020959	0.000760386
Cdk5r1_1	97	0.990872	3.4627e-07	2.14981e-06
Cdk5rap1_1	427	-0.144076	0.230691	0.328776
Cdk5rap2_1	726	-0.367115	0.00035957	0.00124092
Cdk5rap3_1	1327	0.600335	3.83265e-17	9.02946e-16
Lifr_1	161	1.46317	2.73318e-15	5.34235e-14
Cdk7_1	674	-0.275673	0.00426144	0.0110767
Cdk8_1	1144	-0.22812	0.00502445	0.0128123
Cdk9_1	1672	-0.223462	0.000218302	0.000788338
Cdkal1_2	554	-0.127005	0.222294	0.319301
Cdkl2_1	618	0.480741	2.06807e-06	1.11049e-05
Cdkl3_1	116	0.857426	4.56467e-08	3.2879e-07
LOC100759179_2	469	1.45845	9.83142e-29	6.27676e-27
Cdkn1b_1	246	-0.477441	0.000436127	0.00147455
Cdkn1c_1	10	-0.022216	0.972562	0.981671
Cdkn2aip_1	1354	0.0114218	0.90517	0.93278
Cdkn2aipnl_1	1222	0.202836	0.000284499	0.0010037
Cdkn2c_1	303	0.699743	0.0160975	0.0352889
Cdkn2d_1	334	0.604572	1.05047e-05	4.99745e-05
Cdkn3_1	245	-0.35575	0.0212174	0.0448294
Cdnf_1	67	0.575222	0.0111679	0.0256878
Cdo1_1	26	-0.664099	0.0231407	0.0483405
Cdon_1	1896	0.908914	2.67227e-13	3.93045e-12
Cdpf1_1	169	0.227225	0.17009	0.257508
Cdr2_1	794	0.0107829	0.895172	0.925923
Cdr2l_1	1989	-0.0254028	0.807106	0.860229
Cds1_1	2021	0.235562	0.00240176	0.00670931
Cds2_1	6262	-0.0299957	0.617086	0.707296
Cdsn_1	249	-0.0500817	0.78634	0.84452
Cdt1_1	181	-0.322513	0.317926	0.42455
Cdv3_1	7517	-0.389185	2.21769e-07	1.42127e-06
Cdyl_1	526	0.0981309	0.232042	0.33026
Cebpd_1	83	0.0650817	0.848904	0.892697
Cebpz_1	4001	-0.102219	0.185143	0.275756
Cebpzos_1	1000	0.518747	1.01043e-07	6.87266e-07
Cel_1	12	0.237916	0.670606	0.75189
Cela1_1	21	0.328692	0.465999	0.571119
Celf1_1	5439	-0.136632	0.00117578	0.0035765
Celf2_1	64	0.754602	0.00463435	0.0119342
Celf5_1	162	0.11077	0.554377	0.65217
Celsr2_1	22	0.934808	0.0168652	0.0367598
Celsr3_1	142	-0.958939	2.83025e-07	1.77873e-06
Cemip2_1	1967	0.552842	1.31349e-07	8.77704e-07
Cenatac_1	141	0.445488	0.0188298	0.0403872
Cenpa_1	357	-0.536806	0.00199872	0.00571659
Cenpb_1	1145	0.69078	5.13352e-09	4.31663e-08
Cenpc_1	270	-0.427916	0.00768697	0.0185971
Cenpe_1	1363	-0.440235	0.00206453	0.00587325
Cenpf_1	914	0.0946209	0.562467	0.659839
Cenph_1	93	0.0822356	0.746185	0.812144
Cenpi_1	172	-0.253044	0.258214	0.359793
Cenpj_1	161	-0.00143483	0.994413	0.996311
Cenpk_1	62	-0.431058	0.0967542	0.162081
Cenpl_1	46	-0.608393	0.0759704	0.133111
Cenpm_1	100	0.379146	0.083312	0.143648
Cenpn_1	184	0.129622	0.432666	0.540065
Cenpo_1	122	0.17468	0.421308	0.52961
Cenpp_1	24	0.450003	0.203223	0.297853
Cenpq_1	458	0.188935	0.0948831	0.159488
Cenpt_1	210	-0.0953524	0.582931	0.67744
Cenpu_1	106	0.269184	0.230968	0.328962
Fmo4_1	173	1.4332	1.84944e-10	1.88067e-09
Cenpw_1	470	-0.125979	0.596926	0.689849
Cenpx_1	214	0.365376	0.0285621	0.0579292
Centrin-2_1	14	0.927052	0.0512995	0.0953965
Cep112_2	111	0.123807	0.53998	0.639131
Cep120_1	1263	-0.0199223	0.81449	0.866502
LOC103161665_1	221	1.43262	3.81147e-11	4.22787e-10
Cep128_1	201	0.31534	0.0805465	0.139658
Cep131_1	1526	0.348659	9.1102e-05	0.000358563
Cep135_2	618	0.0595093	0.570097	0.665782
Cep152_1	343	-0.323136	0.00426664	0.0110881
Cep162_1	484	0.461528	3.9275e-06	2.02083e-05
Cep164_1	1919	0.353603	2.00303e-05	9.00148e-05
Cep170_1	5197	-0.417323	1.70307e-06	9.27178e-06
Cep170b_1	1798	-0.0394951	0.637289	0.723678
Cep192_1	926	-0.11447	0.278529	0.382059
Cep19_1	524	0.635332	1.72344e-12	2.33612e-11
Cep20_1	472	0.0351482	0.745228	0.811562
Cep250_1	1158	0.265039	0.0370524	0.0724342
Cep290_1	609	0.578866	9.72672e-06	4.66399e-05
Cep295_1	1376	-0.355646	0.0100547	0.023464
Cep295nl_1	45	-0.552702	0.0537632	0.0992568
Cep350_1	2358	0.153268	0.0341804	0.0674538
Cep41_1	535	-0.314117	0.00107439	0.00331198
Cep43_1	147	-0.0129966	0.935834	0.955137
Cep44_1	279	-0.247417	0.0586234	0.106749
Cep55_1	784	0.00416857	0.979151	0.986311
Cep57_1	897	-0.0562517	0.410225	0.518567
Cep57l1_1	878	0.219883	0.00800137	0.0192562
Cep63_1	3826	0.26289	0.00829976	0.0198666
Cep68_1	1668	0.330811	1.0494e-06	5.92895e-06
Cep70_1	294	0.634691	6.11166e-06	3.0469e-05
Cep72_1	333	0.212219	0.133941	0.211568
Cep76_1	158	0.335697	0.0462447	0.0873387
Cep78_1	857	0.465652	6.70374e-07	3.94838e-06
Cep83_1	864	-0.0284049	0.720664	0.790829
Cep85_1	1250	0.041616	0.565035	0.66192
Cep85l_1	297	-0.272903	0.0145412	0.0323082
Cep89_1	349	0.145642	0.182451	0.27257
Cep95_1	531	-0.0525831	0.57359	0.668957
Cep97_1	202	0.218983	0.158158	0.242837
Cept1_1	898	-0.389463	4.50107e-05	0.000188824
Cercam_1	398	-0.525364	1.4e-07	9.29907e-07
Cerk_1	1677	-0.570208	4.69814e-11	5.13862e-10
Cerkl_1	12	-0.68914	0.14278	0.223173
Cers1_1	112	-0.0934509	0.62396	0.712603
Cers2_1	1769	-0.832403	1.15829e-30	8.86091e-29
Cers5_1	999	-0.687702	2.48829e-16	5.3944e-15
Cers6_1	4747	0.466725	5.29248e-08	3.77738e-07
Cert1_1	529	-0.844263	7.27771e-12	9.02829e-11
Cetn2_1	934	0.81095	3.65425e-15	7.03931e-14
Cetn3_1	479	-0.140311	0.194747	0.287684
Cfap20_1	931	0.580435	1.4325e-08	1.11771e-07
Cfap20dc_1	480	0.0608733	0.547268	0.645916
Cfap251_1	26	0.213995	0.519845	0.620876
Cfap298_1	607	0.332981	0.00150058	0.00443083
LOC107978123_1	217	1.42467	7.62167e-15	1.42689e-13
Cfap36_1	808	0.312373	0.000473201	0.0015886
Cfap410_1	261	0.470375	3.21268e-05	0.000138754
Cfap45_1	196	-0.982732	1.12788e-08	8.96311e-08
Cfap54_1	15	0.820874	0.116005	0.187852
Cfap57_1	72	0.197295	0.324788	0.43185
Cfap61_1	19	1.80879	0.000636763	0.00206717
LOC113832570_1	116	1.4232	1.44327e-12	1.96838e-11
Cfap70_1	36	-0.0901476	0.738561	0.806414
Mxd4_1	555	1.40983	9.65289e-20	2.90044e-18
Cfap94_1	157	0.552041	4.66803e-05	0.000195151
Cfap97_1	1426	0.0177361	0.872307	0.910189
Cfdp1_1	3155	0.466483	4.10952e-09	3.4998e-08
Cfi_1	18	0.120904	0.760967	0.823916
Cfl1_1	11237	0.130734	0.072752	0.12835
Cfl2_1	1333	-0.529949	5.02582e-09	4.22874e-08
LOC100772574_1	366	1.39298	1.12323e-16	2.50021e-15
Cfp_1	12	-0.0791993	0.874559	0.911538
Cgas_1	303	0.0224682	0.852894	0.895619
Cggbp1_1	1654	-0.0123872	0.900234	0.929348
Cgn_1	71	-0.00676999	0.975892	0.984024
Cgnl1_1	23	1.65396	2.6784e-05	0.000117431
Cgrrf1_1	335	-0.0971605	0.382055	0.49091
Chac1_1	236	0.243652	0.422679	0.530775
Chac2_1	231	0.163049	0.240679	0.340093
Chadl_1	16	0.545523	0.169668	0.256993
Chaf1a_1	438	0.119065	0.628222	0.715764
Chaf1b_1	389	-0.111834	0.53236	0.632136
Champ1_1	1009	-0.28216	0.00140717	0.00419034
Chchd1_1	472	0.0229363	0.84309	0.888478
Chchd3_1	1892	0.16078	0.0157729	0.0346744
Chchd4_1	404	-0.383186	0.00468285	0.0120474
Chchd5_1	387	-0.126054	0.231362	0.329446
Chchd6_1	659	0.303727	0.00484658	0.0124016
Chchd7_1	129	0.0843805	0.691535	0.768173
Chcr2_1	1444	0.0951301	0.35836	0.467065
Chd1_1	1625	-0.34551	8.11928e-05	0.00032358
Chd1l_1	181	-0.0719127	0.556214	0.653696
Chd2_1	3485	-0.638145	2.67505e-07	1.68676e-06
Chd3_1	390	-0.329907	0.00242727	0.0067763
Chd4_1	10657	-0.347991	6.9431e-12	8.63734e-11
Chd5_1	2184	-0.902399	4.52909e-09	3.83503e-08
Chd6_1	1534	-0.270102	0.000798836	0.00253839
Chd7_1	1040	-0.206971	0.0476587	0.0896024
Chd8_1	2825	0.184545	0.00195977	0.00561845
Chd9_1	1718	-0.227245	0.0370516	0.0724342
Chek1_1	423	0.0661797	0.569147	0.665248
Chek2_1	263	-0.542965	1.96849e-05	8.86122e-05
Cherp_1	1710	0.399654	0.000406944	0.00138644
Chfr_1	993	0.132139	0.0936624	0.157855
Chid1_1	1723	0.506918	1.74669e-10	1.78985e-09
Chka_2	378	0.176998	0.13651	0.214862
Chkb_1	243	-0.29616	0.0337889	0.0667999
Chl1_1	34	0.820914	0.00525451	0.0133402
Chm_1	1030	-0.0593223	0.610389	0.70151
Chml_1	1667	0.167339	0.10966	0.179234
Chmp1a_1	1853	0.187232	0.00365224	0.00969198
Chmp1b_1	925	0.19025	0.00591974	0.0148255
Chmp2b_1	1918	-0.210733	0.00336964	0.00904117
Chmp4b_1	3272	0.0044643	0.963267	0.974887
Chmp5_1	938	0.0520439	0.546304	0.645011
Chmp6_1	759	-0.391892	0.000533712	0.0017681
Chmp7_1	1151	0.0157826	0.819521	0.870393
Chordc1_1	821	-0.801698	2.44195e-13	3.59964e-12
Chp1_1	3237	-0.0795204	0.277879	0.381442
Chpf_1	2388	-0.51027	2.72235e-07	1.71334e-06
Chpt1_1	1236	0.457495	2.42549e-10	2.43164e-09
Chrac1_1	157	-0.289638	0.0602658	0.109545
Chrm3_1	50	0.00742537	0.978166	0.98572
Chrnb1_1	16	0.452104	0.324513	0.431571
Chrnb2_1	321	0.830614	1.43309e-05	6.65128e-05
Chst11_1	1535	0.259301	0.000580522	0.00190422
Trappc9_2	1035	1.36641	3.84393e-38	5.11665e-36
Chst14_1	295	-0.41588	0.00147681	0.00437132
Chst2_1	549	0.285605	0.0671325	0.11985
Chst6_1	8	1.60614	0.0440984	0.0839402
Chsy1_1	825	0.108869	0.356527	0.464899
Chtf18_1	152	0.63058	0.0921345	0.155813
Chtf8_1	216	-0.212727	0.191813	0.284134
Chtop_1	960	-0.313479	0.00156445	0.00459496
Chuk_1	1247	-0.0885836	0.239423	0.338497
Churc1_1	617	0.259086	0.00291089	0.00793993
Ciao1_1	1751	-0.173112	0.0069686	0.0170953
Ciao2a_1	969	-0.157887	0.0332532	0.0658963
Ciao2b_1	561	-0.16163	0.182537	0.272669
Ciao3_1	433	-0.672009	8.81516e-09	7.12006e-08
Ciapin1_1	1575	-0.0882298	0.202278	0.296721
Ciart_1	456	0.626185	2.71267e-06	1.42777e-05
Cib1_1	322	0.781932	1.98446e-07	1.28354e-06
Cib2_1	464	0.74748	9.18448e-10	8.56724e-09
Cib4_1	98	-0.548935	0.00171967	0.0049914
Cibar1_1	292	-0.249068	0.0633705	0.114142
Cic_1	1379	-0.0645214	0.498514	0.601552
Cidea_1	19	0.446528	0.254528	0.35581
Cideb_1	12	0.00908999	0.984487	0.989598
Cidec_1	68	-1.54529	1.22262e-11	1.45566e-10
Cilk1_1	926	-0.241606	0.00586089	0.0147016
Cinp_1	888	0.350192	0.000111414	0.000428994
Cip2a_1	144	-0.154079	0.462302	0.567947
Cipc_1	1993	0.097075	0.220741	0.317687
Cir1_1	607	0.176878	0.072469	0.127885
Cirbp_1	1038	-0.111028	0.392341	0.501051
Cisd1_1	749	0.335638	6.44249e-05	0.000261212
Cisd2_1	1957	0.21085	0.0105343	0.0244172
Cisd3_1	996	0.6866	1.00995e-13	1.55957e-12
Cish_1	47	-0.582785	0.0279316	0.0568723
Cit_1	895	0.0797879	0.623704	0.712445
Cited1_1	211	-0.215499	0.16475	0.250714
Cited2_1	2410	0.780622	3.13596e-16	6.7327e-15
Ciz1_1	420	-0.41722	0.000132719	0.000502454
Ckap2_1	301	-0.669996	0.000206324	0.000749587
Ckap2l_1	191	-0.345229	0.105917	0.174144
Ckap4_1	954	-0.727829	2.67667e-07	1.68698e-06
Ckap5_1	2922	-0.159604	0.0246361	0.0510956
Cklf_1	536	-0.602037	5.60654e-06	2.80765e-05
Ckmt1b_1	2767	-0.403896	5.57352e-08	3.96098e-07
Cks2_1	199	-0.599791	0.000424625	0.00143858
Clasp1_1	1245	-0.31392	0.000307983	0.00107968
Clasp2_1	647	-0.133092	0.185848	0.276683
Clasrp_1	710	0.258315	0.0764226	0.133727
Clcc1_1	2629	0.272607	0.000272448	0.000963997
Kiaa0513_1	772	1.36252	5.9229e-57	1.92292e-54
Clcn1_1	113	-0.369601	0.0447878	0.0850699
Clcn2_1	206	0.372619	0.0453231	0.0859151
Clcn3_1	2822	0.172491	0.0382973	0.0745068
Cep126_1	142	1.36081	7.5317e-13	1.06202e-11
Clcn5_1	1250	0.447483	3.34805e-08	2.46766e-07
Clcn6_1	1325	-0.191792	0.0137976	0.0308362
Clcn7_1	913	-0.0500989	0.621511	0.710707
Cldn12_1	913	-0.179676	0.0750704	0.131759
Cldn16_1	21	1.34017	0.0012557	0.00378587
Cldn6_1	39	0.354265	0.221366	0.318241
Cldnd1_1	1676	-0.348666	3.55075e-07	2.19527e-06
Clec12a_1	12	0.408401	0.402812	0.511869
Clec16a_1	1534	0.183394	0.00488424	0.0124907
Clec2l_1	52	-1.57095	8.6159e-07	4.97123e-06
Clec3b_1	31	-0.488498	0.219608	0.316295
Clhc1_1	185	-0.334256	0.0804695	0.139579
Clic1_1	4955	-0.925857	1.08412e-34	1.17323e-32
Clic4_1	5525	-0.14947	0.0609011	0.110504
Myom1_2	131	1.35483	5.0717e-07	3.04233e-06
Clic6_1	115	0.705389	0.000145972	0.000547642
Clint1_1	2045	-0.0403229	0.491913	0.595205
Clip1_1	2452	-0.25243	0.000495942	0.00165407
Clip2_1	2347	-0.304727	0.00364897	0.00968523
Clk1_1	684	0.050303	0.7001	0.774907
Clk2_1	440	0.0932237	0.356076	0.464452
Clk3_1	1157	0.185763	0.0127672	0.0288139
Clk4_1	350	-0.138562	0.244823	0.345033
Clmp_1	14	-0.0599542	0.903155	0.931208
Cln3_1	655	-0.277386	0.0111029	0.0255605
Cln5_1	3567	-0.0762922	0.526568	0.626993
Cln6_1	759	0.118227	0.2272	0.324979
Cln8_1	624	0.0615153	0.619292	0.708951
Clns1a_1	1842	-0.121046	0.0389236	0.0755817
Clock_1	2149	-0.324606	0.000956092	0.00298675
Clp1_1	535	0.440675	0.000154642	0.000576272
Clpb_1	1647	0.142257	0.0244149	0.0506763
Clpp_1	1285	0.0500872	0.55533	0.653102
Clptm1_1	4046	0.0329653	0.654511	0.738196
Clptm1l_1	2881	0.120329	0.0350353	0.0689059
Clpx_1	840	0.299546	8.53226e-05	0.000338015
Clspn_1	265	0.154824	0.688933	0.766307
Clstn1_1	6381	-0.180549	0.000704319	0.00227112
Clta_1	1801	0.359696	5.49658e-06	2.75782e-05
Cltb_1	1992	0.529326	9.47781e-09	7.63213e-08
Cltc_1	20110	0.201313	0.00686318	0.0168865
Clu_1	25352	-0.192569	0.0333013	0.0659633
Cluap1_1	365	0.297597	0.00337502	0.0090538
Cluh_1	2248	-0.0579472	0.405016	0.513837
Clybl_1	403	0.43361	9.06542e-05	0.000357117
Cmas_1	1095	-0.289397	9.09587e-05	0.00035821
Cmc1_1	167	0.661475	2.05768e-06	1.10598e-05
Cmc2_1	204	0.218357	0.170882	0.258508
Cmc4_1	38	-0.0376419	0.894624	0.925638
Cmip_1	2708	-0.010543	0.873687	0.911057
Cmpk1_1	1623	0.570035	5.00153e-10	4.8278e-09
Cmss1_1	664	0.251984	0.00277976	0.0076213
Cmtm3_1	718	-0.395667	0.000355875	0.00122944
Cmtm4_1	2351	-0.270521	0.00674156	0.0166249
Cmtm6_1	4648	0.137692	0.00587271	0.0147244
Cmtm7_1	755	-0.699316	1.38053e-12	1.89251e-11
Cmtr1_1	1320	-0.0930163	0.164613	0.250533
Cmtr2_1	969	-0.0327573	0.732121	0.80063
Cmya5_1	22	0.334668	0.345989	0.453874
Cnbd1_1	160	0.66916	0.000105258	0.000408362
Cnbp_1	21081	-0.402447	2.73516e-06	1.43904e-05
Cndp2_1	5077	0.294189	7.55224e-08	5.24402e-07
Cnep1r1_1	826	0.357699	0.000787492	0.00250773
Cnga4_1	14	1.41448	0.00871882	0.0207132
Cnih1_1	2570	-0.268101	0.00453202	0.0116978
Dpysl2_1	612	1.34927	1.85482e-07	1.20849e-06
Cnih4_1	1692	0.232407	0.000601614	0.00196566
Cnksr1_1	12	0.975916	0.0549881	0.10107
Cnksr2_1	325	0.0299433	0.803482	0.857532
Cnksr3_1	514	0.260048	0.011609	0.0265785
Cnn2_1	6011	0.050167	0.431781	0.539412
Cnn3_1	1443	0.477794	5.44612e-15	1.03267e-13
Cnnm3_1	759	0.376821	0.00626106	0.0155719
Cnnm4_1	1441	0.596392	1.22788e-13	1.88299e-12
Cnot10_1	1804	-0.0664191	0.245948	0.34636
Cnot11_1	812	-0.125973	0.121499	0.195275
Cnot1_1	6590	-0.186208	0.00273227	0.00751121
Cnot3_1	755	-0.704621	8.09568e-11	8.61404e-10
Cnot4_1	729	-0.314588	0.00221695	0.00626005
Cnot6_1	810	-0.26412	0.0834239	0.143786
Cnot6l_1	1586	-0.757574	1.45286e-13	2.20764e-12
Cnot7_1	1358	-0.125603	0.198655	0.292156
Cnot8_1	758	0.146923	0.0868476	0.148437
Cnot9_1	467	-0.463658	8.93575e-06	4.31738e-05
Cnppd1_1	3381	0.0490909	0.573736	0.668973
Cnpy2_1	1056	-0.227092	0.0060714	0.0151626
Cnpy3_1	1562	0.102451	0.285553	0.389726
Cnpy4_1	210	0.520021	0.000849923	0.00268152
Cnr2_1	58	-0.400794	0.105899	0.174135
Cnst_1	1128	-0.069757	0.321593	0.42834
Cntd1_1	31	-0.181757	0.551948	0.650003
Cntf_1	29	-0.19245	0.585661	0.679826
Cntn2_1	18	-0.253181	0.535917	0.63517
Cntn3_1	14	0.374168	0.45216	0.558223
Cntnap1_1	1166	-0.0566746	0.51034	0.612325
Cntrl_1	1441	-0.210358	0.0217758	0.045858
Cntrob_1	550	0.42341	0.000329639	0.00114654
Coasy_1	2232	-0.160238	0.0947904	0.159413
Gjb5_1	180	1.34496	6.94661e-14	1.10079e-12
Cobll1_1	1163	-0.147439	0.0781414	0.136215
Cog1_1	571	-0.503288	1.53259e-05	7.06382e-05
Cog2_1	587	0.126395	0.259823	0.361617
Cog3_1	745	-0.0457668	0.599748	0.692209
Cog4_1	722	0.0682444	0.388718	0.497234
Cog5_2	596	0.118681	0.215746	0.312117
Cog6_1	515	-0.0794233	0.464288	0.569703
Cog7_1	983	0.142623	0.10489	0.172753
Cog8_1	897	0.0578824	0.514596	0.616376
Coil_1	389	-0.393669	3.97867e-05	0.000168502
Col11a2_1	84	0.476408	0.0627243	0.113164
Col12a1_2	1891	-0.104509	0.315266	0.421717
Col16a1_1	5613	-0.256173	0.0172204	0.0374298
Col17a1_1	193	-0.456423	0.00926729	0.0218485
Col18a1_1	139	-0.232867	0.320481	0.427233
Col20a1_1	863	0.585892	3.20037e-07	1.99625e-06
Col27a1_1	808	0.576886	7.20685e-05	0.000289732
Col4a1_1	95	0.934829	0.000108193	0.000417558
Col4a2_1	96	1.36347	1.2719e-08	1.00001e-07
Col5a3_1	92	0.338115	0.13009	0.206662
Col6a1_1	4680	-0.000101598	0.998795	0.999106
Col6a2_1	2720	-0.499419	1.36133e-08	1.06781e-07
Col7a1_1	1775	-0.110389	0.230873	0.328955
Smad3_1	3066	1.33915	1.8373e-37	2.32917e-35
Col8a2_1	55	-0.253146	0.321123	0.427961
Col9a1_1	15	-0.0792076	0.851104	0.894234
Col9a3_1	23	0.480471	0.166643	0.25316
Colgalt1_1	7170	-0.312993	1.16365e-05	5.48487e-05
Commd10_1	649	0.0823455	0.347349	0.455433
Commd1_1	572	0.217177	0.0247909	0.0513765
Commd2_1	550	0.0652773	0.477071	0.581423
Commd4_1	848	0.0199027	0.8497	0.893394
Commd5_1	233	0.46335	0.00657946	0.0162938
Commd6_1	678	-0.0756591	0.510251	0.612274
Commd7_1	330	-0.369083	0.00107611	0.00331576
Commd8_1	1486	0.197601	0.0207371	0.043933
Commd9_1	629	0.234815	0.0185722	0.0399505
Comt_1	2941	-0.974761	2.15882e-18	5.71293e-17
LOC103160858_1	635	1.33828	8.72134e-50	2.3218e-47
Cop1_1	1544	-0.248324	2.82366e-05	0.000123394
Copa_1	5766	0.065718	0.0799552	0.138777
Copb1_1	4218	0.0732512	0.215911	0.312322
Copb2_1	4575	0.293144	4.74461e-07	2.8616e-06
Cope_1	641	0.169867	0.19001	0.281683
Copg1_1	6888	0.545162	2.642e-28	1.64335e-26
Copg2_1	3241	0.291024	1.63301e-06	8.90859e-06
Coprs_1	676	0.037332	0.729146	0.798032
Cops2_1	1756	-0.0123189	0.896353	0.926564
Cops3_1	350	-0.0225126	0.819171	0.87023
Cops4_1	807	-0.0714575	0.298021	0.403926
Cops5_1	681	-0.409519	1.06792e-06	6.01823e-06
Cops6_1	1234	-0.128463	0.0421579	0.0808711
Cops7a_1	2235	-0.315802	6.90816e-06	3.40446e-05
Cops7b_1	600	-0.0774933	0.441001	0.54766
Cops8_1	2133	-0.0387293	0.51683	0.618329
Cops9_1	1066	0.276041	0.0312759	0.0624624
Copz1_1	958	0.125883	0.178098	0.267207
Coq10a_1	1045	-0.310582	7.07351e-05	0.000284974
Coq10b_1	384	-0.328392	0.00427354	0.0111013
Coq2_1	1074	0.259764	0.000965155	0.00301012
Coq3_1	151	-0.134174	0.447445	0.553783
Coq4_1	122	0.569668	0.000167662	0.00061993
Coq5_1	583	-0.176662	0.0318336	0.0634623
Coq6_1	183	0.203908	0.131283	0.208162
Coq7_1	609	0.0407334	0.679271	0.758284
Coq8a_1	93	-0.151945	0.456798	0.562482
Coq8b_1	393	0.36877	0.0118319	0.0269821
Coq9_1	771	0.529881	2.434e-10	2.4349e-09
Corin_2	34	-1.24559	0.000114215	0.000439143
Coro1b_1	3921	0.301683	2.91185e-05	0.000126564
Coro1c_1	5306	0.672974	1.30822e-36	1.5688e-34
Coro2a_1	60	-0.0413378	0.895709	0.926114
Arhgap20_1	304	1.3358	5.01285e-28	3.033e-26
Coro7_1	1411	-0.0598105	0.471208	0.576122
Cotl1_1	570	0.898577	4.38219e-13	6.29928e-12
Cpd_1	18840	0.30043	0.0023664	0.00663979
Cpeb1_1	2382	-0.819923	1.86074e-23	8.01563e-22
Cpeb2_1	475	-0.140597	0.251111	0.35192
Cpeb3_1	490	-0.105255	0.312384	0.41883
Cpeb4_1	647	0.0979995	0.291123	0.396271
Cped1_1	696	0.354229	0.0126311	0.02856
Cplane1_1	1247	-0.160167	0.0382731	0.0744814
Cplane2_1	36	0.320344	0.308715	0.415208
Cpn1_1	176	-0.112191	0.426773	0.53451
Cpne2_1	2002	-0.300501	0.000373422	0.00128241
Cpne3_1	715	0.102131	0.368519	0.4775
Cpne5_1	158	0.544399	0.00145162	0.00430988
Cpox_1	1382	-0.146721	0.0811255	0.140442
Cpped1_1	419	0.290621	0.00537764	0.0136242
Cpsf1_1	1948	0.533365	4.59493e-19	1.28494e-17
Cpsf2_1	2642	-0.348019	2.23747e-06	1.19371e-05
Cpsf3_1	1896	-0.160673	0.00688935	0.0169388
Cpsf4_1	884	0.262735	0.00741461	0.0180332
Cpsf6_1	2327	-0.243881	0.00578814	0.014548
Cpsf7_1	1508	-0.3765	1.5317e-08	1.19092e-07
Cpt1a_2	2046	0.518168	4.17014e-06	2.13495e-05
Cpt1b_1	85	0.0771412	0.702284	0.776554
Cpt1c_1	36	-0.373247	0.251019	0.351866
Cpt2_1	1527	0.0671635	0.288438	0.393179
Cptp_1	154	0.216265	0.209615	0.305106
Cpxm1_1	50	-4.12869	2.2699e-20	7.29821e-19
Cr1l_1	894	-0.348929	1.69769e-05	7.75228e-05
Cracd_1	12	0.122648	0.813077	0.865345
Cracdl_1	68	0.591476	0.00585859	0.0147
Cracr2b_1	49	0.593447	0.0152042	0.0335932
Cradd_1	113	-0.272978	0.164463	0.250391
Cramp1_1	582	-0.00712779	0.940607	0.958465
Crat_1	919	-0.340171	9.55139e-05	0.000374157
Crbn_1	505	0.146298	0.161563	0.246767
Crcp_1	678	-0.0462584	0.709588	0.782156
Creb1_1	1210	-0.187667	0.0700645	0.124343
Creb3_1	254	0.322567	0.0108257	0.0250176
Creb3l1_1	953	0.258039	0.004715	0.0121196
Creb3l2_1	21	0.607776	0.109249	0.17865
Creb5_1	92	-0.211643	0.438489	0.54519
Crebl2_1	324	0.329668	0.00456994	0.0117843
Crebrf_1	1256	0.00150044	0.991943	0.994408
Crebzf_1	1658	-0.315179	4.87643e-07	2.93844e-06
Creg1_1	2727	-0.289775	0.000119802	0.000457848
Creld1_1	898	-0.524321	1.57305e-09	1.41959e-08
Creld2_1	1397	0.47171	1.3524e-05	6.30756e-05
Crem_1	112	0.0679154	0.752823	0.81775
Crim1_1	3934	0.335754	0.00335755	0.00901237
Crip1_1	224	-0.929261	2.71153e-08	2.02657e-07
Crip2_1	1980	-0.422857	8.00669e-05	0.000319667
Cript_1	1045	0.242641	0.00472505	0.0121372
Crispld2_1	27	0.731893	0.0152794	0.0337343
Crk_1	7636	0.0914399	0.175211	0.263767
Crkl_1	1615	-0.450856	3.96304e-16	8.40001e-15
Crlf1_1	50	-0.56249	0.0453034	0.08589
Crlf3_1	1201	-0.492683	3.63231e-10	3.57352e-09
Crnkl1_1	1109	0.39215	2.06814e-06	1.11049e-05
Crocc_1	539	-0.0861189	0.530014	0.629912
Crot_1	1756	-0.190538	0.0199255	0.0424297
Crppa_1	35	-0.247781	0.441016	0.54766
Crtap_1	2918	0.00261248	0.970044	0.979835
[truncated: 11,316 more rows]

## Sheet: days_0d_B_vs_C
Mean counts >=	100
log2 FC -<>+	1	Genes fitting criteria
FDR corrected p-value <	0.1
gene_id	mean_counts	log2_foldChange	p_value	adj_p_value
Aaas_1	1351	0.0538647	0.52518	0.998037
Aacs_1	2511	0.00211468	0.973971	0.999735
Aagab_1	837	0.0251433	0.75502	0.998037
Aak1_1	1254	-0.101081	0.206246	0.998037
Aamdc_1	126	-0.0812166	0.485708	0.998037
Aamp_1	2205	-0.070044	0.343892	0.998037
Aar2_1	926	0.0225226	0.761982	0.998037
Aars1_1	9414	-0.052745	0.308127	0.998037
Aars2_1	611	-0.0300727	0.749168	0.998037
Aasdh_2	410	0.097607	0.304565	0.998037
Aasdhppt_1	3692	0.127733	0.0851539	0.893959
Aatf_1	4358	-0.0332819	0.557791	0.998037
Aatk_1	196	0.0498129	0.664494	0.998037
Abca12_1	10	-0.00392138	0.957883	NA
Abca1_1	3882	-0.07374	0.217324	0.998037
Abca2_1	2502	0.0164469	0.821798	0.999735
Abca5_1	2654	0.042252	0.542417	0.998037
Abca6_1	43	-0.094564	0.411715	NA
Abca7_1	338	0.120824	0.23846	0.998037
Abca9_1	36	-0.0488405	0.660122	NA
Abcb10_1	449	0.182364	0.049889	0.784074
Abcb1_1	1864	0.0570708	0.387047	0.998037
Abcb1b_1	942	-0.130425	0.074652	0.858116
Abcb6_1	1186	0.0221553	0.781747	0.998037
Abcb7_1	1811	0.0210741	0.760497	0.998037
Abcb8_1	409	-0.0830586	0.377804	0.998037
Abcc10_1	549	0.100532	0.314451	0.998037
Abcc1_1	2946	0.0100081	0.870184	0.999735
Abcc2_1	33	0.00335407	0.975908	NA
Abcc3_1	1349	-0.118433	0.0938512	0.917668
Abcc4_1	5444	0.0272289	0.602716	0.998037
Abcc5_1	6566	-0.141795	0.00965244	0.437494
Abcc6_1	11	-0.00379264	0.962103	NA
Abcd1_1	367	-0.017546	0.849161	0.999735
Abcd2_1	142	-0.00494291	0.965012	0.999735
Abcd3_1	1631	0.0308524	0.670519	0.998037
Abcd4_1	298	0.152023	0.141884	0.975905
Abce1_1	5034	0.0731836	0.308774	0.998037
Abcf1_1	6608	-0.0218351	0.729925	0.998037
Abcf3_1	1302	-0.0920935	0.228244	0.998037
Abhd10_1	331	0.0479724	0.634284	0.998037
Abhd11_1	295	-0.0976129	0.322329	0.998037
Abhd12_1	577	0.154192	0.0807165	0.883776
Abhd13_1	741	0.0913083	0.318738	0.998037
Abhd14a_1	197	0.115924	0.30189	0.998037
Abhd14b_1	1143	-0.0855641	0.327781	0.998037
Abhd15_1	55	-0.0322061	0.783279	NA
Abhd16a_1	960	0.0277832	0.736643	0.998037
Abhd17a_1	532	0.0804081	0.362115	0.998037
Abhd17b_1	1105	0.153187	0.110989	0.950475
Abhd17c_1	1500	0.0370935	0.603732	0.998037
Abhd18_1	101	-0.0799387	0.499479	0.998037
Abhd2_1	3661	0.0669563	0.237811	0.998037
Abhd4_1	1027	-0.102326	0.171696	0.993772
Abhd5_1	4780	0.0858957	0.135306	0.966337
Abhd6_1	52	-0.0115798	0.920161	NA
Abhd8_1	1623	0.0189834	0.82183	0.999735
Abi1_1	1598	0.0128212	0.848397	0.999735
Abi2_1	1354	0.0160205	0.807201	0.999735
Abitram_1	231	0.115348	0.293427	0.998037
Abl1_1	1888	-0.0658708	0.371441	0.998037
Abl2_1	1300	-0.0319712	0.668777	0.998037
Abr_1	6193	-0.0686097	0.177917	0.998037
Abracl_1	1102	0.0289762	0.722083	0.998037
Abraxas1_1	289	0.137357	0.180986	0.998037
Abraxas2_1	914	0.0601786	0.499133	0.998037
Abt1_1	581	0.0392558	0.677307	0.998037
Abtb1_1	168	-0.0816005	0.47301	0.998037
Abtb2_1	113	-0.0490391	0.677084	0.998037
Acaa2_1	2866	0.00331164	0.953785	0.999735
Acaca_2	11591	-0.0529426	0.300664	0.998037
Acad10_1	545	-0.0183054	0.82604	0.999735
Acad11_1	455	0.0181599	0.845889	0.999735
Acad8_1	318	0.0919823	0.357083	0.998037
Acad9_1	980	-0.0289941	0.710114	0.998037
Acadl_1	2680	-0.0343603	0.597266	0.998037
Acadm_1	357	-0.00115128	0.990906	0.999735
Acads_1	99	-0.180756	0.126217	0.958735
Acadsb_1	712	0.00966211	0.90635	0.999735
Acadvl_1	2048	-0.0553326	0.352106	0.998037
Acap1_1	44	-0.0460319	0.690954	NA
Acap2_1	1995	0.0126227	0.850458	0.999735
Acap3_1	559	0.0210109	0.827495	0.999735
Acat1_1	1624	-0.0155459	0.823878	0.999735
Acbd3_1	1781	0.00119394	0.984628	0.999735
Acbd4_1	360	-0.149249	0.122993	0.957337
Acbd5_1	562	-0.0630815	0.481598	0.998037
Acbd6_1	1036	0.0608804	0.414884	0.998037
Acd_1	1024	0.076877	0.321208	0.998037
Ace2_1	6	0.0054347	0.933196	NA
Acer1_1	11	-0.028869	0.718364	NA
Acer3_1	1595	-0.0635349	0.39727	0.998037
Acin1_1	2889	-0.06458	0.274215	0.998037
Ackr3_1	998	0.181188	0.124655	0.957337
Acly_2	39230	-0.130741	0.0172959	0.552919
Aco1_1	1281	-0.045964	0.513295	0.998037
Aco2_1	4723	-0.0332468	0.586898	0.998037
Acot13_1	282	-0.0778622	0.444841	0.998037
Acot7_1	2902	0.0306565	0.671106	0.998037
Acot9_1	1066	0.00803548	0.906332	0.999735
Acox1_1	1969	0.0556401	0.392619	0.998037
Acox3_1	635	-0.0823552	0.323102	0.998037
Acp1_1	1724	0.0144912	0.818801	0.999735
Acp2_1	243	0.0614813	0.543877	0.998037
Acp5_1	467	-0.0346787	0.724332	0.998037
Acp6_1	211	-0.00822928	0.938783	0.999735
Acsbg1_1	12	-0.0496245	0.565996	NA
Acsf2_1	1012	-0.052168	0.517392	0.998037
Acsf3_1	415	-0.112001	0.270832	0.998037
Acsl1_1	2373	-0.0717212	0.270344	0.998037
Acsl3_1	2217	0.128162	0.0594216	0.823297
Acsl4_1	5776	-0.0033842	0.964366	0.999735
Acsl5_1	6207	-0.025709	0.620469	0.998037
Acsl6_1	35	-0.0409111	0.707142	NA
Acss1_1	12	-0.0893859	0.282188	NA
Acss2_1	4479	-0.221379	0.000505531	0.086769
Acta1_1	201	0.0978197	0.361832	0.998037
Acta2_1	645	-0.187527	0.0246984	0.624446
Actb_1	37648	-0.0414448	0.522023	0.998037
Actg1_1	27695	0.0608329	0.441264	0.998037
Actg1_2	4493	0.159304	0.0162785	0.534873
Actl6a_1	989	0.0409779	0.58938	0.998037
Actn1_1	6219	-0.00478863	0.938936	0.999735
Actn2_1	6	-0.0245301	0.703581	NA
Actn3_1	328	-0.0629142	0.513686	0.998037
Actn4_1	6808	0.0706673	0.308554	0.998037
Actr10_1	700	0.0660073	0.384457	0.998037
Actr1a_1	4476	-0.0295611	0.636821	0.998037
Actr1b_1	357	-0.0893558	0.343789	0.998037
Actr2_1	4222	-0.0141014	0.817212	0.999735
Actr3_1	10843	0.0512536	0.323323	0.998037
Actr5_1	1361	0.00738855	0.916583	0.999735
Actr6_1	505	0.000891061	0.992207	0.999735
Actr8_1	456	-0.0890306	0.322007	0.998037
Actrt3_1	22	0.015329	0.859542	NA
Acvr1_1	745	0.0366989	0.67587	0.998037
Acvr1b_2	898	0.049229	0.52752	0.998037
Acvr2a_1	431	0.0604878	0.501292	0.998037
Acvr2b_1	967	-0.0949105	0.228243	0.998037
Acyp1_1	72	-0.199204	0.0923527	NA
Acyp2_1	45	-0.0360975	0.751666	NA
Ada_1	290	0.0506321	0.612111	0.998037
Adal_1	228	-0.0131578	0.902417	0.999735
Adam10_1	5898	0.0226377	0.683201	0.998037
Adam12_2	6	-0.0367889	0.505676	NA
Adam15_1	839	0.0156496	0.857732	0.999735
Adam17_1	2172	-0.0214501	0.732075	0.998037
Adam19_1	631	-0.0947594	0.246277	0.998037
Adam22_1	2102	-0.0273746	0.681254	0.998037
Adam23_1	467	-0.121355	0.170999	0.993772
Adam9_1	3251	0.0501838	0.358415	0.998037
Adamts15_1	12	0.0325447	0.609913	NA
Adamts1_1	687	-0.133689	0.153699	0.979943
Adamts3_1	28	-0.0791802	0.443242	NA
Adamts4_1	35	-0.0615358	0.577899	NA
Adamts6_1	283	0.0756876	0.484629	0.998037
Adamts7_1	635	0.0719004	0.418543	0.998037
Adamtsl1_1	107	-0.12953	0.265173	0.998037
Adamtsl4_1	644	0.0192214	0.83231	0.999735
Adamtsl5_1	870	-0.0372358	0.653473	0.998037
Adapt15_1	2023	-0.0100362	0.898446	0.999735
Adar_1	473	-0.0188781	0.842154	0.999735
Adarb1_1	1206	0.0322563	0.647422	0.998037
Adat1_1	352	0.113768	0.229254	0.998037
Adat2_1	474	0.0503798	0.563727	0.998037
Adat3_1	171	0.146347	0.201025	0.998037
Adck1_1	172	-0.0394081	0.730252	0.998037
Adck2_1	1005	0.0889394	0.237233	0.998037
Adck5_1	319	0.137035	0.178595	0.998037
Adcy10_1	29	-0.0831956	0.419073	NA
Adcy6_1	1225	-0.0214176	0.77757	0.998037
Adcy7_1	4090	-0.0561629	0.343825	0.998037
Adcy9_1	1412	-0.0628669	0.372864	0.998037
Add1_1	4961	0.0306718	0.577347	0.998037
Adgra2_1	9821	0.0161081	0.804086	0.999735
Adgra3_1	652	0.084157	0.299851	0.998037
Adgrb2_1	29	0.0874689	0.40501	NA
Adgre5_1	480	0.117783	0.203817	0.998037
Adgrf1_1	254	0.170456	0.145674	0.975905
Adgrf3_1	8	-0.033206	0.63577	NA
Adgrf4_1	13	0.0531211	0.522878	NA
Adgrf5_1	30	-0.0575376	0.588084	NA
Adgrg1_1	8111	-0.00240593	0.973813	0.999735
Adgrg5_1	5	-0.0160749	0.787921	NA
Adgrg6_1	15	0.109192	0.205549	NA
Adgrl2_1	6029	0.0273338	0.615442	0.998037
Adh5_1	4816	0.0162936	0.761274	0.998037
Adh7_1	123	0.26668	0.0223315	0.612071
Adhfe1_1	17	0.101492	0.246527	NA
Adi1_1	155	-0.0603885	0.596137	0.998037
Adipor1_1	5336	-0.0355565	0.553484	0.998037
Adipor2_1	5754	-0.0177027	0.734321	0.998037
Adk_1	484	0.0752698	0.403859	0.998037
Adm_1	66	0.118511	0.312244	NA
Adnp2_1	1656	0.084297	0.387626	0.998037
Adnp_1	9190	-0.0370365	0.574769	0.998037
Adora2a_1	15	0.0741531	0.393516	NA
Adpgk_1	822	-0.00908271	0.903033	0.999735
Adprh_1	4608	-0.00968248	0.873578	0.999735
Adprm_1	136	-0.0551846	0.628859	0.998037
Adprs_1	1147	0.0145837	0.85554	0.999735
Adrm1_1	5553	-0.0487678	0.465782	0.998037
Adsl_1	1565	-0.000779328	0.9913	0.999735
Adss2_1	3536	0.0544433	0.339482	0.998037
Aebp1_1	7287	-0.102131	0.0641582	0.829805
Aebp2_1	1141	0.0177497	0.805598	0.999735
Aen_1	1078	0.239043	0.0105633	0.445952
Afap1_1	2154	-0.115178	0.0668931	0.841833
Aff1_1	1119	0.0535709	0.469808	0.998037
Aff2_1	1013	-0.0447365	0.544652	0.998037
Aff3_1	1	0.0473997	0.070182	NA
Aff4_1	4429	0.00982774	0.931988	0.999735
Afg1l_1	124	-0.143935	0.219291	0.998037
Afg3l2_1	2367	0.0349338	0.560093	0.998037
Afmid_1	198	0.0724009	0.50919	0.998037
Aftph_1	1243	-0.0838429	0.254726	0.998037
Aga_1	4079	-0.02801	0.601743	0.998037
Agap1_2	6859	0.0133569	0.802214	0.999735
Agap3_1	1527	-0.120613	0.165517	0.988203
Agbl3_1	267	-0.0506006	0.623576	0.998037
Agbl5_1	355	-0.0321546	0.729566	0.998037
Ager_1	18	-0.0705598	0.444295	NA
Agfg1_1	1708	0.00240017	0.975085	0.999735
Agfg2_1	1231	-0.0434341	0.609801	0.998037
Aggf1_1	810	-0.0219819	0.768294	0.998037
Agk_1	1374	0.0207049	0.775543	0.998037
Agl_1	1299	-0.0135316	0.843993	0.999735
Ago2_1	4805	-0.00983691	0.857524	0.999735
Agpat1_1	2456	0.0384253	0.637076	0.998037
Agpat2_2	859	0.0437037	0.592239	0.998037
Agpat3_1	3697	0.0536935	0.368591	0.998037
Agpat4_1	340	-0.0130948	0.891077	0.999735
Agpat5_1	1003	0.133021	0.16687	0.988744
Agps_1	3953	0.0934381	0.146678	0.975905
Agrn_1	4295	-0.0060901	0.925643	0.999735
Agt_1	226	-0.288326	0.00553133	0.345321
Agtpbp1_1	493	-0.0427309	0.627595	0.998037
Agtrap_1	116	0.0547493	0.636025	0.998037
Ahctf1_1	5678	0.0658071	0.308493	0.998037
Ahcy_1	3392	0.0894678	0.189115	0.998037
Ahcyl1_1	6830	0.0243718	0.617525	0.998037
Ahcyl2_1	1163	0.0657548	0.337251	0.998037
Ahdc1_1	834	-0.147617	0.136562	0.969778
Ahi1_1	384	0.00150787	0.98732	0.999735
Ahnak2_1	1420	0.0723886	0.349068	0.998037
Ahnak_1	38621	-0.0198793	0.759382	0.998037
Ahr_1	1482	-0.0561555	0.496597	0.998037
Ahsa1_1	4199	-0.0634808	0.245694	0.998037
Ahsa2p_1	1307	-0.030512	0.652409	0.998037
Ahsp_1	12	0.0435048	0.592599	NA
Aida_1	1643	0.108093	0.1083	0.944629
Aifm1_1	3306	0.000671645	0.991523	0.999735
Aifm2_1	225	-0.0509533	0.633822	0.998037
Aifm3_1	6	-0.0297456	0.619165	NA
Aig1_1	1368	0.0120661	0.860672	0.999735
Aimp1_1	2083	-0.0294023	0.640966	0.998037
Aimp2_1	731	0.10375	0.225859	0.998037
Aip_1	734	-0.134221	0.1238	0.957337
Ajuba_1	4476	0.172171	0.0227347	0.614544
Ak1_1	9	-0.00185829	0.980284	NA
Ak2_2	4816	0.0173662	0.767868	0.998037
Ak3_1	5813	-0.0272775	0.587303	0.998037
Ak4_1	1658	-0.0471324	0.485464	0.998037
Ak6_1	529	0.05966	0.552748	0.998037
Ak9_1	10	-0.0208845	0.778013	NA
Akap10_1	527	-0.0152281	0.861122	0.999735
Akap11_1	2117	0.0528746	0.507493	0.998037
Akap12_1	2056	-0.0131572	0.83681	0.999735
Akap13_1	2083	-0.0649933	0.339065	0.998037
Akap1_1	2856	-0.0344577	0.564141	0.998037
Akap3_1	39	0.108006	0.342343	NA
Akap7_1	588	0.0133512	0.882251	0.999735
Akap8_1	2059	0.0299326	0.704189	0.998037
Akap8l_1	288	-0.0195798	0.845805	0.999735
Akap9_1	6155	-0.0575557	0.432031	0.998037
Akip1_1	375	0.112368	0.224903	0.998037
Akirin1_1	1921	-0.0312671	0.634478	0.998037
Akirin2_1	499	-0.00732389	0.941349	0.999735
Akna_1	411	0.116382	0.20146	0.998037
Akr1a1_1	16687	0.0073971	0.903939	0.999735
Akr1b1_1	8389	-0.0793778	0.205383	0.998037
Akr1b8_1	5887	0.0289641	0.642189	0.998037
Akr1e2_1	230	0.0227792	0.828046	0.999735
Akt1_1	3742	-0.00961954	0.890561	0.999735
Akt1s1_1	1970	0.00845016	0.901574	0.999735
Akt2_1	3096	-0.0399944	0.570304	0.998037
Akt3_1	52	0.0798385	0.488271	NA
Aktip_1	1478	-0.000598366	0.992602	0.999735
Alad_1	392	0.0133255	0.891214	0.999735
Alas1_1	1723	-0.0731114	0.261159	0.998037
Alb_2	8	0.0478631	0.479436	NA
Alcam_1	1499	0.0552332	0.436997	0.998037
Aldh16a1_1	1222	-0.0961959	0.236387	0.998037
Aldh18a1_1	34	0.0282577	0.795863	NA
Aldh2_1	3775	0.0205919	0.772165	0.998037
Aldh4a1_1	653	0.111658	0.202642	0.998037
Aldh5a1_1	1018	-0.0106467	0.894894	0.999735
Aldh6a1_1	387	0.0937146	0.305021	0.998037
Aldh7a1_1	1443	0.0123365	0.851654	0.999735
Aldh8a1_1	223	-0.00703879	0.948875	0.999735
Aldh9a1_1	1431	-0.10315	0.127971	0.962941
Aldoa_1	18372	-0.00130683	0.984672	0.999735
Alg11_1	698	0.10383	0.301592	0.998037
Alg12_1	1472	-0.043101	0.523199	0.998037
Alg13_1	752	0.0458618	0.55371	0.998037
Alg1_1	176	-0.0308665	0.779753	0.998037
Alg2_1	1425	-0.0554435	0.494641	0.998037
Alg3_1	488	-0.0365453	0.705066	0.998037
Alg5_1	236	-0.140384	0.167549	0.991098
Alg6_1	674	0.215368	0.0107043	0.446894
Alg8_1	540	0.0348442	0.67899	0.998037
Alg9_1	839	-0.022756	0.763064	0.998037
Alk_1	9	0.0329027	0.665933	NA
Alkbh1_1	818	0.0418411	0.639555	0.998037
Alkbh2_1	432	-0.0415877	0.649578	0.998037
Alkbh3_1	632	-0.0841617	0.301141	0.998037
Alkbh4_1	320	-0.0301608	0.770336	0.998037
Alkbh5_1	514	0.00986597	0.908327	0.999735
Alkbh6_1	103	0.0497944	0.671662	0.998037
Alkbh7_1	79	0.136332	0.249119	NA
Alkbh8_1	489	-0.113002	0.181047	0.998037
Alms1_1	1015	0.0400996	0.594432	0.998037
Aloxe3_1	82	-0.0541531	0.647488	NA
Alpl_1	15	-0.0656289	0.469226	NA
Als2_1	1855	-0.0241883	0.703498	0.998037
Als2cl_1	923	-0.0397057	0.633118	0.998037
Alyref_1	1253	0.0991163	0.155256	0.979943
Ambra1_1	1430	0.0774641	0.327227	0.998037
Amd1_1	3333	0.111632	0.199493	0.998037
Amdhd2_1	200	0.167053	0.131511	0.964316
Amer1_1	523	-0.11176	0.196277	0.998037
Amfr_1	5021	0.0340696	0.540758	0.998037
Amh_1	28	0.0894527	0.357223	NA
Amhr2_1	8	0.0488633	0.498294	NA
Amigo3_1	63	-0.0146651	0.900602	NA
Ammecr1_1	516	-0.0101305	0.911258	0.999735
Ammecr1l_1	587	-0.0849668	0.382166	0.998037
Amn1_1	152	0.0398189	0.727764	0.998037
Amot_1	742	0.140669	0.0611632	0.826295
Amotl1_1	13119	-0.0874869	0.124253	0.957337
Amotl2_1	6124	0.16948	0.151761	0.975905
Ampd2_1	3266	0.00285653	0.970561	0.999735
Ampd3_1	1538	-0.0400371	0.615958	0.998037
Amt_1	313	-0.0948118	0.353482	0.998037
Amz2_1	705	-0.0159968	0.853915	0.999735
Anapc10_1	222	0.0371195	0.720971	0.998037
Anapc11_1	1081	0.0187372	0.845399	0.999735
Anapc13_1	336	-0.241998	0.0128417	0.483644
Anapc15_1	372	0.0466001	0.630274	0.998037
Anapc16_1	1162	-0.135482	0.0556421	0.801543
Anapc1_1	9327	0.0372871	0.433055	0.998037
Anapc2_1	1632	0.0488421	0.469646	0.998037
Anapc4_1	750	0.0357453	0.660567	0.998037
Anapc5_1	8660	0.00256744	0.958861	0.999735
Anapc7_1	954	-0.0219852	0.796482	0.999735
Ang_1	33	0.117535	0.284349	NA
Angel1_1	1838	-0.0179893	0.802993	0.999735
Angel2_1	366	-0.0380354	0.69473	0.998037
Angpt4_1	92	-0.147465	0.211327	0.998037
Angptl4_1	64	0.0914038	0.396447	NA
Angptl5_1	7	-0.0492403	0.447969	NA
Angptl6_1	48	-0.0809346	0.480588	NA
Ank1_1	202	0.0615985	0.56637	0.998037
Ank2_1	3117	-0.0757358	0.183716	0.998037
Ank3_1	758	-0.0835167	0.275516	0.998037
Ankdd1a_1	4	-0.0152084	0.75917	NA
Ankfy1_1	1297	-0.0992789	0.149714	0.975905
Ankh_1	1558	0.0247609	0.709491	0.998037
Ankib1_1	2803	0.0540712	0.454312	0.998037
Ankle1_1	795	0.158449	0.0847136	0.893959
Ankle2_1	837	0.0785442	0.355627	0.998037
Ankmy1_1	36	-0.0555904	0.618083	NA
Ankmy2_1	454	0.0217622	0.80714	0.999735
Ankra2_1	105	-0.0275411	0.814598	0.999735
Ankrd10_1	3227	0.13767	0.0311136	0.667539
Ankrd11_1	8539	-0.0409075	0.525296	0.998037
Ankrd12_1	2376	0.0667877	0.560904	0.998037
Ankrd13a_1	2341	0.00736081	0.903366	0.999735
Ankrd13b_1	215	-0.29261	0.00528742	0.335511
Ankrd13c_1	2484	0.0404572	0.539879	0.998037
Ankrd16_1	137	0.0358816	0.755916	0.998037
Ankrd17_1	3205	-0.0290304	0.634589	0.998037
Ankrd1_1	73	-0.093113	0.422238	NA
Ankrd22_1	7	0.0436562	0.519025	NA
Ankrd23_1	54	0.091119	0.421889	NA
Ankrd27_1	1121	0.0173419	0.818893	0.999735
Ankrd28_1	1546	0.0101857	0.892727	0.999735
Ankrd30a_1	550	0.045737	0.653439	0.998037
Ankrd34a_1	59	0.0546961	0.639755	NA
Ankrd35_1	10	-0.0146479	0.84275	NA
Ankrd37_1	55	-0.214296	0.0645	NA
Ankrd39_1	77	0.0655603	0.578138	NA
Ankrd40_1	2700	-0.0650149	0.267671	0.998037
Ankrd42_1	114	0.0407081	0.724228	0.998037
Ankrd46_1	1496	-0.0131421	0.838865	0.999735
Ankrd49_1	446	0.191743	0.0882014	0.896063
Ankrd50_1	567	-0.022555	0.785279	0.998037
Ankrd52_1	7720	-0.0466137	0.456137	0.998037
Ankrd54_1	254	0.012294	0.905462	0.999735
Ankrd61_1	34	0.0284174	0.791994	NA
Ankrd9_1	261	-0.00512531	0.963773	0.999735
Anks1a_1	1848	0.0200881	0.743064	0.998037
Anks3_1	584	-0.0313759	0.706132	0.998037
Ankzf1_1	395	0.0313583	0.744678	0.998037
Anln_1	3971	0.275647	1.92269e-05	0.0123527
Ano10_1	9019	-0.0152448	0.774215	0.998037
Ano6_3	1797	0.0169655	0.796282	0.999735
Ano8_1	866	-0.0970343	0.302339	0.998037
Anp32a_1	3331	-0.0206476	0.742522	0.998037
Anp32b_1	10724	0.0214066	0.77179	0.998037
Anp32e_1	3245	0.0448412	0.426307	0.998037
Antkmt_1	319	-0.0973153	0.34078	0.998037
Antxr1_1	260	-0.0156372	0.874989	0.999735
Antxr2_1	1286	-0.0884229	0.220864	0.998037
Anxa11_1	4790	0.0355192	0.582266	0.998037
Anxa1_1	15318	-0.0283567	0.571695	0.998037
Anxa2_1	18584	-0.00267033	0.961008	0.999735
Anxa3_1	53	-0.053689	0.644284	NA
Anxa4_1	1268	-0.100437	0.126549	0.958735
Anxa5_1	3821	-0.0459664	0.395766	0.998037
Anxa6_1	3024	-0.0306225	0.618818	0.998037
Anxa7_1	3006	-0.0216416	0.73885	0.998037
Aoc2_1	50	-0.00934726	0.935936	NA
Aoc3_1	3	-6.48795e-05	0.99883	NA
Aopep_1	196	-0.0796093	0.471203	0.998037
Ap1b1_1	4543	0.0171915	0.774783	0.998037
Ap1g1_1	2645	-0.0193987	0.783642	0.998037
Ap1g2_1	115	0.0221843	0.84781	0.999735
Ap1m1_1	1857	0.0388759	0.575264	0.998037
Ap1s1_1	1602	0.00136596	0.985398	0.999735
Ap1s2_1	1095	0.135625	0.107019	0.944629
Ap2a1_1	3782	0.00672124	0.925676	0.999735
Ap2a2_1	3649	-0.0344561	0.596751	0.998037
Ap2b1_1	5530	-0.00373303	0.943965	0.999735
Ap2m1_1	5299	0.0139691	0.807826	0.999735
Ap2s1_1	288	-0.0423099	0.697735	0.998037
Ap3b1_1	1177	-0.0183577	0.79142	0.998438
Ap3b2_1	8	-0.0146583	0.809012	NA
Ap3d1_1	4862	-0.0103721	0.863252	0.999735
Ap3m1_1	615	0.0219725	0.800574	0.999735
Ap3s1_1	1534	0.124041	0.0931799	0.916098
Ap4b1_1	271	-0.024073	0.813693	0.999735
Ap4e1_1	238	0.0134184	0.900759	0.999735
Ap4m1_1	210	-0.0651088	0.54665	0.998037
Ap4s1_1	96	0.0186343	0.874156	0.999735
Ap5b1_1	543	0.0971532	0.291034	0.998037
Ap5m1_2	476	0.0719693	0.443227	0.998037
Ap5s1_1	98	0.162898	0.165237	0.988203
Ap5z1_1	498	0.173602	0.0817089	0.887261
Apba1_1	553	-0.100119	0.272806	0.998037
Apba3_1	408	0.0670813	0.507732	0.998037
Apbb1_1	1181	0.0167015	0.830605	0.999735
Apbb1ip_1	956	0.021521	0.762311	0.998037
Apbb2_1	995	0.120223	0.107952	0.944629
Apbb3_1	643	0.037314	0.664841	0.998037
Apc2_1	75	-0.0568236	0.631334	NA
Apc_1	3210	-0.00736646	0.914503	0.999735
Apeh_1	678	-0.0889406	0.317118	0.998037
Apex1_1	862	0.00922473	0.90708	0.999735
Apex2_1	411	0.0714547	0.480707	0.998037
Aph1a_1	889	-0.0953349	0.223581	0.998037
Aph1b_1	143	-0.0449652	0.699828	0.998037
Api5_1	4014	0.0856392	0.127949	0.962941
Apip_1	194	-0.000479655	0.996516	0.999735
Aplf_1	265	0.139795	0.192088	0.998037
Apln_1	224	0.158709	0.150943	0.975905
Aplp2_1	10074	0.00499221	0.920693	0.999735
Apmap_1	2211	-0.0131292	0.820931	0.999735
Apoa2_1	21	0.131131	0.191309	NA
Apobec3b_1	1219	-0.0772036	0.255021	0.998037
Apoe_1	228	-0.0383834	0.736949	0.998037
Apold1_1	3	0.00483409	0.904959	NA
Apom_1	67	0.0564476	0.628513	NA
Apoo_1	543	-0.0556991	0.505252	0.998037
Apool_1	399	0.0300757	0.739368	0.998037
App_1	16531	-0.0331377	0.521874	0.998037
Appbp2_1	2595	0.0628901	0.431889	0.998037
Appl1_1	752	-0.0468318	0.56185	0.998037
Appl2_1	557	-0.0661228	0.44798	0.998037
Aprt_1	3095	-0.115152	0.114338	0.957337
Aptx_1	145	-0.0512552	0.65444	0.998037
Aqp11_1	78	-0.0348446	0.768164	NA
Aqp1_1	2029	0.135955	0.111557	0.95283
Aqp7_1	6	0.000488701	0.994027	NA
Aqr_1	1661	0.0532593	0.425528	0.998037
Araf_2	945	-0.0414755	0.616828	0.998037
Arap1_1	1589	-0.0939492	0.174716	0.993772
Arap3_1	2818	-0.0273498	0.698343	0.998037
Arcn1_1	9711	0.00284855	0.959898	0.999735
Areg_1	5864	-0.117114	0.303546	0.998037
Arel1_1	1737	0.00574249	0.929669	0.999735
Arf1_1	5187	-0.0619435	0.316841	0.998037
Arf3_1	2354	-0.139521	0.0371517	0.718999
Arf4_1	2717	0.00575029	0.928301	0.999735
Arf5_1	1847	-0.0825468	0.278214	0.998037
Arf6_1	7042	0.0538035	0.352669	0.998037
Arfgap1_1	1990	-0.0908978	0.146728	0.975905
Arfgap2_1	1670	-0.0242243	0.713694	0.998037
Arfgap3_1	985	-0.137368	0.0632289	0.829545
Arfgef1_2	2217	-0.00114815	0.986774	0.999735
Arfgef2_1	3712	-0.0124242	0.825327	0.999735
Arfip1_1	552	0.0122012	0.890996	0.999735
Arfip2_1	1216	-0.0997502	0.160865	0.98314
Arfrp1_1	471	-0.0246703	0.784203	0.998037
Arglu1_1	2117	-0.0472005	0.477372	0.998037
Arhgap10_1	716	-0.00427154	0.958044	0.999735
Arhgap12_1	1316	0.0939063	0.219978	0.998037
Arhgap17_1	1601	0.0112224	0.859768	0.999735
Arhgap19_1	1281	0.149994	0.0446481	0.773731
Arhgap1_1	1933	-0.0554117	0.432042	0.998037
Arhgap20_1	156	0.172475	0.144023	0.975905
Arhgap21_1	3399	0.109976	0.0464052	0.777229
Arhgap22_1	1988	0.114458	0.149985	0.975905
Arhgap23_1	1290	-0.110807	0.193652	0.998037
Arhgap24_2	596	0.154287	0.0810998	0.884495
Arhgap25_1	7293	-0.115834	0.0595378	0.823297
Arhgap26_1	23	0.0262244	0.798924	NA
Arhgap27_1	106	0.138402	0.23724	0.998037
Arhgap28_1	1362	0.0153221	0.818029	0.999735
Arhgap29_1	2822	0.0638671	0.371777	0.998037
Arhgap31_1	2043	-0.00146543	0.981344	0.999735
Arhgap33_1	115	-0.0567635	0.631534	0.998037
Arhgap35_1	3305	-0.01962	0.731791	0.998037
Arhgap36_1	2	0.00123285	0.973823	NA
Arhgap39_1	508	-0.0496579	0.572333	0.998037
Arhgap45_1	427	-0.0514243	0.588616	0.998037
Arhgap4_1	15	-0.123651	0.161142	NA
Arhgap5_1	4075	0.0638063	0.399067	0.998037
Arhgap6_1	278	0.0382552	0.70679	0.998037
Arhgdia_1	5394	-0.0733165	0.266682	0.998037
Arhgef10_1	3048	-0.0040972	0.942461	0.999735
Arhgef10l_2	864	-0.120041	0.159472	0.98314
Arhgef11_1	404	-0.0495836	0.59287	0.998037
Arhgef12_1	11870	0.0157451	0.754428	0.998037
Arhgef17_1	1543	-0.0666817	0.356875	0.998037
Arhgef18_2	1363	0.0358124	0.606099	0.998037
Arhgef19_1	47	-0.0872068	0.439056	NA
Arhgef1_1	1376	0.0205592	0.80544	0.999735
Arhgef25_1	109	-0.159819	0.174422	0.993772
Arhgef28_1	549	0.00483474	0.953869	0.999735
Arhgef2_1	1112	-0.186687	0.0124714	0.481616
Arhgef37_1	50	-0.0735652	0.52568	NA
Arhgef39_1	15	-0.0504666	0.568617	NA
Arhgef40_1	2304	-0.0778732	0.300484	0.998037
Arhgef4_1	179	-0.122328	0.282437	0.998037
Arhgef5_1	2546	-0.0284171	0.665641	0.998037
Arhgef6_1	1261	0.0534614	0.456805	0.998037
Arhgef7_1	3223	-0.0217927	0.701481	0.998037
Arid1a_1	3628	0.00409377	0.950738	0.999735
Arid1b_1	2787	-0.0463026	0.441645	0.998037
Arid2_1	1051	-0.0773295	0.310812	0.998037
Arid3a_1	277	-0.025203	0.803741	0.999735
Arid3b_1	270	-0.11155	0.274106	0.998037
Arid4a_1	609	0.0125355	0.897054	0.999735
Arid4b_1	903	0.129321	0.119297	0.957337
Arid5a_1	474	-0.00324892	0.975952	0.999735
Arid5b_1	1430	-0.115483	0.152705	0.977543
Arih1_1	3674	0.00898745	0.880722	0.999735
Arih2_1	1005	-0.0722877	0.309524	0.998037
Arl10_1	1046	-0.0536849	0.477641	0.998037
Arl11_1	338	0.125073	0.264313	0.998037
Arl13b_1	638	0.0936169	0.277829	0.998037
Arl14ep_1	1725	0.0419071	0.589319	0.998037
Arl15_1	1499	-0.0899977	0.246475	0.998037
Arl16_1	137	0.138374	0.228733	0.998037
Arl1_1	2441	0.00248274	0.972962	0.999735
Arl2_1	954	-0.0309311	0.713712	0.998037
Arl2bp_1	3475	0.0964358	0.0932369	0.916098
Arl3_1	1326	-0.0628766	0.338973	0.998037
Arl4a_1	418	0.0697181	0.479096	0.998037
Arl4c_1	1237	0.12925	0.0735499	0.858116
Arl5a_1	5271	-0.000384067	0.995546	0.999735
Arl5b_1	783	0.138903	0.1298	0.964316
Arl6_1	445	0.0222408	0.808408	0.999735
Arl6ip1_1	5421	0.164326	0.0127415	0.481616
Arl6ip4_1	1229	0.0127134	0.87333	0.999735
Arl6ip5_1	1371	-0.00761446	0.908153	0.999735
Arl6ip6_2	553	0.108542	0.238878	0.998037
Arl8a_1	739	-0.124871	0.130745	0.964316
Arl8b_1	2434	0.112332	0.0838069	0.891465
Arl9_1	468	-0.0219001	0.822194	0.999735
Armc10_1	1519	0.129607	0.0548001	0.801337
Armc2_1	63	-0.0864535	0.461054	NA
Armc5_1	1450	0.0736622	0.336868	0.998037
Armc6_1	1904	0.0273871	0.733217	0.998037
Armc8_1	619	-0.0134074	0.871967	0.999735
Armc9_2	258	0.0236458	0.823838	0.999735
Armcx1_1	660	-0.0365505	0.69514	0.998037
Armcx3_1	1334	-0.0430195	0.542231	0.998037
Armcx4_1	16	0.0134681	0.876106	NA
Armcx5_1	313	-0.0152096	0.873855	0.999735
Armh1_1	4	0.0391405	0.46912	NA
Armh3_1	731	-0.0136385	0.862312	0.999735
Armt1_1	970	-0.0108838	0.884661	0.999735
Arnt2_1	121	-0.0256988	0.823555	0.999735
Arnt_1	1456	-0.101839	0.150503	0.975905
Arntl2_1	23	-0.0117949	0.903373	NA
Arntl_1	521	0.04713	0.595958	0.998037
Arpc1a_1	3179	0.0262486	0.726571	0.998037
Arpc1b_1	21611	-0.0096102	0.89614	0.999735
Arpc2_1	4703	-0.00661815	0.896747	0.999735
Arpc3_1	2133	0.00402547	0.945983	0.999735
Arpc4_1	2663	-0.00593976	0.91589	0.999735
Arpc5_1	4383	0.0786484	0.154866	0.979943
Arpc5l_1	1079	0.000797209	0.990981	0.999735
Arpp19_1	3172	0.0708941	0.222736	0.998037
Arrb1_1	2115	-0.00800955	0.902753	0.999735
Arrdc1_1	416	-0.0772134	0.419463	0.998037
Arrdc2_1	437	0.0852503	0.39181	0.998037
Arrdc3_1	473	0.202788	0.0295213	0.652084
Arsa_1	792	0.00756389	0.922117	0.999735
Arsg_1	393	-0.0866034	0.345076	0.998037
Arsj_1	120	0.073434	0.528058	0.998037
Arsk_1	118	0.134191	0.248977	0.998037
Art3_1	13	-0.120045	0.16209	NA
Artn_1	130	0.162664	0.15148	0.975905
Arv1_1	479	-0.165901	0.0497741	0.784074
Arvcf_1	207	0.0879379	0.428644	0.998037
As3mt_1	386	-0.0677179	0.479824	0.998037
Asah1_1	2671	-0.0267701	0.659279	0.998037
Asap1_1	8738	-0.042889	0.38608	0.998037
Asap2_2	649	0.00882634	0.919297	0.999735
Asap3_1	1635	-0.275361	0.000856552	0.126311
Asb13_1	333	0.0581542	0.53938	0.998037
Asb15_1	39	0.152481	0.153012	NA
Asb1_1	272	0.0710534	0.500081	0.998037
Asb3_1	346	-0.00999986	0.918552	0.999735
Asb5_1	21	-0.0156252	0.877406	NA
Asb7_1	426	-0.0478999	0.634436	0.998037
Asb8_1	439	0.0509578	0.585944	0.998037
Asb9_1	13	-0.0119037	0.890191	NA
Ascc1_1	1364	-0.0220576	0.734639	0.998037
Ascc2_1	576	-0.012622	0.875984	0.999735
Ascc3_1	2606	0.0153254	0.805464	0.999735
Ascl2_1	84	0.0322308	0.78552	0.998037
Asdurf_1	151	-0.112932	0.32078	0.998037
Asf1a_1	631	-0.0720384	0.380045	0.998037
Asf1b_1	938	0.197199	0.0121604	0.473305
Asgr2_1	89	-0.103616	0.380011	0.998037
Ash1l_1	2631	-0.00174049	0.978201	0.999735
Ash2l_1	1319	0.118457	0.076328	0.862086
Asic2_1	738	-0.00929008	0.902318	0.999735
Asip_1	744	-0.0648308	0.496955	0.998037
Asns_1	1800	0.00793745	0.898101	0.999735
Asnsd1_1	2386	0.0498168	0.446275	0.998037
Aspa_1	21	-0.0646038	0.502987	NA
Aspg_1	641	-0.193166	0.0368469	0.717077
Asph_1	1225	-0.044764	0.514833	0.998037
Aspm_1	1900	0.177411	0.00987763	0.44196
Aspscr1_1	1250	0.108398	0.123168	0.957337
Asrgl1_1	888	-0.100608	0.202514	0.998037
Aste1_1	214	0.0415066	0.715506	0.998037
Asxl1_1	2970	-0.0368626	0.577041	0.998037
Asxl2_1	3054	-0.025836	0.668396	0.998037
Atad1_1	5119	0.0402972	0.551974	0.998037
Atad2b_1	750	-0.0571645	0.504431	0.998037
Atad5_1	500	0.21381	0.0260934	0.633367
Atat1_1	68	-0.114774	0.332125	NA
Atcay_1	15	-0.0448011	0.612127	NA
Ate1_1	917	-0.054824	0.48893	0.998037
Atf1_1	1522	0.0912067	0.174773	0.993772
Atf2_1	1484	0.0296136	0.686873	0.998037
Atf3_1	525	0.312798	0.00514288	0.330343
Atf4_1	7926	0.0341625	0.587553	0.998037
Atf5_1	7962	-0.134255	0.0343616	0.697134
Atf6_1	1534	-0.0212727	0.753393	0.998037
Atf6b_1	2257	0.00355974	0.9635	0.999735
Atf7ip_1	1049	0.188959	0.00708523	0.382383
Atg101_1	630	-0.0663137	0.460708	0.998037
Atg10_1	63	0.084529	0.4719	NA
Atg12_1	196	0.0272347	0.800282	0.999735
Atg13_1	1354	-0.0542377	0.476024	0.998037
Atg14_1	407	0.0167221	0.853002	0.999735
Atg16l1_1	914	-0.0405832	0.582317	0.998037
Atg16l2_1	157	-0.0949187	0.400281	0.998037
Atg2a_1	1352	0.0603003	0.406846	0.998037
Atg2b_1	2710	-0.00879578	0.87692	0.999735
Atg3_1	874	-0.0447207	0.569222	0.998037
Atg4a_1	350	0.0200418	0.834473	0.999735
Atg4b_1	891	-0.127487	0.080865	0.883776
Atg4c_1	600	0.0383999	0.654462	0.998037
Atg4d_1	335	-0.0758069	0.472583	0.998037
Atg5_1	1091	0.00934455	0.89563	0.999735
Atg9a_1	2700	-0.00934578	0.893779	0.999735
Atg9b_1	317	0.0148603	0.878782	0.999735
Atic_1	6054	0.0173799	0.723654	0.998037
Atl1_1	53	-0.127347	0.272307	NA
Atl2_1	1147	0.0416127	0.580126	0.998037
Atl3_1	2475	0.0179021	0.767851	0.998037
Atmin_1	1397	0.0627425	0.427518	0.998037
Atn1_1	5316	-0.0769756	0.272805	0.998037
Atox1_1	259	-0.19739	0.0713608	0.851936
Atp10a_1	3794	0.00523433	0.926018	0.999735
Atp10d_1	667	-0.0160853	0.842773	0.999735
Atp11a_1	3590	-0.0427578	0.460074	0.998037
Atp11b_2	1282	0.0510481	0.46942	0.998037
Atp11c_1	1360	0.123189	0.102903	0.943855
Atp12a_1	10	0.0181318	0.812428	NA
Atp13a1_1	1668	0.088449	0.211191	0.998037
Atp13a2_1	2498	-0.0697712	0.411136	0.998037
Atp13a3_1	4210	0.117328	0.118901	0.957337
Atp1a1_1	18716	0.0256934	0.651149	0.998037
Atp1b3_1	5406	0.0396718	0.47389	0.998037
Atp23_1	116	-0.00869121	0.941502	0.999735
Atp2a1_1	79	-0.0408372	0.724059	NA
Atp2a2_1	12908	0.0289996	0.576482	0.998037
Atp2b1_1	1493	0.0420474	0.579362	0.998037
Atp2b4_1	1070	-0.0966418	0.169004	0.992412
Atp2c1_1	2231	-0.0379471	0.617909	0.998037
Atp5f1a_1	7217	0.00329189	0.957093	0.999735
Atp5f1b_1	14069	-0.00343579	0.95103	0.999735
Atp5f1d_1	4015	-0.0729602	0.405257	0.998037
Atp5f1e_1	2940	-0.0606079	0.480122	0.998037
Atp5if1_1	734	-0.0622701	0.444433	0.998037
Atp5mc1_1	1673	-0.107336	0.212662	0.998037
Atp5mc2_1	2015	-0.206771	0.0101616	0.445079
Atp5mc3_1	4332	-0.0474312	0.406835	0.998037
Atp5md_1	1134	-0.17709	0.0246899	0.624446
Atp5me_1	438	-0.0958169	0.393599	0.998037
Atp5mf_1	1994	-0.22915	0.00365472	0.283444
Atp5mg_1	3042	-0.138255	0.0492101	0.784074
Atp5mpl_1	514	-0.211625	0.024233	0.624446
Atp5pb_1	2898	0.0585535	0.365893	0.998037
Atp5pd_1	1826	-0.0634483	0.338663	0.998037
Atp5pf_1	1721	-0.101535	0.124654	0.957337
Atp5po_1	4757	-0.0801773	0.20438	0.998037
Atp6ap1_1	3811	-0.0405808	0.476341	0.998037
Atp6ap2_1	2848	-0.0523546	0.372995	0.998037
Atp6v0a1_1	1826	-0.0325065	0.599126	0.998037
Atp6v0a2_1	1404	0.0717121	0.315106	0.998037
Atp6v0a4_1	6	-0.0432159	0.444821	NA
Atp6v0b_1	1076	-0.0202574	0.817049	0.999735
Atp6v0c_1	3306	0.0743862	0.341401	0.998037
Atp6v0d1_1	2419	-0.0379247	0.55488	0.998037
Atp6v0d2_1	1	0.0378277	0.218288	NA
Atp6v0e1_1	1672	-0.0942006	0.158771	0.98314
Atp6v1a_1	1231	0.00645472	0.927215	0.999735
Atp6v1b2_1	3544	8.79578e-05	0.998669	0.999869
Atp6v1c1_1	1267	0.0037993	0.961682	0.999735
Atp6v1d_1	1448	-0.0201491	0.749004	0.998037
Atp6v1e1_1	1618	-0.0570844	0.397643	0.998037
Atp6v1e2_1	30	-0.0528746	0.624037	NA
Atp6v1f_1	1228	-0.117314	0.144997	0.975905
Atp6v1fnb_1	18	0.145286	0.131438	NA
Atp6v1g1_1	4108	-0.00735993	0.894268	0.999735
Atp6v1g2_1	523	0.0585853	0.522676	0.998037
Atp6v1h_1	412	-0.0122987	0.894114	0.999735
Atp7a_1	763	-0.0324103	0.71005	0.998037
Atp7b_1	822	0.0469349	0.55652	0.998037
Atp8a1_3	840	0.200562	0.015231	0.520337
Atp8b2_1	1355	-0.0838196	0.294131	0.998037
Atp8b3_1	8	-0.0104731	0.880779	NA
Atp8b4_1	15	-0.0960385	0.288491	NA
Atp9b_1	1016	-0.0130698	0.865829	0.999735
Atpaf1_1	1036	0.0291697	0.680236	0.998037
Atpaf2_1	392	0.00489605	0.957264	0.999735
Atpsckmt_1	128	-0.151612	0.18519	0.998037
Atr_1	698	0.140696	0.0877935	0.896063
Atraid_1	878	0.00806921	0.915975	0.999735
Atrip_1	266	0.0264934	0.791313	0.998438
Atrn_1	408	0.0359417	0.694251	0.998037
Atrx_1	4824	-0.0169512	0.826161	0.999735
Atxn10_1	2128	0.022438	0.713479	0.998037
Atxn1_1	414	0.0344554	0.70646	0.998037
Atxn1l_1	1721	0.00353763	0.956599	0.999735
Atxn2_1	1684	-0.0969174	0.138088	0.969778
Atxn2l_1	5216	-0.0428843	0.536756	0.998037
Atxn3_1	884	-0.00320977	0.968637	0.999735
Atxn7_1	612	0.0404138	0.682383	0.998037
Atxn7l1_1	189	0.0562172	0.606632	0.998037
Atxn7l2_1	442	-0.0826987	0.374055	0.998037
Atxn7l3_1	810	-0.0400981	0.586447	0.998037
Atxn7l3b_1	2030	0.0120654	0.848371	0.999735
Auh_1	193	-0.0467469	0.668257	0.998037
Aunip_1	140	0.170629	0.143297	0.975905
Aup1_1	776	-0.0555574	0.496731	0.998037
Aurka_1	835	0.154914	0.0470952	0.778164
Aurkaip1_1	2553	-0.130097	0.0501005	0.784074
Aurkb_1	522	0.243871	0.00997602	0.444464
Aurkc_1	621	-0.069162	0.406849	0.998037
Aven_1	1319	-0.110914	0.100912	0.936655
Avl9_1	1980	-0.0465996	0.540479	0.998037
Avpi1_1	1297	-0.123494	0.0876761	0.896063
Axin1_1	2012	-0.0454397	0.474397	0.998037
Axin2_1	201	0.0428079	0.691657	0.998037
Axl_1	30854	0.033829	0.490481	0.998037
Azi2_1	1860	0.0843556	0.259441	0.998037
Azin1_1	10124	0.0824972	0.317324	0.998037
B2m_1	1795	0.00748383	0.915515	0.999735
B3galnt1_1	244	0.0494773	0.633565	0.998037
B3galnt2_1	3373	0.0632909	0.387582	0.998037
B3galt1_1	69	-0.0696256	0.554647	NA
B3galt4_1	93	0.30024	0.0112098	0.451409
B3galt6_1	1031	0.132907	0.15513	0.979943
B3gat3_1	1166	0.00815192	0.916427	0.999735
B3glct_1	1418	-0.0350333	0.609004	0.998037
B3gnt2_1	1642	0.104955	0.268575	0.998037
B3gnt4_1	4	-0.0744607	0.133815	NA
B3gnt8_1	63	0.00240524	0.983694	NA
B3gnt9_1	341	-0.0820983	0.387401	0.998037
B3gntl1_1	411	0.0771237	0.412752	0.998037
B4galt1_1	250	-0.0504006	0.622283	0.998037
B4galt2_1	204	-0.066021	0.544281	0.998037
B4galt3_1	493	-0.0551354	0.519188	0.998037
B4galt4_1	141	0.0146958	0.897329	0.999735
B4galt5_1	625	-0.0901532	0.281543	0.998037
B4galt7_1	514	-0.00912019	0.919739	0.999735
B4gat1_1	364	-0.0194531	0.840327	0.999735
B9d1_1	36	-0.0505074	0.645701	NA
B9d2_1	554	0.0590438	0.492516	0.998037
Baalc_1	4	0.0211618	0.691672	NA
Baat_1	94	0.102611	0.386138	0.998037
Babam1_1	1168	-0.0645824	0.471448	0.998037
Babam2_1	2444	-0.0225432	0.720269	0.998037
Bace1_1	891	0.0109352	0.894097	0.999735
Bach1_1	1249	0.0819231	0.303696	0.998037
Bad_1	198	0.100649	0.374145	0.998037
Bag1_1	682	-0.0395064	0.626617	0.998037
Bag2_1	738	-0.0888137	0.28182	0.998037
Bag3_1	3821	0.0754766	0.228194	0.998037
Bag4_1	1006	0.0879428	0.249501	0.998037
Bag5_1	1219	0.0621382	0.35353	0.998037
Bag6_1	9173	-0.0240906	0.759547	0.998037
Bahcc1_1	919	0.0301259	0.681464	0.998037
Bahd1_1	2079	-0.0911955	0.218298	0.998037
Baiap2_1	2494	0.218274	0.0219668	0.607396
Baiap2l1_1	820	0.0656275	0.483571	0.998037
Baiap3_1	16	-0.137263	0.142693	NA
Bak1_1	367	-0.154221	0.118429	0.957337
Bambi_1	152	0.0390843	0.730563	0.998037
Banf1_1	3000	-0.0556185	0.413729	0.998037
Bank1_1	3023	-0.0183729	0.798157	0.999735
Banp_1	680	-0.041051	0.626486	0.998037
Bap1_1	2810	0.0133292	0.813316	0.999735
Bard1_1	150	0.122525	0.282517	0.998037
Batf2_1	154	0.0437408	0.70543	0.998037
Batf_1	252	0.0635442	0.543843	0.998037
Bax_1	604	-0.0362061	0.667205	0.998037
Baz1a_1	2883	-0.0110049	0.868775	0.999735
Baz1b_1	4587	0.0859391	0.115088	0.957337
Baz2a_1	4151	-0.133406	0.0428506	0.75657
Baz2b_1	296	0.0940208	0.34904	0.998037
Bbc3_1	176	0.0909004	0.414379	0.998037
Bbip1_1	492	-0.00818974	0.924925	0.999735
Bbof1_1	176	-0.201882	0.0810916	0.884495
Bbs10_1	252	-0.073876	0.48438	0.998037
Bbs12_1	218	0.140094	0.224641	0.998037
Bbs1_2	194	-0.0749989	0.477972	0.998037
Bbs4_1	1225	-0.0327294	0.648343	0.998037
Bbs7_1	539	0.0143226	0.864844	0.999735
Bbs9_1	815	-0.0197059	0.795029	0.999735
Bbx_1	4990	0.0252016	0.67392	0.998037
Bcap29_1	1055	0.156879	0.0334805	0.68599
Bcap31_1	2042	-0.0551508	0.379306	0.998037
Bcar1_1	1819	0.0131115	0.87082	0.999735
Bcas2_1	756	0.0306061	0.706472	0.998037
Bcas3_1	511	-0.0113268	0.896535	0.999735
Bcat1_1	2250	-0.0316635	0.65617	0.998037
Bcat2_1	18	0.00497185	0.956892	NA
Bccip_1	1669	-0.0120639	0.850745	0.999735
Bcdin3d_1	237	0.141672	0.185352	0.998037
Bckdha_1	497	0.13995	0.147271	0.975905
Bckdhb_1	321	0.0530042	0.576694	0.998037
Bckdk_1	2151	0.0166872	0.809385	0.999735
Bcl10_1	1234	0.0541126	0.464408	0.998037
Bcl2_1	647	0.0135323	0.862019	0.999735
Bcl2l11_1	646	0.137064	0.227759	0.998037
Bcl2l12_1	206	0.0406922	0.722222	0.998037
Bcl2l13_1	2316	-0.0145146	0.823911	0.999735
Bcl2l1_1	384	-0.132418	0.150297	0.975905
Bcl2l2_1	1452	-0.0102278	0.88109	0.999735
Bcl3_1	25	-0.105057	0.307667	NA
Bcl6_1	1429	-0.0882821	0.45511	0.998037
Bcl7a_1	521	-0.0968056	0.322293	0.998037
Bcl7b_1	1064	0.0338162	0.644031	0.998037
Bcl7c_1	1057	0.0766341	0.295021	0.998037
Bcl9_1	1237	-0.0127451	0.869388	0.999735
Bcl9l_1	3142	-0.0124842	0.875753	0.999735
Bclaf1_1	4660	0.0820546	0.337002	0.998037
Bclaf3_1	598	0.031712	0.696593	0.998037
Bco1_1	11	0.120719	0.135946	NA
Bco2_1	95	-0.0483412	0.681251	0.998037
Bcor_1	876	-0.0499656	0.58981	0.998037
Bcorl1_1	717	-0.0516696	0.511134	0.998037
Bcr_1	1328	-0.0651819	0.406653	0.998037
Bdh1_1	492	-0.0786222	0.381395	0.998037
Bdh2_1	144	-0.111187	0.32818	0.998037
Bdp1_1	2295	0.00922443	0.91039	0.999735
Bean1_1	205	-0.0493153	0.646184	0.998037
Becn1_1	1463	0.0331986	0.608554	0.998037
Bend3_1	1200	0.00622949	0.93505	0.999735
Bend6_1	1489	-0.0547343	0.431219	0.998037
Bet1_1	3	-0.0253208	0.571699	NA
Bet1l_1	342	0.0587997	0.565778	0.998037
Bex3_1	2260	-0.114054	0.0558627	0.801543
Bfar_1	332	-0.0792286	0.422547	0.998037
Bfsp1_1	22	0.0216363	0.81717	NA
Bgn_1	8523	0.0639016	0.344074	0.998037
Bhlhe40_1	841	0.0333239	0.774983	0.998037
Bhlhe41_1	692	0.284276	0.00132961	0.158193
Bicd1_1	106	-0.00372842	0.974732	0.999735
Bicd2_1	2100	0.0288219	0.660184	0.998037
Bicdl1_1	46	-0.15678	0.172725	NA
Bicra_1	166	0.00965619	0.931635	0.999735
Bicral_1	1050	0.0118463	0.866178	0.999735
Bid_1	1583	0.0859581	0.228712	0.998037
Bin1_1	1382	-0.0114245	0.879969	0.999735
Bin2_1	14	0.0738803	0.392611	NA
Bin3_1	805	-0.259161	0.00969493	0.437525
Birc2_1	390	0.0450633	0.639655	0.998037
Birc5_1	962	0.150293	0.0625482	0.829545
Birc6_1	4523	-0.0504507	0.396736	0.998037
Bivm_1	568	0.0688224	0.42108	0.998037
Blcap_1	1245	-0.0634547	0.37848	0.998037
Blm_2	815	0.330625	0.000139629	0.0490686
Blmh_1	3336	-0.0152307	0.775915	0.998037
Blnk_1	82	0.0554896	0.639089	NA
Bloc1s1_1	157	0.144458	0.208044	0.998037
Bloc1s2_1	541	-0.0697141	0.430935	0.998037
Bloc1s4_1	417	0.0348921	0.698662	0.998037
Bloc1s5_1	742	-0.0114371	0.881465	0.999735
Bloc1s6_1	508	0.0528999	0.52979	0.998037
Blvra_1	626	-0.00100657	0.990365	0.999735
Blvrb_1	3306	0.0515844	0.501488	0.998037
Blzf1_1	839	0.094834	0.240628	0.998037
Bmerb1_1	2755	0.116774	0.137098	0.969778
Bmf_1	106	0.187636	0.112558	0.954553
Bmp1_1	2592	-0.114777	0.0671013	0.841833
Bmp2_1	6	0.0283382	0.641934	NA
Bmp2k_1	2071	0.0906344	0.195387	0.998037
Bmp5_1	45	-0.146146	0.201043	NA
Bmp6_1	23	-0.0548797	0.582643	NA
Bmper_1	5	-0.0417398	0.460758	NA
Bmpr1a_1	637	-0.0474087	0.594923	0.998037
Bmpr2_1	899	-0.0312189	0.702723	0.998037
Bms1_1	3346	-0.0916554	0.221216	0.998037
Bmt2_1	647	-0.0262475	0.78153	0.998037
Bnc2_1	327	0.0668871	0.52167	0.998037
Bnip1_1	432	-0.0637878	0.481416	0.998037
Bnip2_1	3972	0.0255482	0.712255	0.998037
Bnip3_1	315	-0.0481198	0.64388	0.998037
Bnip3l_1	2051	0.0415013	0.511204	0.998037
Bnipl_1	64	0.104075	0.377143	NA
Boc_1	654	-0.171708	0.0526541	0.792562
Bod1_1	1257	-0.00979667	0.889058	0.999735
Bod1l1_1	2553	-0.0890847	0.170826	0.993772
Bola1_1	300	-0.053757	0.608655	0.998037
Bola2b_1	253	-0.101748	0.338433	0.998037
Bola3_1	188	-0.0345368	0.750682	0.998037
Bop1_1	1452	0.045597	0.572636	0.998037
Bora_1	254	0.092718	0.369907	0.998037
Borcs5_1	185	0.00129292	0.99043	0.999735
Borcs8_1	223	-0.0471202	0.674629	0.998037
Bpgm_1	774	-0.0292041	0.705749	0.998037
Bphl_1	359	-0.0388481	0.675349	0.998037
Bpifc_1	5	-0.0485521	0.361568	NA
Bpnt1_1	406	0.00522035	0.955755	0.999735
Bpnt2_1	3088	0.00558974	0.929816	0.999735
Bptf_1	3797	-0.0543899	0.398433	0.998037
Braf_1	764	-0.0368267	0.625458	0.998037
Brap_1	1718	-0.00197952	0.975515	0.999735
Brat1_1	690	0.021696	0.784891	0.998037
Brca1_1	7261	0.0501023	0.384536	0.998037
Brca2_1	675	0.185567	0.0315548	0.669308
Brcc3_1	305	-0.0335105	0.73924	0.998037
Brd1_1	857	0.0488065	0.564659	0.998037
Brd2_1	10836	0.0311799	0.685992	0.998037
Brd3_1	1865	-0.0223497	0.753126	0.998037
Brd4_1	3300	-0.0893841	0.190318	0.998037
Brd7_1	5301	-0.0651805	0.265565	0.998037
Brd8_1	897	-0.00357114	0.965571	0.999735
Brd9_1	504	0.0676215	0.446486	0.998037
Brdt_1	74	-0.0202425	0.863701	NA
Brf1_1	649	0.0807718	0.377317	0.998037
Brf2_1	168	0.0642926	0.562634	0.998037
Bri3bp_1	2226	0.0107535	0.866298	0.999735
Brip1_1	271	0.324457	0.0012775	0.155528
Brix1_1	573	0.0276907	0.791168	0.998438
Brk1_1	2152	-0.10868	0.0926384	0.915023
Brms1_1	336	0.119872	0.217556	0.998037
Brms1l_2	840	-0.0249894	0.750987	0.998037
Brox_1	784	0.0216358	0.818284	0.999735
Brpf1_1	745	-0.0572162	0.50341	0.998037
Brpf3_1	2478	-0.124023	0.104656	0.944629
Brwd1_1	2212	-0.00921224	0.904651	0.999735
Bscl2_1	194	0.0202065	0.854662	0.999735
Bsdc1_1	638	0.0917962	0.256678	0.998037
Bsg_1	8959	-0.0314911	0.637774	0.998037
Bsn_1	22	-0.0211272	0.826862	NA
Bst2_1	5908	-0.0563692	0.391255	0.998037
Btaf1_1	2804	0.00866399	0.915063	0.999735
Btbd10_1	735	0.0871467	0.308462	0.998037
Btbd16_1	16	-0.0283802	0.758486	NA
Btbd19_1	87	-0.0283886	0.810223	0.999735
Btbd1_1	1968	0.0256462	0.699398	0.998037
Btbd2_1	1867	-0.027961	0.712615	0.998037
Btbd3_1	1141	0.0386875	0.611707	0.998037
Btbd6_1	575	-0.0525877	0.530232	0.998037
Btbd7_1	2047	0.0409136	0.534673	0.998037
Btbd8_1	405	0.123638	0.215014	0.998037
Btbd9_2	1689	0.0956248	0.135092	0.965701
Btd_1	274	-0.114222	0.249568	0.998037
Btf3_1	3217	-0.0237603	0.706986	0.998037
Btf3l4_1	576	0.0714929	0.439835	0.998037
Btg1_1	1520	-0.0960908	0.172257	0.993772
Btg2_1	278	-0.0540196	0.573401	0.998037
Btn1a1_1	3	0.0169659	0.698633	NA
Btrc_1	476	0.0696994	0.454948	0.998037
Bub1_1	928	0.178697	0.0151736	0.520337
Bub3_1	3241	0.0983211	0.0704679	0.849392
Bud13_1	758	0.0525853	0.509489	0.998037
Bud23_1	715	-0.0015122	0.984858	0.999735
Bud31_1	1138	-0.00888474	0.895624	0.999735
Bysl_1	19	-0.0303351	0.754057	NA
Bzw1_1	6340	0.0417514	0.464098	0.998037
Bzw2_1	4071	0.0539162	0.340521	0.998037
C1H12orf29_1	268	0.0699982	0.485817	0.998037
C1H12orf45_1	2435	0.0993836	0.257288	0.998037
C1H12orf66_1	645	0.0792033	0.413497	0.998037
C1H12orf73_1	278	0.0495141	0.640578	0.998037
C1H14orf119_1	357	0.0272454	0.783809	0.998037
C1H19orf44_1	243	-0.0975945	0.353839	0.998037
C1H1orf43_1	527	0.106835	0.217668	0.998037
C1H4orf3_1	751	0.152479	0.041659	0.75657
C1H4orf46_1	230	0.153177	0.152851	0.977543
C1H4orf47_1	181	-0.0168232	0.878251	0.999735
C1H6orf136_1	442	-0.197834	0.0301008	0.655209
C1H6orf141_1	27	0.0628853	0.549949	NA
C1H6orf89_1	3358	0.0160689	0.777199	0.998037
C1d_1	216	-0.0634847	0.550162	0.998037
C1galt1_1	1905	0.114127	0.232028	0.998037
C1galt1c1_1	454	0.0528341	0.572955	0.998037
C1qbp_1	1489	-0.0553565	0.411071	0.998037
C1ql3_1	47	0.143637	0.216444	NA
C1qtnf12_1	13	-0.0957805	0.267023	NA
C1qtnf1_1	685	0.0389264	0.651422	0.998037
C1qtnf5_1	358	-0.11942	0.215439	0.998037
C1r_1	1847	-0.0451149	0.486038	0.998037
C1rl_1	97	-0.0828641	0.481695	0.998037
C1s_1	651	-0.00154607	0.984811	0.999735
C2H18orf21_1	135	0.117119	0.313917	0.998037
C2H18orf32_1	191	0.0540422	0.642618	0.998037
C2H1orf159_1	264	-0.0850798	0.427422	0.998037
C2H22orf23_1	67	-0.0182757	0.877177	NA
C2H5orf22_1	417	0.0737697	0.449115	0.998037
C2H5orf34_1	72	0.0827988	0.484353	NA
C2H5orf51_1	1376	0.0705722	0.427213	0.998037
C2H5orf63_1	307	0.0271635	0.782954	0.998037
C2H6orf120_1	557	0.0216631	0.813014	0.999735
C2H8orf37_1	172	-0.136111	0.22086	0.998037
C2_1	55	0.0366534	0.754214	NA
C2cd2_1	2325	-0.00685573	0.910806	0.999735
C2cd2l_1	921	-0.0478448	0.511957	0.998037
C2cd3_1	1075	-0.090787	0.227459	0.998037
C2cd5_1	1419	0.0106888	0.872379	0.999735
C3H10orf88_1	908	0.047288	0.552991	0.998037
C3H11orf58_1	2068	0.0242507	0.70157	0.998037
C3H11orf98_1	377	-0.0172077	0.858817	0.999735
C3H16orf70_1	627	0.0892276	0.31136	0.998037
C3H16orf87_1	309	0.00748641	0.938801	0.999735
C3H19orf53_1	1172	0.0308569	0.701803	0.998037
C3H5orf24_1	2173	0.0839119	0.244364	0.998037
C3H6orf62_1	1764	0.019278	0.832513	0.999735
C3H7orf25_1	343	0.0746225	0.452962	0.998037
C3H9orf85_1	447	0.0479347	0.629559	0.998037
C3_1	6	-0.105871	0.0835742	NA
C3ar1_1	11	0.0375477	0.590118	NA
C4H11orf1_1	84	0.107562	0.358957	0.998037
C4H11orf71_1	69	0.0544275	0.645523	NA
C4H15orf65_1	17	-0.105	0.246518	NA
C4H21orf91_1	919	0.0834889	0.42741	0.998037
C4H7orf26_1	1676	-0.009131	0.907262	0.999735
C4a_1	76	-0.158216	0.181526	NA
C5H1orf112_1	369	0.122447	0.226363	0.998037
C5H1orf21_1	967	0.039462	0.582805	0.998037
C5H2orf76_1	17	0.0127261	0.890615	NA
C5ar2_1	145	0.0958891	0.412484	0.998037
C6H19orf48_1	1425	0.0911387	0.347307	0.998037
C6H20orf194_1	1073	-0.0035172	0.964748	0.999735
C6H20orf27_1	681	0.0482475	0.597379	0.998037
C7H16orf72_1	973	-0.0125414	0.882972	0.999735
C7H16orf91_1	353	-0.0366723	0.696248	0.998037
C7H17orf80_1	327	0.01857	0.848955	0.999735
C7_1	16	0.0369869	0.680422	NA
C8H12orf4_1	160	0.0174692	0.875729	0.999735
C8H2orf42_1	272	-0.0253272	0.821391	0.999735
C8g_1	14	-0.00450286	0.957747	NA
C9orf72_1	259	0.0546654	0.594878	0.998037
CUNH10orf143_1	122	0.0843792	0.469581	0.998037
CUNH10orf62_1	17	-0.0266536	0.75391	NA
CUNH10orf82_1	4	0.0493934	0.339257	NA
CUNH11orf24_1	658	0.0726339	0.384508	0.998037
CUNH11orf49_1	568	-0.0795248	0.348737	0.998037
CUNH11orf54_1	188	-0.0860906	0.433111	0.998037
CUNH11orf68_1	1162	-0.0272635	0.788175	0.998037
CUNH11orf86_1	17	0.163562	0.0703126	NA
CUNH11orf94_1	55	-0.257245	0.0277012	NA
CUNH11orf95_1	801	0.0314572	0.701573	0.998037
CUNH12orf43_1	408	0.00969927	0.914619	0.999735
CUNH12orf65_1	184	-0.124178	0.260244	0.998037
CUNH14orf28_1	77	0.048419	0.680044	NA
CUNH14orf93_1	93	0.139621	0.233637	0.998037
CUNH15orf39_1	2145	0.0786139	0.36594	0.998037
CUNH15orf40_1	259	-0.0872692	0.400082	0.998037
CUNH15orf61_1	91	-0.0852191	0.471102	0.998037
CUNH15orf62_1	32	0.0734414	0.47305	NA
CUNH16orf46_1	283	0.120723	0.269893	0.998037
CUNH16orf54_1	162	0.100205	0.393696	0.998037
CUNH16orf71_1	91	0.0460778	0.696744	0.998037
CUNH16orf74_1	22	0.0720777	0.458024	NA
CUNH17orf107_1	30	-0.129011	0.234985	NA
CUNH17orf49_1	160	0.192618	0.0913712	0.913096
CUNH17orf78_1	24	0.0619727	0.528071	NA
CUNH18orf25_1	648	-0.0114157	0.88593	0.999735
CUNH18orf54_1	128	0.0569932	0.622332	0.998037
CUNH19orf25_1	1271	0.0826626	0.335018	0.998037
CUNH19orf38_1	23	-0.0715078	0.470396	NA
CUNH19orf47_1	358	0.0722029	0.459641	0.998037
CUNH19orf54_1	49	-0.113746	0.316459	NA
CUNH19orf57_1	181	-0.0992581	0.368346	0.998037
CUNH19orf71_1	120	0.0456491	0.699871	0.998037
CUNH1orf109_1	347	0.144264	0.132555	0.964316
CUNH1orf116_1	17	-0.088544	0.352295	NA
CUNH1orf131_1	546	0.160585	0.0805253	0.883776
CUNH1orf146_1	73	-0.0700715	0.552758	NA
CUNH1orf162_1	61	0.0340219	0.772355	NA
CUNH1orf174_1	768	0.163229	0.0429806	0.757587
CUNH1orf189_1	7	0.0177155	0.791119	NA
CUNH1orf194_1	16	-0.129501	0.153252	NA
CUNH1orf198_1	1310	-0.0339554	0.654513	0.998037
CUNH1orf216_1	673	0.0468854	0.614402	0.998037
CUNH1orf35_1	143	0.0945907	0.414546	0.998037
CUNH1orf52_1	230	0.13748	0.193546	0.998037
CUNH1orf53_1	49	-0.0200157	0.862039	NA
CUNH20orf204_1	27	-0.0986998	0.343639	NA
CUNH22orf39_1	156	-0.00810768	0.943698	0.999735
CUNH2orf15_1	24	-0.0129562	0.898813	NA
CUNH2orf49_1	839	-0.0306275	0.730476	0.998037
CUNH2orf50_1	11	0.0434045	0.59638	NA
CUNH2orf68_1	397	-0.00459655	0.959212	0.999735
CUNH2orf69_1	189	-0.00436939	0.969035	0.999735
CUNH3orf14_1	469	0.0723515	0.43692	0.998037
CUNH3orf18_1	64	0.0928191	0.423231	NA
CUNH3orf33_1	124	-0.00979782	0.933314	0.999735
CUNH3orf38_1	821	0.143344	0.145857	0.975905
CUNH3orf62_1	54	-0.0931772	0.418224	NA
CUNH3orf70_1	337	-0.0837795	0.396736	0.998037
CUNH3orf86_1	56	-0.195677	0.0917331	NA
CUNH4orf33_1	298	0.16633	0.11602	0.957337
CUNH4orf54_1	36	-0.0728532	0.507901	NA
CUNH5orf15_1	1740	0.0829172	0.206597	0.998037
CUNH5orf52_1	18	0.107822	0.244168	NA
CUNH6orf118_1	28	-0.0584454	0.561266	NA
CUNH6orf163_1	10	0.132728	0.0823588	NA
CUNH6orf226_1	18	0.0777998	0.39128	NA
CUNH6orf47_1	925	-0.0544595	0.470869	0.998037
CUNH7orf31_1	222	0.149962	0.169348	0.99249
CUNH7orf50_1	583	0.0768991	0.33548	0.998037
CUNH8orf33_1	203	0.0262592	0.803314	0.999735
CUNH8orf58_1	39	-0.0957206	0.389543	NA
CUNH8orf82_1	20	0.0695279	0.468219	NA
CUNH9orf16_1	112	0.100527	0.39298	0.998037
CUNH9orf40_1	939	0.253381	0.000429072	0.0818603
CUNH9orf43_1	15	-0.028579	0.708912	NA
CUNH9orf50_1	316	-0.116023	0.25839	0.998037
CUNH9orf64_1	1020	0.0591336	0.42769	0.998037
CUNH9orf78_1	1357	-0.00831623	0.900577	0.999735
CXHXorf38_1	979	0.085592	0.247776	0.998037
CXHXorf56_1	635	-0.0110768	0.906328	0.999735
Ca13_1	201	0.0525427	0.627009	0.998037
Ca14_1	50	0.0321799	0.773566	NA
Ca3_1	271	0.2088	0.0606508	0.823623
Ca4_1	231	0.13807	0.184088	0.998037
Ca5b_1	293	-0.0423356	0.668805	0.998037
Ca9_1	35	0.0782629	0.483698	NA
Caap1_1	496	0.118034	0.187137	0.998037
Cab39_1	1855	0.0527708	0.416139	0.998037
Cab39l_1	533	0.0385573	0.656356	0.998037
Cabin1_1	3990	-0.0300975	0.646579	0.998037
Cables1_1	128	-0.141674	0.216146	0.998037
Cables2_1	3984	-0.00161591	0.978423	0.999735
Cabp4_1	72	-0.136068	0.250613	NA
Cabyr_1	89	0.078639	0.506425	0.998037
Cacfd1_1	209	0.0981264	0.379287	0.998037
Cachd1_1	1412	0.0565849	0.420981	0.998037
Cacna1a_1	32	0.188708	0.0772011	NA
Cacna1c_2	1174	0.0658831	0.381333	0.998037
Cacna1g_1	330	-0.130501	0.206235	0.998037
Cacna2d1_1	1441	0.151597	0.0771496	0.865973
Cacna2d2_1	93	-0.178092	0.130632	0.964316
Cacnb3_1	498	-0.0500855	0.565234	0.998037
Cacnb4_1	150	-0.242696	0.0329231	0.678554
Cacng4_1	13	0.145493	0.0921188	NA
Cactin_1	1211	0.114189	0.0953372	0.923521
Cacul1_1	4270	-0.00626564	0.917173	0.999735
Cacybp_1	2718	0.07243	0.312364	0.998037
Cad_1	17081	-0.00516651	0.931398	0.999735
Cadm1_1	4195	0.089807	0.127107	0.962264
Cadps_1	88	-0.202218	0.0860078	0.896063
Cage1_1	30	0.013407	0.895771	NA
Calcoco2_1	3962	-0.0734696	0.216593	0.998037
Calcr_1	80	0.055761	0.637558	NA
Calcrl_1	81	0.0116552	0.921462	NA
Cald1_1	8725	-0.0415383	0.529609	0.998037
Calhm1_1	49	0.0432232	0.703195	NA
Calhm2_1	176	-0.0604171	0.584993	0.998037
Calhm3_1	54	0.0729335	0.534798	NA
Calhm5_1	69	-0.0805908	0.495186	NA
Calm1_1	7734	0.118897	0.0218623	0.607396
Calm2_1	11074	0.0157027	0.770918	0.998037
Calm3_1	4690	0.0349469	0.642051	0.998037
Calr3_1	85	0.00611342	0.958778	0.999735
Calr_1	17256	0.00286741	0.954373	0.999735
Calu_1	9561	0.0506787	0.357941	0.998037
Camk1_1	443	-0.0148635	0.867817	0.999735
Camk2b_1	16	0.0543736	0.547877	NA
Camk2g_1	1017	0.0120114	0.869543	0.999735
Camk2n2_1	74	-0.072846	0.535563	NA
Camk4_1	4	-0.00775264	0.869807	NA
Camkk1_1	181	0.0476929	0.661081	0.998037
Camkk2_1	826	0.116065	0.13223	0.964316
Camkmt_1	366	-0.02742	0.768488	0.998037
Camkv_1	51	-0.114487	0.325049	NA
Camlg_1	386	-0.0870576	0.346965	0.998037
Camp_1	4	-0.046715	0.383583	NA
Camsap1_1	1321	-0.0758881	0.345135	0.998037
Camsap2_1	2109	-0.0342273	0.643001	0.998037
Camsap3_1	305	-0.0691116	0.486636	0.998037
Camta2_1	333	0.031588	0.747602	0.998037
Cand1_1	3740	0.0618408	0.241726	0.998037
Cand2_1	340	0.052474	0.624171	0.998037
Cant1_1	2066	0.0248249	0.706061	0.998037
Canx_1	8155	0.0174593	0.750928	0.998037
Cap1_1	8134	-0.0618006	0.220107	0.998037
Capg_1	5741	0.00387008	0.955797	0.999735
Capn10_1	653	-0.0223598	0.805598	0.999735
Capn15_1	709	0.0208037	0.808579	0.999735
Capn1_1	1215	-0.11579	0.0865603	0.896063
Capn2_1	5090	-0.0108793	0.851991	0.999735
Capn5_1	1200	0.0256563	0.744379	0.998037
Capn7_1	291	-0.0110167	0.916091	0.999735
Capn8_1	26	0.0374786	0.709411	NA
Capns1_1	2478	-0.00584685	0.938648	0.999735
Caprin1_1	15322	0.0361574	0.487744	0.998037
Caprin2_1	207	0.0368999	0.743128	0.998037
Caps2_1	12	-0.114082	0.156046	NA
Caps_1	8	0.00916093	0.895176	NA
Capza1_1	3625	0.00784836	0.893912	0.999735
Capza2_1	5025	0.0511668	0.440796	0.998037
Capzb_1	4599	-0.0421942	0.466245	0.998037
Card10_1	1279	0.00471447	0.954371	0.999735
Card19_1	238	0.0148791	0.886103	0.999735
Card6_1	159	0.148136	0.199597	0.998037
Card9_1	15	0.0230027	0.76099	NA
Carf_1	160	0.085942	0.455824	0.998037
Carhsp1_1	4817	0.025927	0.665666	0.998037
Carm1_1	6544	0.00368469	0.956103	0.999735
Carmil1_1	691	0.036434	0.663394	0.998037
Carnmt1_1	1449	0.077033	0.297453	0.998037
Carns1_1	38	0.127148	0.255441	NA
Cars1_1	735	-0.0657396	0.441316	0.998037
Cars2_1	519	-0.03367	0.700238	0.998037
Casc3_1	2693	0.0597334	0.382746	0.998037
Casd1_1	615	0.0418906	0.679232	0.998037
Cask_1	2019	0.0490249	0.485496	0.998037
Caskin2_1	849	0.0137208	0.87568	0.999735
Casp2_1	327	0.060947	0.517853	0.998037
Casp3_1	442	-0.00354067	0.96997	0.999735
Casp6_1	282	-0.044225	0.657429	0.998037
Casp7_1	990	0.044808	0.55508	0.998037
Casp8_1	218	-0.0350978	0.736779	0.998037
Casp8ap2_1	619	0.0750597	0.400391	0.998037
Casp9_1	125	-0.0614504	0.593035	0.998037
Casq1_1	19	0.0700199	0.457469	NA
Cast_1	926	-0.05031	0.495147	0.998037
Castor1_1	244	0.0888867	0.433908	0.998037
Cat_1	10837	-0.070426	0.160195	0.98314
Catip_1	5	-0.00691336	0.907165	NA
Catsper2_1	59	-0.026665	0.820515	NA
Catsperd_1	8	-0.0181891	0.787539	NA
Catsperg_1	74	-0.074335	0.530104	NA
Cav1_1	9444	-0.00218568	0.970439	0.999735
Cav2_1	905	0.116327	0.124329	0.957337
Cavin1_1	5484	-0.0560611	0.391055	0.998037
Cavin3_1	1067	0.0669649	0.473067	0.998037
Cavin4_1	553	0.0726344	0.455132	0.998037
Cbarp_1	357	0.143154	0.162693	0.984609
Cbfa2t2_1	1531	0.0737668	0.239852	0.998037
Cbfb_1	1991	0.0578301	0.423922	0.998037
Cbl_1	1135	-0.0542722	0.504569	0.998037
Cblb_1	664	-0.0810107	0.325005	0.998037
Cbll1_1	680	0.117509	0.246647	0.998037
Cbr3_1	817	-0.00880619	0.925426	0.999735
Cbr4_1	205	0.22277	0.0356896	0.705292
Cbx1_1	1804	0.0441647	0.481357	0.998037
Cbx2_1	336	0.184571	0.078458	0.872033
Cbx3_1	3275	0.156813	0.0227604	0.614544
Cbx4_1	663	0.183527	0.0317013	0.67053
Cbx5_1	490	0.217207	0.0206227	0.591562
Cbx6_1	9023	0.0426722	0.503152	0.998037
Cbx7_1	450	0.0613202	0.514418	0.998037
Cbx8_1	310	0.0129925	0.897605	0.999735
Cby1_1	229	-0.0819973	0.424032	0.998037
Cc2d1a_1	1036	-0.00774639	0.92142	0.999735
Cc2d1b_1	1578	0.080021	0.2001	0.998037
Cc2d2a_1	437	-0.0826025	0.371706	0.998037
Ccar1_1	1629	0.0648346	0.373385	0.998037
Ccar2_1	2329	-0.010691	0.873552	0.999735
Ccbe1_1	966	0.116242	0.108387	0.944629
Ccdc102a_1	1270	-0.154813	0.0683601	0.845018
Ccdc103_1	32	-0.105372	0.335228	NA
Ccdc107_1	91	0.0363268	0.757217	0.998037
Ccdc112_1	463	0.153716	0.129612	0.964316
Ccdc114_1	250	0.0376886	0.722295	0.998037
Ccdc115_1	611	0.14613	0.102229	0.940541
Ccdc117_1	1323	-0.0579594	0.459785	0.998037
Ccdc120_1	240	-0.0604387	0.590058	0.998037
Ccdc122_1	213	-0.0117206	0.912304	0.999735
Ccdc124_1	2815	-0.0353519	0.657639	0.998037
Ccdc126_1	513	0.118414	0.200826	0.998037
Ccdc127_1	523	0.0571077	0.543732	0.998037
Ccdc12_1	328	-0.0467359	0.638968	0.998037
Ccdc130_1	161	0.168098	0.139463	0.973449
Ccdc134_1	430	0.179922	0.0419348	0.75657
Ccdc136_1	488	-0.194561	0.0251621	0.624446
Ccdc137_2	4470	-0.0136522	0.810889	0.999735
Ccdc138_1	58	-0.164487	0.162726	NA
Ccdc142_1	49	0.0166424	0.881383	NA
Ccdc146_1	79	-0.0290227	0.806317	NA
Ccdc148_1	5	0.0403867	0.493392	NA
Ccdc14_1	217	0.24308	0.030559	0.662427
Ccdc151_1	253	-0.0163328	0.869705	0.999735
Ccdc154_1	3	-0.0313081	0.543038	NA
Ccdc157_1	22	0.100344	0.313257	NA
Ccdc159_1	175	-0.111512	0.316166	0.998037
Ccdc15_1	68	-0.00787341	0.946841	NA
Ccdc162p_1	20	0.0288749	0.763692	NA
Ccdc163_1	85	0.172158	0.145187	0.975905
Ccdc167_1	314	-0.0210452	0.832279	0.999735
Ccdc170_1	283	0.0801649	0.41428	0.998037
Ccdc173_1	37	-0.139357	0.206112	NA
Ccdc174_1	310	0.0158581	0.878884	0.999735
Ccdc175_1	8	-0.0722179	0.324732	NA
Ccdc17_1	35	-0.0363158	0.742627	NA
Ccdc181_1	29	-0.0488214	0.647421	NA
Ccdc186_1	1340	-0.0121816	0.889104	0.999735
Ccdc189_1	56	-0.14688	0.206159	NA
Ccdc18_1	181	0.197974	0.0752108	0.858116
Ccdc191_1	53	0.134811	0.248189	NA
Ccdc194_1	30	0.0648715	0.541348	NA
Ccdc22_1	995	-0.00248034	0.976373	0.999735
Ccdc25_1	413	0.0132948	0.879132	0.999735
Ccdc28a_1	334	-0.00235824	0.980429	0.999735
Ccdc28b_1	40	-0.149352	0.177272	NA
Ccdc32_1	569	-0.0969063	0.319947	0.998037
Ccdc34_1	554	0.0722432	0.392813	0.998037
Ccdc40_1	59	-0.0955231	0.397029	NA
Ccdc43_1	760	0.0566037	0.48014	0.998037
Ccdc47_2	2690	0.0230003	0.763458	0.998037
Ccdc50_1	2698	0.058294	0.333577	0.998037
Ccdc51_1	380	0.0507338	0.570685	0.998037
Ccdc57_1	292	-0.0833209	0.414452	0.998037
Ccdc58_1	652	-0.0786102	0.361733	0.998037
Ccdc62_1	48	-0.113136	0.321139	NA
Ccdc65_1	58	0.0863138	0.456885	NA
Ccdc66_1	39	-0.0177241	0.872891	NA
Ccdc69_1	24	-0.013453	0.894116	NA
Ccdc6_1	1475	-0.113172	0.0855794	0.895121
Ccdc71_1	776	0.0418819	0.597254	0.998037
Ccdc77_1	502	0.171182	0.0550782	0.801543
Ccdc80_1	4108	-0.245505	0.000445621	0.0818603
Ccdc81_1	7	0.0196593	0.774412	NA
Ccdc82_1	157	0.0417407	0.712153	0.998037
Ccdc85b_1	1768	0.148924	0.0977786	0.931949
Ccdc85c_1	1458	0.0314384	0.701495	0.998037
Ccdc86_1	1683	0.0405158	0.532795	0.998037
Ccdc88a_1	1071	0.0210011	0.812722	0.999735
Ccdc88c_1	153	-0.00720056	0.950562	0.999735
Ccdc90b_1	702	0.0542682	0.521307	0.998037
Ccdc92_1	813	-0.0018455	0.981095	0.999735
Ccdc93_1	1632	-0.0386547	0.621023	0.998037
Ccdc97_1	1404	0.0482852	0.481263	0.998037
Ccdc9_1	260	0.0177426	0.858662	0.999735
Ccdc9b_1	296	0.0192135	0.842894	0.999735
Cchcr1_1	983	-0.000847039	0.991434	0.999735
Ccl17_1	25	0.0325332	0.731339	NA
Ccl27_1	31	-0.0111424	0.915015	NA
Ccm2_1	650	-0.0457267	0.601466	0.998037
Ccn1_1	2454	-0.219625	0.0282066	0.645541
Ccn2_1	1470	-0.279717	0.0169332	0.548888
Ccna2_1	1779	0.307229	1.03453e-05	0.00985719
Ccnb1_1	2406	0.24781	0.00033289	0.0726116
Ccnb2_1	1063	0.176828	0.0152573	0.520337
Ccnc_1	751	0.0712563	0.401129	0.998037
Ccnd1_1	666	0.0179742	0.840889	0.999735
Ccnd2_1	6963	-0.172663	0.00724388	0.383048
Ccnd3_1	3011	0.0072126	0.933092	0.999735
Ccndbp1_1	628	0.0101884	0.906564	0.999735
Ccne1_1	387	0.217274	0.0224562	0.612282
Ccne2_2	330	0.298475	0.00722372	0.383048
Ccnf_1	1139	0.216696	0.00787622	0.401508
Ccng1_1	450	-0.00365825	0.9699	0.999735
Ccng2_1	186	0.0293233	0.796384	0.999735
Ccnh_1	760	0.0205314	0.791693	0.998438
Ccni_1	1889	0.0297144	0.64306	0.998037
Ccnj_1	179	0.0601585	0.608472	0.998037
Ccnjl_1	518	-0.088012	0.291811	0.998037
Ccnk_1	993	-0.0398238	0.567574	0.998037
Ccnl1_1	725	0.000700971	0.993248	0.999735
Ccnl2_1	2493	-0.10809	0.35082	0.998037
Ccnt1_1	404	0.078676	0.437767	0.998037
Ccnt2_1	1117	0.0709582	0.549083	0.998037
Ccny_1	1385	-0.0257937	0.736105	0.998037
Ccny_2	22	-0.180807	0.0684936	NA
Ccnyl1_1	960	0.177446	0.0328026	0.678554
Ccp110_1	616	0.197536	0.0262518	0.633367
Ccpg1_1	1276	0.0057629	0.935308	0.999735
Ccr10_1	25	0.0221644	0.832664	NA
Ccr4_1	11	-0.0350993	0.638137	NA
Ccr7_1	37	0.181871	0.0779673	NA
Ccrl2_1	307	-0.0296947	0.774386	0.998037
Ccs_1	218	0.012728	0.904657	0.999735
Ccsap_1	328	0.225015	0.0186805	0.56856
Ccser2_1	386	0.0647828	0.482191	0.998037
Cct2_1	5935	-0.0282138	0.584272	0.998037
Cct3_1	7441	-0.0271053	0.630327	0.998037
Cct4_1	5966	0.0330008	0.51699	0.998037
Cct5_1	5843	0.0515375	0.320981	0.998037
Cct6a_1	8329	0.0983407	0.0871151	0.896063
Cct6b_1	10	0.078445	0.261055	NA
Cct7_1	8441	0.0036106	0.94199	0.999735
Cct8_1	9484	0.0412308	0.408863	0.998037
Cd101_1	193	-0.0956737	0.374203	0.998037
Cd109_1	1381	0.104569	0.123154	0.957337
Cd151_1	5120	-0.0151017	0.818808	0.999735
Cd164_1	9923	0.0958405	0.119611	0.957337
Cd24_1	17	0.0374611	0.688948	NA
Cd276_1	1205	-0.173543	0.0242842	0.624446
Cd28_1	6	-0.0289038	0.618908	NA
Cd2ap_1	3400	0.0637279	0.336433	0.998037
Cd2bp2_1	2242	0.0152289	0.793987	0.999735
Cd320_1	168	0.122673	0.260017	0.998037
Cd36_1	5958	0.0256771	0.698616	0.998037
Cd38_1	29	-0.0324288	0.762225	NA
Cd44_1	4314	-0.0168442	0.756412	0.998037
Cd46_1	18	0.0766359	0.39442	NA
Cd47_1	2178	0.026806	0.707498	0.998037
Cd53_1	186	0.25178	0.0251216	0.624446
Cd59_1	426	-0.119771	0.214032	0.998037
Cd63_1	7031	-0.0185446	0.765746	0.998037
Cd68_1	108	0.0667969	0.572584	0.998037
Cd81_1	1864	0.0308763	0.67799	0.998037
Cd99_1	188	0.0622583	0.575863	0.998037
Cd99l2_1	1124	-0.065341	0.365691	0.998037
Cda_1	1211	0.0127831	0.867783	0.999735
Cdadc1_1	154	0.0701634	0.529621	0.998037
Cdan1_1	255	-0.150772	0.151393	0.975905
Cdc123_1	643	0.000533884	0.994574	0.999735
Cdc14a_1	244	0.0060469	0.95457	0.999735
Cdc14b_1	402	0.00553753	0.956541	0.999735
Cdc16_1	3439	0.0433915	0.435914	0.998037
Cdc20_1	1823	0.100617	0.301841	0.998037
Cdc23_1	1993	0.0220874	0.723618	0.998037
Cdc25a_1	310	0.105613	0.279757	0.998037
Cdc25b_1	527	0.0922926	0.274339	0.998037
Cdc25c_1	62	0.0717572	0.543256	NA
Cdc26_1	954	-0.02968	0.701319	0.998037
Cdc27_1	2678	0.0223984	0.76762	0.998037
Cdc34_1	1876	-0.0144211	0.863337	0.999735
Cdc37_1	5867	-0.0578596	0.394244	0.998037
Cdc37l1_1	1741	-0.0930182	0.168997	0.992412
Cdc40_1	918	-0.0786492	0.329327	0.998037
Cdc42_1	9348	-0.0253553	0.60921	0.998037
Cdc42bpa_2	6225	-0.0183913	0.765103	0.998037
Cdc42bpb_1	3725	-0.00593904	0.916223	0.999735
Cdc42bpg_1	61	0.114353	0.331687	NA
Cdc42ep1_1	1254	0.0938693	0.197438	0.998037
Cdc42ep2_1	210	0.125316	0.240719	0.998037
Cdc42ep3_1	456	0.146403	0.112976	0.955456
Cdc42ep4_1	492	0.0515022	0.573078	0.998037
Cdc42se1_1	1359	-0.04422	0.50357	0.998037
Cdc45_1	230	0.238945	0.0207736	0.59426
Cdc5l_1	2704	0.0323896	0.580263	0.998037
Cdc6_1	184	0.193879	0.0804444	0.883776
Cdc73_1	1482	0.0026477	0.967403	0.999735
Cdc7_1	1189	0.181914	0.0102368	0.445079
Cdca2_1	540	0.213121	0.028356	0.646813
Cdca3_1	482	0.0965151	0.286699	0.998037
Cdca4_1	549	0.142891	0.111025	0.950475
Cdca5_1	436	0.303005	0.000944426	0.129848
Cdca7_1	2968	0.0202328	0.728648	0.998037
Cdca8_1	643	0.176943	0.0448572	0.773731
Cdh13_1	146	0.0422184	0.710514	0.998037
Cdh17_1	29	0.105023	0.321431	NA
Cdh24_1	87	0.0680576	0.564521	0.998037
Cdh2_1	613	0.0219975	0.807814	0.999735
Cdh7_1	16	-0.136484	0.139806	NA
Cdh9_1	28	-0.0919925	0.389659	NA
Cdhr2_1	0	-0.0110753	0.450907	NA
Cdhr3_1	1	-0.0158727	0.512036	NA
Cdin1_1	541	0.0459234	0.600674	0.998037
Cdip1_1	1391	0.0342852	0.612107	0.998037
Cdipt_1	2407	0.0946355	0.15994	0.98314
Cdk10_1	296	-0.0703014	0.481399	0.998037
Cdk12_1	3607	0.000853088	0.988834	0.999735
Cdk13_1	2603	0.0479167	0.427629	0.998037
Cdk14_1	4664	0.148326	0.0200236	0.577539
Cdk15_1	17	-0.0716563	0.436893	NA
Cdk16_1	2713	-0.0450604	0.517224	0.998037
Cdk17_1	968	0.00139229	0.986824	0.999735
Cdk19_1	3634	0.0693963	0.270707	0.998037
Cdk1_1	1836	0.204644	0.0057144	0.350327
Cdk20_1	246	0.00893242	0.929703	0.999735
Cdk2_1	297	-0.054415	0.586739	0.998037
Cdk2ap1_1	3018	-0.0128523	0.828517	0.999735
Cdk2ap2_1	1147	-0.000887214	0.991782	0.999735
Cdk3_1	25	0.014554	0.888764	NA
Cdk4_1	4399	0.00953995	0.883349	0.999735
Cdk5_1	347	0.0098158	0.92218	0.999735
Cdk5r1_1	160	0.0714114	0.43386	0.998037
Cdk5rap1_1	498	-0.0329026	0.718526	0.998037
Cdk5rap2_1	956	0.0807215	0.277192	0.998037
Cdk5rap3_1	1001	0.0295332	0.677991	0.998037
Cdk6_1	27055	0.0698442	0.179432	0.998037
Cdk7_1	559	-0.0997392	0.290679	0.998037
Cdk8_1	1542	0.0281187	0.70181	0.998037
Cdk9_1	1751	0.0512914	0.450842	0.998037
Cdkal1_2	592	0.10183	0.222861	0.998037
Cdkl2_1	454	0.0776248	0.418317	0.998037
Cdkl3_1	63	0.0114285	0.922938	NA
Cdkn1a_1	3516	0.0495371	0.415543	0.998037
Cdkn1b_1	233	-0.0339923	0.77289	0.998037
Cdkn1c_1	13	0.0366464	0.670627	NA
Cdkn2aip_1	751	0.147906	0.116154	0.957337
Cdkn2aipnl_1	1091	0.0436854	0.542358	0.998037
Cdkn2c_1	618	0.0360453	0.694328	0.998037
Cdkn2d_1	265	-0.0283538	0.778012	0.998037
Cdkn3_1	554	0.193431	0.0196708	0.572935
Cdnf_1	28	-0.157836	0.11464	NA
Cdo1_1	15	0.0485335	0.588185	NA
Cdon_1	1243	-0.0295593	0.690441	0.998037
Cdpf1_1	135	-0.128986	0.269719	0.998037
Cdr2_1	780	-0.0742896	0.381063	0.998037
Cdr2l_1	1818	-0.0904491	0.246606	0.998037
Cds1_1	1321	0.0280712	0.678506	0.998037
Cds2_1	5191	0.0104163	0.856808	0.999735
Cdsn_1	80	0.132107	0.264505	NA
Cdt1_1	412	0.144466	0.146539	0.975905
Cdv3_1	7591	0.0177132	0.778557	0.998037
Cdyl_1	437	0.012365	0.897365	0.999735
Cebpd_1	222	-0.0930938	0.382946	0.998037
Cebpz_1	3933	0.0712969	0.307737	0.998037
Cebpzos_1	820	-0.134493	0.123854	0.957337
Cel_1	8	-0.0111631	0.874652	NA
Cela1_1	9	0.0383485	0.595933	NA
Celf1_1	5827	-0.0610619	0.276431	0.998037
Celf2_1	59	0.200407	0.0877675	NA
Celf5_1	74	-0.223888	0.0585448	NA
Celsr2_1	21	0.00328452	0.972906	NA
Celsr3_1	46	-0.0218987	0.846176	NA
Cemip2_1	1780	-0.0477352	0.526262	0.998037
Cenatac_1	126	0.0041409	0.971302	0.999735
Cenpa_1	904	0.11505	0.150064	0.975905
Cenpb_1	793	-0.052539	0.527895	0.998037
Cenpc_1	358	0.0683517	0.475321	0.998037
Cenpe_1	2462	0.198592	0.00360201	0.283444
Cenpf_1	1618	0.183589	0.0107561	0.446894
Cenph_1	191	0.11008	0.31417	0.998037
Cenpi_1	410	0.364114	5.09367e-05	0.0207554
Cenpj_1	195	0.213593	0.0513786	0.785304
Cenpk_1	76	0.0362968	0.758879	NA
Cenpl_1	81	0.135895	0.251023	NA
Cenpm_1	145	0.0192733	0.868921	0.999735
Cenpn_1	266	0.187961	0.0670229	0.841833
Cenpo_1	209	0.0283307	0.78849	0.998245
Cenpp_1	19	0.147703	0.116369	NA
Cenpq_1	435	0.0185571	0.832797	0.999735
Cenpt_1	345	0.187971	0.0558251	0.801543
Cenpu_1	186	0.168882	0.11906	0.957337
Cenpv_1	209	0.0858027	0.426697	0.998037
Cenpw_1	632	0.291193	0.000792629	0.122042
Cenpx_1	246	0.00975309	0.927757	0.999735
Centrin-2_1	12	0.0194219	0.808088	NA
Cep112_2	115	-0.0503099	0.663668	0.998037
Cep120_1	1149	-0.0520937	0.45513	0.998037
Cep126_1	132	0.179419	0.116388	0.957337
Cep128_1	364	0.189842	0.0583347	0.815536
Cep131_1	1458	0.0611392	0.365995	0.998037
Cep135_2	779	0.00866727	0.921844	0.999735
Cep152_1	551	0.131724	0.159554	0.98314
Cep162_1	426	0.0768674	0.434948	0.998037
Cep164_1	2399	-0.0665932	0.372215	0.998037
Cep170_1	5583	-0.0565604	0.448897	0.998037
Cep170b_1	2046	-0.0277549	0.718547	0.998037
Cep192_1	997	0.0827364	0.308864	0.998037
Cep19_1	461	0.0486273	0.579857	0.998037
Cep20_1	400	-0.0100327	0.916718	0.999735
Cep250_1	1061	0.0570538	0.409551	0.998037
Cep290_1	605	0.0304649	0.771218	0.998037
Cep295_1	2041	0.130671	0.0389288	0.731875
Cep295nl_1	60	0.0613809	0.594236	NA
Cep350_1	1790	-0.0355422	0.606122	0.998037
Cep41_1	408	0.0424734	0.648579	0.998037
Cep43_1	191	0.0454957	0.680982	0.998037
Cep44_1	281	0.079629	0.422915	0.998037
Cep55_1	1235	0.297618	4.18633e-05	0.0193327
Cep57_1	877	0.0715376	0.355882	0.998037
Cep57l1_1	875	0.0711554	0.361542	0.998037
Cep63_1	1623	-0.0351606	0.612119	0.998037
Cep68_1	1134	0.0770762	0.358646	0.998037
Cep70_1	254	0.111537	0.281784	0.998037
Cep72_1	565	0.0672456	0.441011	0.998037
Cep76_1	172	0.179818	0.108587	0.944629
Cep78_1	898	0.0386636	0.618557	0.998037
Cep83_1	812	0.0623781	0.482947	0.998037
Cep85_1	1276	0.12115	0.0824515	0.887748
Cep85l_1	240	0.10079	0.387728	0.998037
Cep89_1	420	0.0128595	0.890726	0.999735
Cep95_1	343	0.01331	0.895928	0.999735
Cep97_1	189	-0.20162	0.0642762	0.829805
Cept1_1	823	-0.0453637	0.585581	0.998037
Cercam_1	325	-0.175505	0.0706704	0.849392
Cerk_1	1405	-0.0549313	0.472452	0.998037
Cerkl_1	7	0.0178253	0.784983	NA
Cers1_1	52	-0.0480974	0.678818	NA
Cers2_1	1888	-0.0237856	0.716252	0.998037
Cers5_1	1240	-0.0536501	0.477968	0.998037
Cers6_1	3490	0.0727931	0.323709	0.998037
Cert1_1	356	0.00990196	0.919246	0.999735
Cetn2_1	987	0.0457812	0.537209	0.998037
Cetn3_1	572	-0.0502974	0.545508	0.998037
Cfap20_1	956	0.00322489	0.963636	0.999735
Cfap20dc_1	569	0.196993	0.0155095	0.523819
Cfap251_1	17	-0.00613041	0.948711	NA
Cfap298_1	798	0.0368993	0.637158	0.998037
Cfap300_1	1	-0.0227205	0.32082	NA
Cfap36_1	973	-0.0822391	0.273294	0.998037
Cfap410_1	213	0.108941	0.320431	0.998037
Cfap45_1	375	-0.211651	0.0493573	0.784074
Cfap54_1	5	-0.0610672	0.253244	NA
Cfap57_1	15	-0.0711688	0.413887	NA
Cfap61_1	6	0.00940382	0.88232	NA
Cfap69_1	73	0.0340105	0.773666	NA
Cfap70_1	7	0.0604305	0.374681	NA
Cfap92_1	17	-0.026157	0.764729	NA
Cfap94_1	137	-0.0166907	0.883757	0.999735
Cfap97_1	1222	0.157566	0.0488997	0.784074
Cfdp1_1	2375	-0.031412	0.652547	0.998037
Cfi_1	9	0.0542024	0.467556	NA
Cfl1_1	12078	-0.029304	0.686552	0.998037
Cfl2_1	1406	0.0268629	0.703837	0.998037
Cflar_1	877	-0.0962185	0.218515	0.998037
Cfp_1	7	-0.0177178	0.79772	NA
Cgas_1	241	0.153495	0.142837	0.975905
Cggbp1_1	1644	0.126862	0.0935863	0.917337
Cgn_1	78	0.257438	0.029383	NA
Cgnl1_1	9	-0.0801519	0.270371	NA
Cgrrf1_1	332	0.0787282	0.430798	0.998037
Chac1_1	299	0.439267	0.000157913	0.0533338
Chac2_1	232	0.0186879	0.862146	0.999735
Chadl_1	7	0.0650967	0.31263	NA
Chaf1a_1	1084	0.194489	0.0232177	0.621711
Chaf1b_1	657	0.167281	0.0423512	0.75657
Champ1_1	1308	0.0701976	0.456397	0.998037
Chchd1_1	501	-0.141149	0.106534	0.944629
Chchd3_1	1721	0.0837549	0.173756	0.993772
Chchd4_1	447	0.0187066	0.841762	0.999735
Chchd5_1	316	-0.0668531	0.495751	0.998037
Chchd6_1	467	0.0581524	0.552294	0.998037
Chchd7_1	148	0.0733078	0.51041	0.998037
Chcr2_1	1615	0.056543	0.420045	0.998037
Chd1_1	1702	-0.00824539	0.91469	0.999735
Chd1l_1	254	0.02717	0.787752	0.998037
Chd2_1	2731	-0.0634741	0.322448	0.998037
Chd3_1	650	-0.0244435	0.772196	0.998037
Chd4_1	15708	-0.0781055	0.154771	0.979943
Chd5_1	2083	0.0336716	0.674173	0.998037
Chd6_1	1674	0.0636148	0.460102	0.998037
Chd7_1	1174	-0.00696868	0.936992	0.999735
Chd8_1	3124	-0.0385871	0.503938	0.998037
Chd9_1	1383	-0.0700663	0.436348	0.998037
Chek1_1	764	0.00322524	0.967522	0.999735
Chek2_1	419	0.130727	0.157324	0.981112
Cherp_1	2278	0.0553585	0.39233	0.998037
Chfr_1	1132	-0.0913066	0.249727	0.998037
Chid1_1	1109	-0.0520058	0.494847	0.998037
Chka_2	356	0.0713245	0.450154	0.998037
Chkb_1	187	-0.0933199	0.383593	0.998037
Chl1_1	27	-0.0618993	0.528262	NA
Chm_1	843	0.131305	0.0986696	0.931949
Chml_1	2005	0.0904584	0.296862	0.998037
Chmp1a_1	1598	0.0213589	0.775918	0.998037
Chmp1b_1	692	0.0129072	0.874177	0.999735
Chmp2b_1	1992	0.0430128	0.51851	0.998037
Chmp4b_1	3013	-0.0720987	0.323372	0.998037
Chmp5_1	989	-0.0880269	0.212421	0.998037
Chmp6_1	847	0.000436077	0.995578	0.999735
Chmp7_1	1376	-0.0352689	0.637525	0.998037
Chordc1_1	990	0.00308831	0.971914	0.999735
Chp1_1	3714	0.0185836	0.729858	0.998037
Chpf_1	2126	-0.0476304	0.497399	0.998037
Chpt1_1	832	-0.0147125	0.842529	0.999735
Chrac1_1	259	-0.00970061	0.925383	0.999735
Chrm3_1	41	0.175834	0.119917	NA
Chrnb1_1	9	0.0400134	0.584309	NA
Chrnb2_1	102	-0.103038	0.384158	0.998037
Chst11_1	1445	0.00477836	0.948059	0.999735
Chst12_1	1317	0.0284043	0.705461	0.998037
Chst14_1	399	-0.0238077	0.813411	0.999735
Chst2_1	697	0.0581819	0.465725	0.998037
Chst6_1	19	0.0480278	0.618741	NA
Chsy1_1	943	-0.0510338	0.543232	0.998037
Chtf18_1	326	0.176137	0.0882151	0.896063
Chtf8_1	222	-0.0935062	0.393636	0.998037
Chtop_1	1246	0.0748534	0.338863	0.998037
Chuk_1	1343	0.053999	0.479686	0.998037
Churc1_1	388	-0.0974593	0.321818	0.998037
Ciao1_1	2002	0.000474966	0.993851	0.999735
Ciao2a_1	932	0.0645539	0.432487	0.998037
Ciao2b_1	398	-0.05604	0.569123	0.998037
Ciao3_1	491	-0.0484008	0.574358	0.998037
Ciapin1_1	1523	-0.0755091	0.299078	0.998037
Ciart_1	308	0.0406772	0.705883	0.998037
Cib1_1	265	-0.0638011	0.524507	0.998037
Cib2_1	428	-0.0879965	0.336144	0.998037
Cib4_1	151	0.10348	0.379116	0.998037
Cibar1_1	393	0.0921489	0.364416	0.998037
Cic_1	1372	-0.0820665	0.289038	0.998037
Cidea_1	3	0.0368583	0.423715	NA
Cideb_1	12	-0.127438	0.118774	NA
Cidec_1	214	0.00833469	0.939087	0.999735
Cilk1_1	1070	0.0389712	0.578698	0.998037
Cinp_1	925	-0.00806496	0.917701	0.999735
Cip2a_1	222	0.119614	0.254161	0.998037
Cipc_1	1556	0.0631556	0.350167	0.998037
Cir1_1	479	-0.070535	0.468972	0.998037
Cirbp_1	842	0.238224	0.0106052	0.445952
Cisd1_1	586	0.0139219	0.861866	0.999735
Cisd2_1	2241	0.102587	0.123219	0.957337
Cisd3_1	655	0.0703032	0.434038	0.998037
Cish_1	28	-0.0768841	0.43151	NA
Cit_1	1516	0.291397	4.8973e-05	0.0207554
Cited1_1	500	-0.26033	0.00463075	0.312884
Cited2_1	2191	-0.183933	0.120398	0.957337
Ciz1_1	386	0.0495831	0.611151	0.998037
Ckap2_1	972	0.372351	1.42977e-06	0.00299393
Ckap2l_1	385	0.318871	0.000975385	0.129848
Ckap4_1	2776	0.0193233	0.777095	0.998037
Ckap5_1	3695	0.0846359	0.145443	0.975905
Cklf_1	508	0.0751585	0.381081	0.998037
Ckmt1b_1	3153	-0.0725791	0.256798	0.998037
Cks2_1	468	0.132791	0.132342	0.964316
Clasp1_1	1727	-0.0553106	0.400041	0.998037
Clasp2_1	933	0.0226151	0.757896	0.998037
Clasrp_1	769	-0.132175	0.151704	0.975905
Clcc1_1	1578	0.0612967	0.372885	0.998037
Clcf1_1	440	-0.373524	0.000274095	0.0637727
Clcn1_1	59	-0.219975	0.0611425	NA
Clcn2_1	197	-0.054374	0.609764	0.998037
Clcn3_1	1875	0.0427931	0.544639	0.998037
Clcn4_1	225	-0.0906979	0.37644	0.998037
Clcn5_1	1029	-0.0694653	0.33751	0.998037
Clcn6_1	1291	-0.111208	0.139957	0.974947
Clcn7_1	536	0.209355	0.019449	0.572935
Cldn12_1	839	0.0136806	0.877998	0.999735
Cldn16_1	12	-0.0525842	0.526914	NA
Cldn6_1	27	-0.0358864	0.729591	NA
Cldnd1_1	2054	-0.0276466	0.648632	0.998037
Clec12a_1	3	0.0281731	0.555153	NA
Clec16a_1	1499	0.0715781	0.262349	0.998037
Clec2l_1	56	0.010677	0.925348	NA
Clec3b_1	23	-0.0902772	0.380553	NA
Clhc1_1	87	-0.0441205	0.70942	0.998037
Clic1_1	9312	-0.0775697	0.247971	0.998037
Clic4_1	7852	-0.0402788	0.449618	0.998037
Clic5_1	26	0.00504803	0.961663	NA
Clic6_1	54	0.0218899	0.850141	NA
Clint1_1	2022	-0.0248686	0.698726	0.998037
Clip1_1	2506	0.0627351	0.354735	0.998037
Clip2_1	2087	-0.0539378	0.434041	0.998037
Clk1_1	442	-0.0698544	0.533448	0.998037
Clk2_1	498	-0.0718954	0.503441	0.998037
Clk3_1	1365	-0.156143	0.0881582	0.896063
Clk4_1	253	-0.0050655	0.965679	0.999735
Clmp_1	8	0.00126097	0.985216	NA
Cln3_1	499	-0.0849966	0.316517	0.998037
Cln5_1	1342	0.0721122	0.304429	0.998037
Cln6_1	725	-0.0726562	0.367477	0.998037
Cln8_1	272	-0.096385	0.353597	0.998037
Clns1a_1	2180	0.0465084	0.46385	0.998037
Clock_1	2341	-0.0446373	0.502548	0.998037
Clp1_1	662	0.0328908	0.683605	0.998037
Clpb_1	1913	-0.0698339	0.317077	0.998037
Clpp_1	1403	-0.0599588	0.477905	0.998037
Clptm1_1	3396	0.0298295	0.640071	0.998037
Clptm1l_1	3094	-0.00113728	0.986942	0.999735
Clpx_1	850	-0.0437638	0.572102	0.998037
Clspn_1	674	0.282087	0.00326347	0.264872
Clstn1_1	5303	-0.0708217	0.23894	0.998037
Clta_1	1374	0.00913046	0.901337	0.999735
Cltb_1	1724	-0.0918757	0.290545	0.998037
Cltc_1	15125	-0.0353997	0.516565	0.998037
Clu_1	14036	0.0595042	0.359403	0.998037
Cluap1_1	352	-0.0122747	0.89516	0.999735
Cluh_1	2815	-0.0150426	0.823474	0.999735
Clybl_1	310	-0.102409	0.292753	0.998037
Cmas_1	1374	-0.0794068	0.227663	0.998037
Cmc1_1	113	-0.199843	0.0868338	0.896063
Cmc2_1	178	0.117123	0.302085	0.998037
Cmc4_1	39	0.00110655	0.991938	NA
Cmip_1	2120	0.0455444	0.509424	0.998037
Cmpk1_1	1385	0.102791	0.178464	0.998037
Cmss1_1	744	0.0366281	0.62487	0.998037
Cmtm3_1	1387	-0.112548	0.0818851	0.887261
Cmtm4_1	2583	0.0355282	0.574648	0.998037
Cmtm6_1	3429	0.0233887	0.693863	0.998037
Cmtm7_1	1116	-0.00318484	0.967602	0.999735
Cmtr1_1	1257	0.0467208	0.495126	0.998037
Cmtr2_1	976	0.197765	0.0491879	0.784074
Cmya5_1	13	0.0102611	0.904797	NA
Cnbd1_1	79	-0.0256258	0.828469	NA
Cnbp_1	23445	-0.00969563	0.846177	0.999735
Cndp2_1	2603	-4.18685e-05	0.99944	0.999869
Cnep1r1_1	611	0.0642249	0.496103	0.998037
Cnga4_1	9	0.0630327	0.401103	NA
Cnih1_1	2630	0.0187042	0.796009	0.999735
Cnih2_1	92	-0.180935	0.125632	0.957337
Cnih4_1	1893	0.0521533	0.486245	0.998037
Cnksr1_1	9	0.00821739	0.912382	NA
Cnksr2_1	503	0.0787506	0.397201	0.998037
Cnksr3_1	545	-0.0624135	0.521117	0.998037
Cnn2_1	6915	0.125568	0.0855614	0.895121
Cnn3_1	1862	-0.079728	0.18573	0.998037
Cnnm3_1	1016	0.0754543	0.294432	0.998037
Cnnm4_1	994	0.0553723	0.463605	0.998037
Cnot10_1	1649	0.0496373	0.425829	0.998037
Cnot11_1	815	0.0431152	0.594224	0.998037
Cnot1_1	8228	-0.0196326	0.713216	0.998037
Cnot3_1	993	0.141543	0.0504336	0.784074
Cnot4_1	733	0.0723451	0.379883	0.998037
Cnot6_1	1201	0.136394	0.0545438	0.801337
Cnot6l_1	1600	0.0601244	0.440253	0.998037
Cnot7_1	1244	0.049345	0.476297	0.998037
Cnot8_1	609	-0.0605327	0.48863	0.998037
Cnot9_1	674	0.0653218	0.423556	0.998037
Cnppd1_1	2014	-0.00358247	0.95448	0.999735
Cnpy2_1	1001	-0.110783	0.123696	0.957337
Cnpy3_1	1357	-0.0612478	0.4025	0.998037
Cnpy4_1	315	-0.0252831	0.790222	0.998438
Cnr2_1	22	0.0189989	0.845629	NA
Cnst_1	677	0.0680123	0.437417	0.998037
Cntd1_1	28	0.140621	0.183617	NA
Cntf_1	37	-0.0233951	0.816187	NA
Cntn2_1	17	0.0871809	0.305938	NA
Cntn3_1	2	-0.0253667	0.508401	NA
Cntnap1_1	978	-0.127787	0.0924998	0.914722
Cntrl_1	1891	0.0484823	0.480646	0.998037
Cntrob_1	637	-0.000214913	0.997988	0.999767
Coasy_1	1572	-0.101417	0.222202	0.998037
Cobl_1	34	0.0133578	0.903516	NA
Cobll1_1	1377	0.134458	0.0649864	0.833833
Cog1_1	1027	-0.0207482	0.780067	0.998037
Cog2_1	863	0.0616096	0.447458	0.998037
Cog3_1	710	-0.0454087	0.57554	0.998037
Cog4_1	775	-0.0482849	0.530923	0.998037
Cog5_2	553	0.0487826	0.572218	0.998037
Cog6_1	775	-0.0121485	0.878194	0.999735
Cog7_1	1028	-0.119389	0.100133	0.934162
Cog8_1	946	0.0669066	0.390658	0.998037
Coil_1	510	-0.0560866	0.514856	0.998037
Col11a2_1	46	0.033394	0.76088	NA
Col12a1_2	3437	-0.0723539	0.264186	0.998037
Col16a1_1	2851	0.0271512	0.676831	0.998037
Col17a1_1	259	0.294231	0.0108842	0.446894
Col18a1_1	13	-0.0471115	0.587995	NA
Col20a1_1	551	-0.137943	0.105363	0.944629
Col27a1_1	409	-0.133182	0.161569	0.984609
Col4a1_1	191	-0.202559	0.0618487	0.828634
Col4a2_1	148	-0.0937283	0.406052	0.998037
Col5a3_1	194	-0.183814	0.108224	0.944629
Col6a1_1	4236	0.0222138	0.69543	0.998037
Col6a2_1	3578	0.0209207	0.737078	0.998037
Col7a1_1	1382	-0.180335	0.0195731	0.572935
Col8a1_1	149	0.0336087	0.767625	0.998037
Col8a2_1	27	0.0343928	0.747802	NA
Col9a1_1	3	0.0081795	0.861893	NA
Col9a3_1	10	-0.00724635	0.922966	NA
Colgalt1_1	6867	0.00949384	0.885245	0.999735
Commd10_1	634	-0.143951	0.0672569	0.841833
Commd1_1	525	-0.116097	0.188798	0.998037
Commd2_1	614	-0.0108634	0.898227	0.999735
Commd4_1	739	0.0688281	0.473909	0.998037
Commd5_1	277	0.0136589	0.894393	0.999735
Commd6_1	539	0.109073	0.224483	0.998037
Commd7_1	311	-0.175494	0.0882672	0.896063
Commd8_1	1113	-0.00217952	0.977707	0.999735
Commd9_1	664	-0.0451589	0.571904	0.998037
Comt_1	3093	-0.049493	0.427374	0.998037
Comtd1_1	284	0.130701	0.190366	0.998037
Cop1_1	1631	-0.0521857	0.41361	0.998037
Copa_1	5031	-0.0492275	0.333403	0.998037
Copb1_1	3880	-0.011683	0.844934	0.999735
Copb2_1	4616	-0.0454307	0.40253	0.998037
Cope_1	595	-0.0626977	0.464704	0.998037
Copg1_1	6205	-0.022057	0.668443	0.998037
Copg2_1	3167	-0.0290115	0.613495	0.998037
Coprs_1	703	0.00148897	0.985196	0.999735
Cops2_1	1570	0.0546514	0.477481	0.998037
Cops3_1	412	-0.0732583	0.455575	0.998037
Cops4_1	1048	0.0593254	0.425133	0.998037
Cops5_1	865	0.00113593	0.987756	0.999735
Cops6_1	1254	-0.0501277	0.506817	0.998037
Cops7a_1	2668	0.0436355	0.531879	0.998037
Cops7b_1	703	-0.14491	0.106299	0.944629
Cops8_1	2439	0.00190843	0.975403	0.999735
Cops9_1	905	-0.0988736	0.225518	0.998037
Copz1_1	1022	0.0341056	0.631938	0.998037
Coq10a_1	769	0.00545038	0.946062	0.999735
Coq10b_1	429	-0.0148843	0.882654	0.999735
Coq2_1	1024	0.0345548	0.616152	0.998037
Coq3_1	110	-0.0943557	0.415582	0.998037
Coq4_1	84	-0.150233	0.201509	0.998037
Coq5_1	588	-0.0909311	0.260555	0.998037
Coq6_1	205	0.0136118	0.90057	0.999735
Coq7_1	662	-0.135077	0.106922	0.944629
Coq8a_1	153	-0.0895701	0.427341	0.998037
Coq8b_1	367	-0.117534	0.257615	0.998037
Coq9_1	489	-0.0328036	0.725134	0.998037
Corin_2	15	0.266805	0.00196482	NA
Coro1b_1	3114	-0.0537837	0.434939	0.998037
Coro1c_1	5016	0.0299475	0.582582	0.998037
Coro2a_1	16	-0.0421978	0.611879	NA
Coro2b_1	6	-0.0474558	0.447569	NA
Coro7_1	892	-0.0642418	0.481689	0.998037
Cotl1_1	788	0.00120313	0.988678	0.999735
Cpd_1	14712	0.052645	0.362911	0.998037
Cpeb1_1	2756	-0.0745273	0.197795	0.998037
Cpeb2_1	429	0.123557	0.245301	0.998037
Cpeb3_1	323	0.0318505	0.756953	0.998037
Cpeb4_1	407	0.0653534	0.512979	0.998037
Cped1_1	892	0.0505475	0.522741	0.998037
Cplane1_1	962	-0.00488138	0.946704	0.999735
Cplane2_1	21	0.0352449	0.705246	NA
Cpn1_1	169	-0.0108028	0.921158	0.999735
Cpne2_1	1368	0.0751158	0.33317	0.998037
Cpne3_1	936	-0.0402447	0.595867	0.998037
Cpne5_1	45	-0.0339002	0.764764	NA
Cpox_1	1755	-0.00749173	0.90492	0.999735
Cpped1_1	337	0.0976397	0.297466	0.998037
Cpsf1_1	1852	-0.015093	0.82213	0.999735
Cpsf2_1	3602	0.0490416	0.423355	0.998037
Cpsf3_1	1644	0.0410838	0.546179	0.998037
Cpsf4_1	890	0.0200861	0.798246	0.999735
Cpsf6_1	3123	0.0654127	0.238781	0.998037
Cpsf7_1	2078	0.0528398	0.396454	0.998037
Cpt1a_2	1022	0.228152	0.00646537	0.36332
Cpt1b_1	61	0.146254	0.206265	NA
Cpt1c_1	30	-0.122622	0.223205	NA
Cpt2_1	1683	0.015543	0.808649	0.999735
Cptp_1	129	0.121493	0.299489	0.998037
Cpxm1_1	247	-0.376625	0.00058926	0.0979294
Cr1l_1	1123	-0.000531595	0.99404	0.999735
Cracd_1	11	-0.10047	0.201383	NA
Cracdl_1	49	0.064194	0.577862	NA
Cracr2b_1	13	0.0255016	0.758443	NA
Cradd_1	139	-0.0905643	0.424319	0.998037
Cramp1_1	462	0.132916	0.132494	0.964316
Crat_1	1209	-0.0738247	0.300468	0.998037
Crbn_1	353	0.0231705	0.803922	0.999735
Crcp_1	450	-0.102328	0.255805	0.998037
Creb1_1	1211	0.110018	0.230205	0.998037
Creb3_1	137	-0.0418958	0.71434	0.998037
Creb3l1_1	1195	-0.186591	0.0165145	0.540334
Creb3l2_1	9	-0.0049137	0.94992	NA
Creb5_1	263	0.110319	0.320865	0.998037
Crebl2_1	136	0.0227315	0.846327	0.999735
Crebrf_1	519	0.0280843	0.761896	0.998037
Crebzf_1	2245	0.0267906	0.66605	0.998037
Creg1_1	1651	-0.0142365	0.821344	0.999735
Creld1_1	1315	-0.0394145	0.617677	0.998037
Creld2_1	1751	-0.0937493	0.175125	0.993772
Crem_1	241	-0.0341625	0.759081	0.998037
Crim1_1	3258	-0.000781657	0.989153	0.999735
Crip1_1	298	-0.025996	0.809385	0.999735
Crip2_1	3054	0.0866105	0.249605	0.998037
Cript_1	793	0.0955205	0.224145	0.998037
Crispld2_1	5	0.00691017	0.911061	NA
Crk_1	6438	0.00387903	0.941716	0.999735
Crkl_1	1594	0.0722268	0.383706	0.998037
Crlf1_1	107	0.0409872	0.726777	0.998037
Crlf3_1	1336	0.100038	0.123965	0.957337
Crnkl1_1	1142	0.0570239	0.414847	0.998037
Crocc_1	277	-0.00330709	0.976551	0.999735
Crot_1	1934	0.0367889	0.591174	0.998037
Crppa_1	28	-0.0561924	0.598571	NA
Crtap_1	2247	0.0297129	0.658436	0.998037
[truncated: 11,316 more rows]

## Sheet: days_2.5d_C_vs_B
Mean counts >=	100
log2 FC -<>+	1	Genes fitting criteria
FDR corrected p-value <	0.1
gene_id	mean_counts	log2_foldChange	p_value	adj_p_value
Aaas_1	967	-0.0538529	0.632286	0.789576
Aacs_1	1025	0.396148	0.187951	0.401827
Aagab_1	873	0.12316	0.111938	0.296193
Aak1_1	1418	0.0882553	0.271967	0.495798
Aamdc_1	188	0.023419	0.88715	0.945439
Aamp_1	2923	-0.12461	0.10527	0.286386
Aar2_1	790	0.0252127	0.785336	0.88836
Aars1_1	17890	-0.379788	0.00615091	0.0597183
Aars2_1	432	-0.0189716	0.872999	0.937952
Aasdh_2	477	-0.0996432	0.334188	0.557431
Aasdhppt_1	2741	0.160417	0.0611819	0.205999
Aatf_1	3236	-0.0814197	0.346477	0.568891
Aatk_1	465	-0.23826	0.059472	0.202657
Abca1_1	4740	-0.074094	0.496571	0.693801
Abca12_1	47	-0.014768	0.96487	0.985339
Abca2_1	2919	-0.0687474	0.465454	0.669548
Abca5_1	3659	0.163248	0.0766107	0.236619
Abca6_1	91	-0.00733426	0.972123	0.988447
Abca7_1	855	-0.223875	0.0992515	0.277359
Abca9_1	26	0.533458	0.154297	NA
Abcb1_1	2932	-0.108751	0.10256	0.282711
Abcb10_1	378	0.249525	0.0450122	0.1708
Abcb1b_1	1462	-0.204185	0.108377	0.291228
Abcb6_1	1368	-0.0831046	0.310107	0.53386
Abcb7_1	1516	0.199213	0.0183563	0.102073
Abcb8_1	382	-0.181458	0.0634736	0.21112
Abcc1_1	3953	-0.200796	0.00129722	0.0272843
Abcc10_1	940	-0.318893	0.000852907	0.0227752
Abcc2_1	41	-0.158199	0.58686	NA
Abcc3_1	1480	-0.154765	0.050154	0.183065
Abcc4_1	7923	0.135368	0.0589302	0.201668
Abcc5_1	5111	0.0536837	0.281011	0.504951
Abcc6_1	25	-0.652346	0.0879419	NA
Abcd1_1	315	0.123734	0.419049	0.631703
Abcd2_1	186	0.435136	0.00520796	0.0550907
Abcd3_1	1551	0.230007	0.00971127	0.0748848
Abcd4_1	506	-0.0312404	0.776303	0.884612
Abce1_1	4125	0.0866713	0.331459	0.554701
Abcf1_1	5988	-0.129722	0.0465404	0.17464
Abcf3_1	1237	-0.00639708	0.93815	0.971942
Abhd10_1	323	0.0754261	0.477761	0.680759
Abhd11_1	323	0.0174357	0.892823	0.948908
Abhd12_1	674	-0.1358	0.158883	0.36302
Abhd13_1	743	0.0772999	0.33061	0.554228
Abhd14a_1	797	-0.399206	0.000819442	0.0226083
Abhd14b_1	1609	-0.0323816	0.728425	0.853762
Abhd15_1	155	-0.488271	0.0199014	0.107363
Abhd16a_1	853	-0.217846	0.0501111	0.183025
Abhd17a_1	409	-0.029015	0.883093	0.943535
Abhd17b_1	1372	0.178607	0.133994	0.328817
Abhd17c_1	1353	-0.0567221	0.386637	0.60443
Abhd18_1	160	0.0469998	0.795508	0.892997
Abhd2_1	6083	-0.0828744	0.198523	0.414424
Abhd4_1	1726	0.0108338	0.911366	0.959202
Abhd5_1	6345	0.0275164	0.692248	0.828408
Abhd6_1	297	-0.521902	0.177447	0.388344
Abhd8_1	1267	-0.270912	0.0726289	0.229056
Abi1_1	1803	0.0548786	0.531605	0.718529
Abi2_1	1865	0.0413391	0.593416	0.762736
Abitram_1	202	0.0962877	0.507002	0.700864
Abl1_1	1341	0.00738291	0.927724	0.967326
Abl2_1	1603	-0.236646	0.0698578	0.223576
Abr_1	5061	-0.174759	0.0295564	0.134095
Abracl_1	1012	0.276854	0.0103651	0.0771935
Abraxas1_1	303	-0.0562574	0.707422	0.839493
Abraxas2_1	933	0.101391	0.295334	0.520817
Abt1_1	447	-0.0491158	0.646965	0.800703
Abtb1_1	269	-0.1464	0.323176	0.547188
Abtb2_1	137	-0.0851702	0.667871	0.814972
Acaa2_1	4790	0.0524251	0.493008	0.69104
Acaca_2	10811	0.0657165	0.341212	0.563786
Acad10_1	547	-0.0304172	0.740279	0.861686
Acad11_1	739	0.0721955	0.461024	0.665422
Acad8_1	201	0.131237	0.270527	0.494426
Acad9_1	869	-0.102368	0.139027	0.336604
Acadl_1	2843	0.0452359	0.284076	0.507815
Acadm_1	502	0.278427	0.00411405	0.0485457
Acads_1	170	-0.261545	0.0888666	0.260354
Acadsb_1	833	0.185558	0.10862	0.291706
Acadvl_1	1989	0.0740004	0.336211	0.559622
Acap1_1	170	0.0175882	0.946615	0.976228
Acap2_1	3053	0.248323	0.00106751	0.0248093
Acap3_1	931	-0.157457	0.123936	0.313617
Acat1_1	2095	0.0055183	0.922199	0.964975
Acbd3_1	2058	0.0594889	0.322749	0.546706
Acbd4_1	565	-0.25921	0.0167714	0.0974028
Acbd5_1	789	-0.0311249	0.721707	0.849436
Acbd6_1	899	-0.255596	0.00205675	0.0345445
Acd_1	1004	0.0448993	0.593169	0.762639
Ace2_1	21	-0.473335	0.322758	NA
Acer1_1	36	-0.40976	0.397449	NA
Acer3_1	1342	0.380535	0.00513062	0.0547997
Acin1_1	1538	0.0766852	0.337591	0.560783
Ackr3_1	1820	-0.0789836	0.357642	0.578879
Acly_2	14487	0.273771	0.0594446	0.20264
Aco1_1	1277	0.0246797	0.706185	0.838544
Aco2_1	4865	-0.0808656	0.105577	0.286814
Acot13_1	360	0.104775	0.335219	0.558779
Acot7_1	2237	-0.156967	0.099661	0.27773
Acot9_1	1033	0.0483207	0.57453	0.749714
Acox1_1	2268	0.210183	0.00533596	0.0558093
Acox3_1	897	-0.114391	0.132503	0.326657
Acp1_1	1610	0.00179218	0.978204	0.990785
Acp2_1	312	-0.166387	0.214462	0.433103
Acp5_1	752	-0.228805	0.0361193	0.15122
Acp6_1	129	0.0870269	0.665291	0.813062
Acsbg1_1	32	-0.526986	0.114029	NA
Acsf2_1	788	0.165911	0.215394	0.434202
Acsf3_1	362	-0.146549	0.177652	0.388474
Acsl1_1	4326	0.208952	0.0329364	0.142946
Acsl3_1	1955	0.277492	0.017255	0.0987656
Acsl4_1	5196	0.214542	0.0403091	0.160692
Acsl5_1	3664	-0.022692	0.667408	0.814784
Acsl6_1	45	-0.341106	0.279554	0.504033
Acss1_1	84	0.189351	0.500873	0.696717
Acss2_1	1834	0.111433	0.404597	0.619161
Acta1_1	254	0.136914	0.366894	0.586755
Acta2_1	626	-0.0248287	0.865359	0.933252
Actb_1	28195	-0.00458507	0.962498	0.984028
Actg1_1	19200	-0.173668	0.105151	0.286266
Actg1_2	3111	-0.181642	0.0692115	0.222131
Actl6a_1	812	0.0336567	0.62993	0.78784
Actn1_1	6691	-0.0991584	0.190341	0.404637
Actn2_1	13	0.143769	0.82776	NA
Actn3_1	321	-0.254814	0.0206455	0.109495
Actn4_1	7546	-0.134474	0.0313478	0.139035
Actr10_1	909	0.151613	0.0784443	0.240347
Actr1a_1	3602	0.0905193	0.308408	0.532918
Actr1b_1	201	-0.0967291	0.522927	0.711985
Actr2_1	3741	0.193468	0.0130887	0.086
Actr3_1	9606	0.164302	0.00559652	0.0572846
Actr5_1	949	-0.0620633	0.47378	0.676619
Actr6_1	524	0.11686	0.2915	0.516512
Actr8_1	367	-0.0246772	0.812402	0.901755
Actrt3_1	19	0.0936318	0.808811	NA
Acvr1_1	1204	-0.0887938	0.31221	0.535637
Acvr1b_2	1545	0.0786618	0.260515	0.48546
Acvr2a_1	611	0.127256	0.319512	0.542661
Acvr2b_1	774	0.0335744	0.63652	0.791901
Acyp1_1	150	0.278125	0.103313	0.283883
Acyp2_1	38	0.574891	0.0355313	NA
Ada_1	420	0.0261792	0.843204	0.919398
Adal_1	331	-0.00975946	0.93368	0.970282
Adam10_1	5991	0.210382	0.00468897	0.0519387
Adam12_2	23	-1.05281	0.00837027	NA
Adam15_1	1569	-0.280438	0.017465	0.0993144
Adam17_1	2903	-0.0840641	0.28467	0.508329
Adam19_1	475	-0.347461	0.0530438	0.189466
Adam22_1	3162	0.236043	0.00320152	0.0430155
Adam23_1	364	0.261856	0.0484412	0.179317
Adam9_1	3682	0.130991	0.0215963	0.112124
Adamts1_1	561	0.337695	0.00647553	0.0616103
Adamts15_1	11	0.60519	0.36809	NA
Adamts3_1	58	-0.368386	0.268946	0.492867
Adamts4_1	22	0.27734	0.438634	NA
Adamts6_1	183	-0.18765	0.191507	0.405838
Adamts7_1	1056	-0.134678	0.527312	0.715015
Adamtsl1_1	174	0.207947	0.231259	0.452087
Adamtsl4_1	439	-0.287893	0.00315038	0.0427524
Adamtsl5_1	1187	-0.366118	0.000197444	0.0113084
Adapt15_1	4329	-0.207435	0.129941	0.322192
Adar_1	443	-0.0980784	0.247317	0.470869
Adarb1_1	835	0.320731	0.0021999	0.0355476
Adat1_1	398	-0.302598	0.00941398	0.0739514
Adat2_1	417	-0.0137489	0.873189	0.937952
Adat3_1	139	-0.484952	0.00421783	0.0491156
Adck1_1	165	-0.202839	0.205056	0.421959
Adck2_1	1127	-0.10574	0.245321	0.468529
Adck5_1	492	-0.150445	0.18454	0.397964
Adcy10_1	37	0.435635	0.188192	NA
Adcy6_1	917	-0.0263175	0.719194	0.847432
Adcy7_1	4148	-0.259585	0.0123023	0.0839441
Adcy9_1	1446	0.148669	0.031466	0.139182
Add1_1	5525	-0.0592615	0.146664	0.346981
Adgra2_1	6245	-0.278608	0.000629376	0.0202828
Adgra3_1	561	0.201589	0.038141	0.155442
Adgrb2_1	80	-0.559576	0.050797	0.184593
Adgre5_1	728	0.00159914	0.985779	0.993812
Adgrf1_1	460	-0.0877044	0.765874	0.877528
Adgrf3_1	13	-0.825335	0.149535	NA
Adgrf4_1	52	0.509077	0.0952807	0.270486
Adgrf5_1	77	0.271016	0.366196	0.586412
Adgrg1_1	7687	-0.159072	0.0357382	0.150281
Adgrg5_1	13	-0.646551	0.247282	NA
Adgrg6_1	37	-0.193306	0.593464	NA
Adgrl2_1	2746	0.178188	0.0300649	0.13554
Adh5_1	4474	0.00720864	0.920822	0.964499
Adh7_1	73	0.480485	0.0922723	0.26593
Adhfe1_1	87	0.195411	0.413556	0.626612
Adi1_1	135	-0.0190733	0.920598	0.964352
Adipor1_1	5805	0.0587745	0.329192	0.552817
Adipor2_1	7144	0.0423227	0.458411	0.663648
Adk_1	392	0.16694	0.136181	0.332326
Adm_1	62	0.543048	0.0451666	0.17116
Adnp_1	9051	-0.0182319	0.861466	0.931151
Adnp2_1	1585	0.0372325	0.568828	0.745712
Adora2a_1	21	0.46053	0.225152	NA
Adpgk_1	978	-0.0641759	0.372973	0.592417
Adprh_1	3900	-0.236351	1.18089e-05	0.00303578
Adprm_1	153	0.185125	0.187996	0.401827
Adprs_1	802	-0.208095	0.0169776	0.098105
Adrm1_1	6020	-0.323641	0.000153984	0.0102363
Adsl_1	1241	0.0449788	0.548561	0.731988
Adss2_1	3353	0.108422	0.0435883	0.167945
Aebp1_1	4970	-0.207433	0.251431	0.474834
Aebp2_1	1130	0.0805708	0.265352	0.489636
Aen_1	833	-0.315519	0.016437	0.0966311
Afap1_1	2591	-0.0159315	0.762883	0.875857
Aff1_1	1667	0.06495	0.430111	0.640991
Aff2_1	1346	0.226717	0.00749428	0.0664561
Aff3_1	11	0.717096	0.32224	NA
Aff4_1	6960	-0.00783039	0.939659	0.972661
Afg1l_1	91	0.0899194	0.621827	0.782042
Afg3l2_1	2222	0.0869389	0.137482	0.334192
Afmid_1	169	0.176194	0.308456	0.532918
Aftph_1	1687	-0.140853	0.272351	0.496177
Aga_1	4808	0.0644809	0.3044	0.529102
Agap1_2	11318	-0.235234	0.0109229	0.0791359
Agap3_1	1679	-0.189205	0.0380818	0.155387
Agbl3_1	453	0.240979	0.0463526	0.174277
Agbl5_1	471	-0.14945	0.10281	0.282974
Ager_1	15	0.0141596	0.974392	NA
Agfg1_1	1810	-0.0279741	0.738799	0.860748
Agfg2_1	826	0.0395646	0.783897	0.887856
Aggf1_1	584	0.295478	0.00297367	0.0419635
Agk_1	1158	0.0163503	0.800557	0.895935
Agl_1	1718	0.206745	0.0193303	0.105373
Ago2_1	5035	-0.0221733	0.781901	0.887434
Agpat1_1	2310	-0.102793	0.199154	0.415309
Agpat2_2	1076	-0.249272	0.0030314	0.0422743
Agpat3_1	3640	0.0137317	0.862697	0.931974
Agpat4_1	383	-0.10508	0.307819	0.53255
Agpat5_1	1112	0.143202	0.0470963	0.176266
Agps_1	3651	0.160765	0.0340859	0.14573
Agrn_1	6144	-0.0554575	0.486439	0.686854
Agt_1	1076	0.0382931	0.811989	0.90157
Agtpbp1_1	704	0.0888889	0.377818	0.59671
Agtrap_1	224	-0.381924	0.0132769	0.0866503
Ahctf1_1	5298	-0.0390445	0.722041	0.849698
Ahcy_1	1998	-1.05429e-05	0.999905	0.999976
Ahcyl1_1	7248	0.101085	0.0922073	0.26593
Ahcyl2_1	1741	-0.0418784	0.571529	0.74755
Ahdc1_1	967	-0.232518	0.0508346	0.184596
Ahi1_1	399	-0.0433227	0.737591	0.860211
Ahnak_1	43811	-0.00444147	0.962507	0.984028
Ahnak2_1	3447	-0.442605	0.10127	0.280476
Ahr_1	1977	-0.302572	0.00508422	0.0547184
Ahsa1_1	3405	0.0715521	0.196823	0.412412
Ahsa2p_1	1004	0.126617	0.0807681	0.244472
Ahsp_1	13	-0.706721	0.151979	NA
Aida_1	1347	0.245096	0.0136063	0.0872271
Aifm1_1	2060	0.235374	0.0239944	0.118631
Aifm2_1	340	-0.167081	0.112799	0.297583
Aifm3_1	15	-0.102996	0.851095	NA
Aig1_1	2043	0.000357904	0.996016	0.998272
Aimp1_1	1822	-0.0884407	0.167126	0.373647
Aimp2_1	533	-0.0429517	0.667949	0.814972
Aip_1	469	0.0301397	0.791579	0.891296
Ajuba_1	3671	-0.460862	8.56027e-06	0.00259173
Ak1_1	28	-0.51024	0.213383	NA
Ak2_2	4006	-0.0130686	0.791771	0.891411
Ak3_1	7002	0.137875	0.00842654	0.0703798
Ak4_1	1106	0.446338	0.000210744	0.0115457
Ak6_1	611	0.0531349	0.637192	0.792444
Ak9_1	21	0.64088	0.191657	NA
Akap1_1	4205	-0.12146	0.0944266	0.268957
Akap10_1	486	0.0906522	0.352912	0.574238
Akap11_1	3131	0.0862376	0.332091	0.555497
Akap12_1	5402	-0.0127028	0.813156	0.901896
Akap13_1	2687	-0.029951	0.684668	0.824437
Akap3_1	107	-0.790565	0.000206517	0.011423
Akap7_1	926	0.0778144	0.39069	0.607582
Akap8_1	1360	0.0973348	0.116345	0.303182
Akap8l_1	373	-0.160856	0.12915	0.321061
Akap9_1	6814	0.0637159	0.48095	0.682874
Akip1_1	489	-0.0497964	0.669755	0.816226
Akirin1_1	2486	-0.0817523	0.156442	0.360123
Akirin2_1	490	0.0508555	0.560309	0.740369
Akna_1	374	-0.0982084	0.39233	0.609309
Akr1a1_1	16052	-0.0893564	0.16136	0.366236
Akr1b1_1	8028	0.0475379	0.466644	0.670506
Akr1b8_1	3521	0.132194	0.200745	0.417116
Akr1e2_1	298	-0.213358	0.31778	0.540358
Akt1_1	2585	-0.03274	0.682629	0.823673
Akt1s1_1	1292	-0.455786	1.72704e-05	0.00367955
Akt2_1	2282	-0.0509653	0.532552	0.719301
Akt3_1	111	0.214709	0.299702	0.525295
Aktip_1	1784	0.16034	0.0400808	0.160393
Alad_1	353	-0.0238603	0.867555	0.934332
Alas1_1	1154	0.100238	0.269027	0.492938
Alb_2	19	-0.241696	0.635244	NA
Alcam_1	1698	0.196599	0.00920787	0.0733633
Aldh16a1_1	872	-0.122645	0.276287	0.500264
Aldh18a1_1	86	0.308983	0.180929	0.392974
Aldh2_1	5234	-0.213919	0.000503633	0.0186357
Aldh4a1_1	832	0.0970521	0.414961	0.628066
Aldh5a1_1	967	0.264559	0.0189444	0.103937
Aldh6a1_1	613	0.131319	0.17458	0.384028
Aldh7a1_1	1495	0.0907669	0.160871	0.365426
Aldh8a1_1	280	0.342459	0.0106446	0.0783034
Aldh9a1_1	1830	0.0335674	0.632645	0.789691
Aldoa_1	19120	-0.0881794	0.0897754	0.261949
Alg1_1	175	-0.288347	0.0649351	0.214133
Alg11_1	883	0.0463369	0.55199	0.734366
Alg12_1	1041	-0.0821117	0.187479	0.401217
Alg13_1	715	0.100004	0.288442	0.512872
Alg2_1	1806	0.0435889	0.582842	0.755816
Alg3_1	600	-0.206132	0.0159427	0.0950648
Alg5_1	357	-0.131403	0.23957	0.462458
Alg6_1	528	0.498123	0.000511983	0.0187591
Alg8_1	377	0.064031	0.50995	0.702937
Alg9_1	975	0.0177807	0.808307	0.900249
Alk_1	12	-1.14454	0.0429841	NA
Alkbh1_1	647	-0.0901881	0.434127	0.644031
Alkbh2_1	339	-0.248918	0.0816985	0.246316
Alkbh3_1	489	0.00727429	0.932999	0.970256
Alkbh4_1	285	0.0768607	0.60265	0.768935
Alkbh5_1	763	0.0110129	0.905094	0.95533
Alkbh6_1	101	-0.307238	0.183913	0.397053
Alkbh7_1	96	-0.485285	0.0343012	0.146435
Alkbh8_1	388	0.109265	0.430017	0.640991
Alms1_1	1071	0.214302	0.0328249	0.142887
Aloxe3_1	152	-0.349814	0.102681	0.282888
Alpl_1	48	-0.0296717	0.929227	0.968366
Als2_1	2534	0.113366	0.0429127	0.166289
Als2cl_1	1082	-0.0140962	0.855609	0.927347
Alyref_1	722	0.0164327	0.906434	0.955725
Ambra1_1	1099	-0.0297645	0.642635	0.79693
Amd1_1	3162	0.437563	0.000201194	0.0113214
Amdhd2_1	1704	-0.637263	0.00306999	0.0424655
Amer1_1	568	0.306063	0.00770938	0.0672962
Amfr_1	6488	0.0143686	0.791475	0.891296
Amh_1	19	-0.139683	0.735804	NA
Amhr2_1	27	-1.14923	0.0208715	NA
Amigo3_1	39	0.725154	0.0152709	NA
Ammecr1_1	243	0.368018	0.0192271	0.105087
Ammecr1l_1	627	-0.214646	0.0556431	0.194937
Amn1_1	212	-0.093971	0.616331	0.777851
Amot_1	810	0.272403	0.0148634	0.0913966
Amotl1_1	13726	-0.144459	0.072801	0.229473
Amotl2_1	6112	-0.0963754	0.459014	0.663986
Ampd2_1	2131	-0.191754	0.00346586	0.0447178
Ampd3_1	1235	0.220361	0.0323712	0.141716
Amt_1	374	0.147356	0.213546	0.431955
Amz2_1	972	0.0959244	0.24109	0.464303
Anapc1_1	7227	0.177882	0.0140739	0.0889674
Anapc10_1	223	0.380432	0.00573201	0.0579498
Anapc11_1	1164	-0.399538	0.00240578	0.037733
Anapc13_1	449	0.00219656	0.987539	0.99428
Anapc15_1	296	-0.0717847	0.570278	0.746591
Anapc16_1	1025	-0.138157	0.125804	0.316366
Anapc2_1	1703	0.0143518	0.864249	0.932581
Anapc4_1	837	0.0886191	0.249632	0.472994
Anapc5_1	9423	0.0486266	0.25677	0.481051
Anapc7_1	773	-0.0524932	0.492603	0.691001
Ang_1	36	0.336903	0.344856	NA
Angel1_1	2113	-0.015955	0.794319	0.892944
Angel2_1	320	-0.0565464	0.561786	0.741209
Angpt4_1	68	-0.119037	0.579512	0.753621
Angptl4_1	40	0.458822	0.12081	NA
Angptl5_1	12	-0.25349	0.705429	NA
Angptl6_1	80	-0.0592449	0.795258	0.892997
Ank1_1	157	0.133684	0.310254	0.534032
Ank2_1	3362	-0.0373719	0.69989	0.833997
Ank3_1	973	-0.0234979	0.774783	0.883787
Ankdd1a_1	28	-0.581068	0.124362	NA
Ankfy1_1	1360	0.177058	0.0595476	0.202657
Ankh_1	1517	0.0100769	0.902059	0.953397
Ankib1_1	2509	0.250436	0.0120281	0.0828149
Ankle1_1	282	0.0230747	0.900186	0.952343
Ankle2_1	868	-0.162148	0.102543	0.282711
Ankmy1_1	45	-0.62198	0.0102863	0.0769966
Ankmy2_1	595	-0.0608492	0.478722	0.681479
Ankra2_1	152	0.0434029	0.789184	0.890066
Ankrd1_1	99	-0.42062	0.0885118	0.259645
Ankrd10_1	3195	0.38172	5.92016e-06	0.00212848
Ankrd11_1	8859	-0.25326	0.00457893	0.0513957
Ankrd12_1	4538	-0.00951278	0.940853	0.972772
Ankrd13a_1	2544	0.109197	0.121375	0.310098
Ankrd13b_1	565	-0.454834	0.00197013	0.0335302
Ankrd13c_1	2021	0.368144	0.000608682	0.0199513
Ankrd16_1	133	-0.177638	0.324934	0.548856
Ankrd17_1	3119	0.0137833	0.808956	0.900693
Ankrd22_1	45	0.804223	0.104568	0.285695
Ankrd23_1	68	0.119139	0.599734	0.767001
Ankrd27_1	986	-0.100843	0.240285	0.463139
Ankrd28_1	1896	0.0526683	0.471328	0.674337
Ankrd30a_1	433	0.751021	2.3916e-06	0.00110061
Ankrd34a_1	75	-0.324731	0.202374	0.418685
Ankrd35_1	11	-1.19684	0.0115473	NA
Ankrd37_1	53	0.447526	0.0639533	0.212163
Ankrd39_1	54	-0.147567	0.513727	0.70575
Ankrd40_1	2446	0.183729	0.0331779	0.143604
Ankrd42_1	133	-0.131783	0.425038	0.636317
Ankrd46_1	2535	-0.000790914	0.989613	0.994627
Ankrd49_1	339	0.322207	0.00667043	0.0624437
Ankrd50_1	470	-0.0593145	0.553219	0.735219
Ankrd52_1	5514	0.0833662	0.22042	0.440878
Ankrd54_1	320	-0.156338	0.178419	0.389223
Ankrd61_1	40	-0.139761	0.603739	NA
Ankrd9_1	167	-0.163741	0.437239	0.647167
Anks1a_1	1843	-0.152844	0.0446929	0.17017
Anks3_1	785	-0.236864	0.0178398	0.100169
Ankzf1_1	285	0.0186954	0.870193	0.935927
Anln_1	1677	0.361335	0.0751489	0.234115
Ano10_1	10044	-0.0759074	0.198679	0.414529
Ano6_3	2561	0.119097	0.171883	0.380184
Ano8_1	634	-0.362422	0.00216262	0.0355442
Anp32a_1	2898	0.125137	0.0480736	0.17853
Anp32b_1	6737	-0.134826	0.0651608	0.214154
Anp32e_1	1786	0.19385	0.0222973	0.113862
Antkmt_1	271	-0.14939	0.311793	0.53524
Antxr1_1	298	-0.0391819	0.723139	0.850425
Antxr2_1	1080	0.0356618	0.649736	0.802416
Anxa1_1	13101	0.159909	0.0808844	0.244631
Anxa11_1	5108	-0.0701506	0.260374	0.485307
Anxa2_1	15804	-0.101849	0.0729322	0.229697
Anxa3_1	144	0.122335	0.503484	0.698959
Anxa4_1	1178	0.0621283	0.400064	0.615417
Anxa5_1	5924	0.0594431	0.320022	0.543287
Anxa6_1	3496	-0.0187642	0.79797	0.89419
Anxa7_1	2956	-0.0223436	0.677744	0.821129
Aoc2_1	138	-0.291627	0.168283	0.374973
Aoc3_1	10	1.48683	0.0978175	NA
Aopep_1	281	-0.088602	0.505661	0.699999
Ap1b1_1	5083	-0.0819237	0.15677	0.36044
Ap1g1_1	2713	0.200867	0.0090692	0.0730681
Ap1g2_1	156	-0.217875	0.105788	0.286914
Ap1m1_1	1819	-0.122675	0.156045	0.359924
Ap1s1_1	1346	-0.036294	0.642581	0.79693
Ap1s2_1	1003	0.355962	0.0051727	0.0548497
Ap2a1_1	4015	-0.135579	0.064442	0.213293
Ap2a2_1	4397	0.00220299	0.971963	0.988372
Ap2b1_1	5475	0.0529747	0.346128	0.568669
Ap2m1_1	5943	-0.0913976	0.0462512	0.174066
Ap2s1_1	281	-0.0435969	0.830921	0.912607
Ap3b1_1	1822	0.0290677	0.661041	0.810596
Ap3b2_1	28	-0.0958577	0.90195	NA
Ap3d1_1	6369	-0.180038	0.000674376	0.0210834
Ap3m1_1	716	0.0905475	0.38212	0.600997
Ap3s1_1	1531	0.242798	0.00771894	0.0673286
Ap4b1_1	213	0.126004	0.308495	0.532918
Ap4e1_1	260	0.103101	0.455446	0.660977
Ap4m1_1	222	0.0353348	0.790789	0.891086
Ap4s1_1	41	0.21493	0.307369	NA
Ap5b1_1	517	-0.462441	0.000753515	0.0219812
Ap5m1_2	638	0.0870611	0.378782	0.597625
Ap5s1_1	62	0.409758	0.0897504	0.261943
Ap5z1_1	976	-0.281482	0.00643626	0.0614516
Apba1_1	802	-0.314993	5.88781e-05	0.0072063
Apba3_1	337	-0.460676	0.00434574	0.0499478
Apbb1_1	929	-0.0166359	0.846316	0.921058
Apbb1ip_1	528	-0.0904511	0.312073	0.535561
Apbb2_1	1610	0.0817654	0.303622	0.528435
Apbb3_1	690	-0.141901	0.151373	0.353758
Apc_1	2468	0.207299	0.00993002	0.0758095
Apc2_1	208	-0.382089	0.0259164	0.123773
Apeh_1	930	-0.0909067	0.189759	0.404067
Apex1_1	992	-0.0887555	0.333954	0.557155
Apex2_1	257	0.0286342	0.781483	0.887295
Aph1a_1	931	-0.098197	0.241249	0.464376
Aph1b_1	188	0.226615	0.163818	0.369481
Api5_1	3997	0.189284	0.00744373	0.0661314
Apip_1	204	0.132076	0.267005	0.490873
Aplf_1	204	0.208808	0.159703	0.363909
Apln_1	174	0.390342	0.0172265	0.0987656
Aplp2_1	19220	0.0284016	0.499113	0.695412
Apmap_1	2200	-0.0490551	0.402761	0.617917
Apoa2_1	20	0.0175	0.961291	NA
Apobec3b_1	834	-0.131705	0.0789078	0.241445
Apoe_1	551	-0.389603	0.248745	0.472246
Apold1_1	25	-0.708394	0.192061	NA
Apom_1	69	-0.249911	0.234565	0.456344
Apoo_1	550	0.221479	0.0223884	0.114023
Apool_1	373	0.106552	0.350145	0.572382
App_1	25017	-0.0445116	0.352676	0.574234
Appbp2_1	2714	0.111545	0.220801	0.44141
Appl1_1	775	0.178147	0.0626641	0.209378
Appl2_1	1232	0.07188	0.448189	0.655116
Aprt_1	3863	-0.181497	0.0391719	0.157743
Aptx_1	224	-0.264784	0.116979	0.304041
Aqp1_1	880	-0.0520544	0.554248	0.735651
Aqp11_1	98	-0.0163126	0.941843	0.973402
Aqp7_1	21	0.100606	0.865141	NA
Aqr_1	1504	0.244958	0.0019172	0.0331878
Araf_2	683	-0.0250819	0.79111	0.89119
Arap1_1	2322	-0.188604	0.025613	0.122987
Arap3_1	2018	-0.174954	0.0128249	0.0853988
Arcn1_1	9078	0.0810673	0.179267	0.390693
Areg_1	5911	-0.321265	0.0911512	0.264128
Arel1_1	1675	0.0894448	0.156174	0.360005
Arf1_1	4141	0.0148518	0.806897	0.899394
Arf3_1	2868	-0.079237	0.207246	0.42473
Arf4_1	2336	0.194957	0.00447261	0.0507752
Arf5_1	1532	-0.286351	0.00772637	0.0673424
Arf6_1	5696	-0.0835301	0.1919	0.406327
Arfgap1_1	1980	-0.197233	0.00716552	0.064456
Arfgap2_1	1408	-0.095115	0.144679	0.344499
Arfgap3_1	902	0.104322	0.234769	0.456562
Arfgef1_2	1907	0.200309	0.0325352	0.142164
Arfgef2_1	3935	0.027902	0.586622	0.757899
Arfip1_1	699	0.116002	0.259496	0.484266
Arfip2_1	1201	-0.195733	0.0143384	0.0895083
Arfrp1_1	770	-0.219588	0.0261302	0.124226
Arglu1_1	2038	-0.0296365	0.655506	0.806524
Arhgap1_1	1894	-0.11147	0.0987329	0.276449
Arhgap10_1	701	0.0129225	0.870551	0.936043
Arhgap12_1	1677	0.0496287	0.530162	0.717337
Arhgap17_1	1853	-0.0167847	0.800618	0.895935
Arhgap19_1	668	0.254915	0.0302056	0.135961
Arhgap20_1	304	0.418017	0.00566084	0.0575173
Arhgap21_1	3676	-0.253233	0.027255	0.127728
Arhgap22_1	2629	-0.485132	0.0204405	0.108924
Arhgap23_1	1093	-0.267175	0.00128641	0.0272471
Arhgap24_2	483	-0.0315017	0.733025	0.857319
Arhgap25_1	10432	-0.172686	0.0939887	0.268177
Arhgap26_1	232	0.066303	0.788097	0.889974
Arhgap27_1	189	-0.315009	0.0313756	0.139051
Arhgap28_1	1826	-0.0602604	0.415078	0.628104
Arhgap29_1	2785	0.13523	0.0982352	0.27559
Arhgap31_1	2392	-0.0632739	0.5123	0.704773
Arhgap33_1	86	-0.0371776	0.850816	0.924241
Arhgap35_1	3528	-0.0479704	0.38514	0.603437
Arhgap36_1	20	1.62275	0.102211	NA
Arhgap39_1	525	-0.274252	0.0400219	0.160213
Arhgap4_1	33	-0.711436	0.0338929	NA
Arhgap45_1	523	-0.350974	0.0033225	0.0439878
Arhgap5_1	3544	0.345683	0.00140868	0.028634
Arhgap6_1	250	-0.092686	0.448042	0.654984
Arhgdia_1	4714	-0.135669	0.114844	0.300975
Arhgef1_1	1189	-0.206204	0.0500402	0.182824
Arhgef10_1	2145	0.0470307	0.581933	0.755176
Arhgef10l_2	571	-0.186834	0.121409	0.310098
Arhgef11_1	417	-0.0586672	0.524241	0.712751
Arhgef12_1	16479	0.140468	0.0194846	0.105941
Arhgef17_1	901	-0.128778	0.15697	0.360682
Arhgef18_2	1291	-0.111774	0.141501	0.340159
Arhgef19_1	47	-0.110831	0.703943	0.837192
Arhgef2_1	1084	-0.278891	0.00555502	0.0570629
Arhgef25_1	48	0.190881	0.471468	0.674405
Arhgef28_1	525	-0.287477	0.123637	0.313313
Arhgef37_1	48	0.188974	0.488625	0.68783
Arhgef39_1	14	0.342861	0.449943	NA
Arhgef4_1	208	-0.192228	0.156109	0.359998
Arhgef40_1	1291	0.0129974	0.906485	0.955725
Arhgef5_1	1086	-0.0264529	0.708151	0.839591
Arhgef6_1	609	0.191911	0.111264	0.295361
Arhgef7_1	3750	-0.118728	0.0210563	0.110366
Arid1a_1	2625	-0.199571	0.00609565	0.059483
Arid1b_1	1736	0.000878948	0.989783	0.994669
Arid2_1	764	0.131536	0.211886	0.429909
Arid3a_1	297	-0.322555	0.0323431	0.141716
Arid3b_1	372	-0.212837	0.110169	0.293729
Arid4a_1	748	0.192607	0.0679668	0.220146
Arid4b_1	1112	0.276823	0.00177662	0.0322192
Arid5a_1	700	-0.375608	0.00514893	0.0547997
Arid5b_1	1476	-0.352472	0.0124932	0.0841042
Arih1_1	4163	0.0653683	0.472883	0.675506
Arih2_1	903	-0.0557642	0.412179	0.625527
Arl1_1	2436	0.147632	0.0273262	0.127894
Arl10_1	1374	-0.138696	0.132175	0.326115
Arl11_1	336	0.0926707	0.4976	0.694179
Arl13b_1	540	0.186771	0.0964268	0.272712
Arl14ep_1	2112	-0.0692895	0.507346	0.701059
Arl15_1	1528	0.219038	0.00881987	0.0722097
Arl16_1	128	0.254069	0.142863	0.34204
Arl2_1	811	-0.178757	0.0845527	0.251624
Arl2bp_1	3364	0.116977	0.110234	0.293778
Arl3_1	1837	-0.0462357	0.61344	0.775963
Arl4a_1	277	0.332877	0.032343	0.141716
Arl4c_1	957	0.0296152	0.747297	0.866786
Arl5a_1	4539	0.239416	0.0088431	0.0722097
Arl5b_1	1395	0.102434	0.493207	0.691119
Arl6_1	410	0.359215	0.000197566	0.0113084
Arl6ip1_1	5858	0.268792	0.00209513	0.0349847
Arl6ip4_1	884	-0.161547	0.188008	0.401827
Arl6ip5_1	1128	0.255426	0.00612831	0.0595995
Arl6ip6_2	404	0.384315	0.0131593	0.0862171
Arl8a_1	943	-0.168038	0.0257123	0.12331
Arl8b_1	4586	0.0626402	0.461022	0.665422
Arl9_1	444	-0.0989211	0.238614	0.461216
Armc10_1	1675	0.0139158	0.823387	0.909123
Armc2_1	129	-0.226012	0.284863	0.50851
Armc5_1	719	-0.277358	0.00436054	0.0500179
Armc6_1	1399	-0.0838895	0.413513	0.626612
Armc8_1	714	0.0176728	0.85591	0.927554
Armc9_2	302	0.109623	0.412105	0.625527
Armcx1_1	686	0.299617	0.00804836	0.0689474
Armcx3_1	1612	0.0739055	0.193515	0.408551
Armcx4_1	20	0.53051	0.152101	NA
Armcx5_1	325	0.0485795	0.686025	0.824927
Armh1_1	14	-0.236402	0.745496	NA
Armh3_1	649	0.0594833	0.395904	0.611803
Armt1_1	938	-0.0823401	0.358262	0.579403
Arnt_1	1591	0.0561964	0.366434	0.586564
Arnt2_1	270	-0.0984937	0.482879	0.684178
Arntl_1	528	-0.303966	0.0531879	0.189778
Arntl2_1	20	0.0187546	0.954624	NA
Arpc1a_1	3926	0.000375687	0.996658	0.998654
Arpc1b_1	26140	-0.274123	0.000345805	0.0152433
Arpc2_1	5079	0.0688086	0.203054	0.419715
Arpc3_1	2174	0.00667014	0.924411	0.965875
Arpc4_1	2451	0.0523825	0.545555	0.729984
Arpc5_1	3179	0.222274	0.0237755	0.118057
Arpc5l_1	1181	-0.0631092	0.303896	0.528604
Arpp19_1	4023	0.234142	0.0010365	0.0244235
Arrb1_1	3370	0.0103904	0.853463	0.925544
Arrdc1_1	362	-0.0020878	0.982378	0.992524
Arrdc2_1	275	0.0859031	0.677605	0.821047
Arrdc3_1	321	-0.191916	0.254549	0.477981
Arsa_1	2353	-0.330049	0.00594271	0.0589188
Arsg_1	346	-0.380776	0.0159639	0.0950648
Arsj_1	109	0.19776	0.279907	0.504174
Arsk_1	157	0.149032	0.371396	0.590507
Art3_1	55	-0.53539	0.126173	0.316753
Artn_1	67	-0.118172	0.583362	0.75621
Arv1_1	518	0.00833317	0.930355	0.9686
Arvcf_1	269	-0.239362	0.13827	0.335546
As3mt_1	517	0.119349	0.185444	0.398921
Asah1_1	3552	0.129028	0.0709486	0.226061
Asap1_1	7697	0.00198202	0.970254	0.987789
Asap2_2	704	0.278499	0.0415802	0.163812
Asap3_1	1560	-0.165544	0.166971	0.373519
Asb1_1	296	-0.264876	0.0206585	0.109495
Asb13_1	411	0.0425095	0.696462	0.831807
Asb15_1	95	-0.516247	0.0355361	0.14965
Asb3_1	354	-0.0527112	0.680706	0.82277
Asb5_1	43	-0.262992	0.33191	0.555275
Asb7_1	473	-0.171383	0.0976219	0.274673
Asb8_1	410	-0.0479412	0.679819	0.822518
Asb9_1	10	-0.646131	0.18104	NA
Ascc1_1	1313	-0.0602343	0.370117	0.589615
Ascc2_1	714	-0.160035	0.0284584	0.131703
Ascc3_1	3358	0.0971988	0.26766	0.491296
Ascl2_1	47	0.0097241	0.970927	0.988016
Asdurf_1	205	-0.116322	0.384919	0.603278
Asf1a_1	696	0.115104	0.26978	0.493772
Asf1b_1	660	0.028482	0.91143	0.959202
Asgr2_1	130	0.0609077	0.743241	0.863823
Ash1l_1	2689	0.115391	0.159477	0.363683
Ash2l_1	1179	-0.0165057	0.803233	0.897576
Asic2_1	392	0.0477285	0.647404	0.801074
Asip_1	1814	-0.200978	0.065147	0.214154
Asns_1	1884	-0.199585	0.0774338	0.238393
Asnsd1_1	2959	-0.00818772	0.914156	0.960433
Aspa_1	32	0.0618275	0.837905	NA
Aspg_1	654	-0.341053	0.012071	0.082967
Asph_1	1568	0.0527434	0.432645	0.64285
Aspm_1	790	0.504998	0.00194358	0.0333548
Aspscr1_1	1058	-0.235972	0.000575547	0.0194184
Asrgl1_1	733	-0.0410166	0.663371	0.811924
Aste1_1	142	0.0769725	0.61395	0.776208
Asxl1_1	2280	-0.138737	0.0532405	0.189815
Asxl2_1	3175	0.114099	0.13886	0.336404
Atad1_1	6817	0.126703	0.146218	0.346352
Atad2b_1	509	0.218875	0.0718775	0.227622
Atad5_1	307	0.32941	0.0652201	0.214154
Atat1_1	77	-0.0767441	0.729528	0.854532
Atcay_1	23	-0.357146	0.388988	NA
Ate1_1	926	0.109862	0.175134	0.384673
Atf1_1	1474	0.040651	0.572495	0.748133
Atf2_1	1829	0.234007	0.00604801	0.0592474
Atf3_1	598	-0.604131	0.000552977	0.0193739
Atf4_1	6046	0.0661142	0.340352	0.56333
Atf5_1	6976	-0.374224	0.00016762	0.0107137
Atf6_1	2083	-0.207334	0.0427698	0.166126
Atf6b_1	2013	-0.195297	0.010757	0.0787771
Atf7ip_1	1107	-0.0179783	0.832603	0.913714
Atg10_1	131	0.0690264	0.674378	0.819468
Atg101_1	577	-0.0799867	0.426355	0.637372
Atg12_1	342	-0.225495	0.0540136	0.191208
Atg13_1	1616	-0.229758	0.0045749	0.0513957
Atg14_1	598	0.212732	0.0666922	0.216995
Atg16l1_1	713	-0.0884064	0.265434	0.489692
Atg16l2_1	187	-0.29493	0.0374774	0.154157
Atg2a_1	1517	-0.119505	0.172403	0.380955
Atg2b_1	2473	0.142214	0.0632181	0.210575
Atg3_1	1323	0.0586675	0.497731	0.694277
Atg4a_1	406	0.232858	0.0167813	0.0974114
Atg4b_1	917	-0.162088	0.0294767	0.133911
Atg4c_1	766	0.193069	0.0410294	0.162538
Atg4d_1	339	-0.0537315	0.613674	0.77603
Atg5_1	1156	0.0348484	0.570877	0.74712
Atg9a_1	1602	-0.0214616	0.811365	0.901437
Atg9b_1	416	-0.151278	0.19256	0.407131
Atic_1	4250	0.0914444	0.135157	0.330848
Atl1_1	124	0.00270967	0.987197	0.994278
Atl2_1	915	0.354515	1.01747e-05	0.00285513
Atl3_1	2560	0.271844	0.000799955	0.0223929
Atmin_1	1363	0.00474148	0.951603	0.977954
Atn1_1	3362	-0.185835	0.0243831	0.119424
Atox1_1	339	-0.19657	0.213646	0.43197
Atp10a_1	2906	0.0256487	0.720115	0.84817
Atp10d_1	667	0.192109	0.0804657	0.243877
Atp11a_1	3316	0.11118	0.134737	0.3303
Atp11b_2	1378	0.181518	0.00878776	0.0722097
Atp11c_1	1154	0.330209	0.00129055	0.0272471
Atp12a_1	14	0.626847	0.149239	NA
Atp13a1_1	1740	-0.257858	7.8741e-05	0.00767737
Atp13a2_1	3767	-0.266602	0.0247463	0.120536
Atp13a3_1	5566	0.140871	0.179242	0.390693
Atp1a1_1	17063	-0.0294171	0.54079	0.726359
Atp1b3_1	4800	0.053361	0.376585	0.595712
Atp23_1	80	0.153772	0.39095	0.607657
Atp2a1_1	110	0.0563712	0.795801	0.892997
Atp2a2_1	9813	0.138555	0.0313288	0.139017
Atp2b1_1	1371	0.160214	0.0591452	0.202219
Atp2b4_1	1634	0.129417	0.161574	0.366505
Atp2c1_1	2089	0.268944	0.00961769	0.0745898
Atp5f1a_1	5592	0.0467526	0.439956	0.649509
Atp5f1b_1	12557	-0.0179757	0.730486	0.855394
Atp5f1d_1	5007	-0.217984	0.0592404	0.202273
Atp5f1e_1	2586	-0.283536	0.0276447	0.129039
Atp5if1_1	962	-0.198024	0.0671783	0.218192
Atp5mc1_1	1658	-0.0240997	0.807171	0.89947
Atp5mc2_1	2047	-0.0884487	0.453706	0.659493
Atp5mc3_1	3231	0.206064	0.0357367	0.150281
Atp5md_1	1010	0.249601	0.0170562	0.0982889
Atp5me_1	442	-0.0593284	0.841687	0.918555
Atp5mf_1	1895	0.012781	0.909022	0.957369
Atp5mg_1	3196	-0.0144767	0.87854	0.941078
Atp5mpl_1	608	0.106663	0.430113	0.640991
Atp5pb_1	2366	0.0879272	0.152358	0.354704
Atp5pd_1	2111	0.0779731	0.301688	0.527176
Atp5pf_1	1848	0.160003	0.0950556	0.270258
Atp5po_1	4286	0.0364537	0.59588	0.764045
Atp6ap1_1	4533	-0.0935738	0.273458	0.497884
Atp6ap2_1	3652	0.093767	0.165046	0.371159
Atp6v0a1_1	2540	-0.124939	0.142881	0.34204
Atp6v0a2_1	1555	0.0431076	0.520668	0.710591
Atp6v0a4_1	16	0.57914	0.250752	NA
Atp6v0b_1	1456	-0.161344	0.0778401	0.23926
Atp6v0c_1	4858	-0.252925	0.00692051	0.0634996
Atp6v0d1_1	4834	-0.0891809	0.0662682	0.21656
Atp6v0d2_1	26	1.25788	0.0128223	NA
Atp6v0e1_1	1902	0.186414	0.0429106	0.166289
Atp6v1a_1	1919	0.103611	0.128793	0.32045
Atp6v1b2_1	8781	-0.0562749	0.413005	0.626533
Atp6v1c1_1	2741	-0.0598279	0.530025	0.717235
Atp6v1d_1	2440	0.0174128	0.795482	0.892997
Atp6v1e1_1	2034	-0.0790261	0.179941	0.391791
Atp6v1e2_1	72	0.209877	0.404106	0.619156
Atp6v1f_1	1633	-0.193555	0.0174821	0.0993243
Atp6v1fnb_1	46	-0.46031	0.126272	0.316753
Atp6v1g1_1	4653	0.078541	0.20863	0.426532
Atp6v1g2_1	338	0.126566	0.309133	0.533263
Atp6v1h_1	571	0.155509	0.0871297	0.256967
Atp7a_1	1130	0.258963	0.013741	0.0875361
Atp7b_1	506	0.137838	0.266817	0.490807
Atp8a1_3	1302	0.188493	0.0534829	0.190244
Atp8b2_1	1218	0.21813	0.0829958	0.248626
Atp8b3_1	14	-0.575061	0.331887	NA
Atp8b4_1	41	-0.555051	0.0864786	NA
Atp9b_1	1334	-0.0896528	0.244806	0.468173
Atpaf1_1	971	0.0621809	0.39909	0.614251
Atpaf2_1	234	-0.0347174	0.7705	0.881058
Atpsckmt_1	111	0.122843	0.445682	0.654031
Atr_1	542	0.385311	0.0072848	0.0651791
Atraid_1	1216	0.0502791	0.500426	0.696264
Atrip_1	245	-0.120151	0.26355	0.488564
Atrn_1	550	0.200597	0.0398808	0.159815
Atrx_1	3077	0.244895	0.00984638	0.0755154
Atxn1_1	442	0.159645	0.121948	0.310538
Atxn10_1	1748	0.0822128	0.220179	0.44078
Atxn1l_1	1537	0.0234061	0.685415	0.824663
Atxn2_1	1789	-0.14218	0.107963	0.290431
Atxn2l_1	4705	-0.294882	7.36045e-05	0.00767737
Atxn3_1	1121	0.146164	0.0760451	0.235378
Atxn7_1	821	0.0174242	0.880618	0.942378
Atxn7l1_1	210	0.0829673	0.483155	0.684397
Atxn7l2_1	208	-0.282937	0.034786	0.147735
Atxn7l3_1	732	-0.16686	0.0803774	0.243859
Atxn7l3b_1	2019	-0.0125838	0.828952	0.911562
Auh_1	166	0.23617	0.124339	0.314125
Aunip_1	111	-0.282867	0.264863	0.489361
Aup1_1	835	-0.198702	0.0448649	0.170585
Aurka_1	369	0.0840928	0.465104	0.669212
Aurkaip1_1	2180	-0.0218599	0.735491	0.858545
Aurkb_1	243	0.0424344	0.789149	0.890066
Aurkc_1	378	0.0591377	0.564962	0.743014
Aven_1	844	-0.00719016	0.921746	0.964824
Avl9_1	2846	0.0853088	0.31339	0.536475
Avpi1_1	669	0.0483461	0.713466	0.843274
Axin1_1	1546	-0.0740567	0.181441	0.393864
Axin2_1	214	0.328513	0.0645609	0.213502
Axl_1	29128	-0.267421	0.00372045	0.0465259
Azi2_1	1591	0.151494	0.177911	0.388754
Azin1_1	12564	0.0724131	0.315132	0.537783
B2m_1	3013	0.205578	0.00895689	0.0728197
B3galnt1_1	168	-0.0987709	0.443801	0.652423
B3galnt2_1	3659	0.216382	0.0175657	0.0995045
B3galt1_1	125	0.36684	0.0511961	0.185282
B3galt4_1	163	-0.441483	0.00884468	0.0722097
B3galt6_1	1037	-0.251429	0.00652518	0.0616103
B3gat3_1	1366	-0.368858	0.000357878	0.0156554
B3glct_1	1412	0.170859	0.0165004	0.0968063
B3gnt2_1	2521	0.0493123	0.600279	0.767357
B3gnt4_1	12	-0.000524975	0.999167	NA
B3gnt8_1	83	-0.00682711	0.970503	0.987797
B3gnt9_1	167	-0.136506	0.3161	0.538694
B3gntl1_1	477	0.104947	0.26465	0.4892
B4galt1_1	350	-0.000608474	0.995018	0.99748
B4galt2_1	82	-0.152186	0.453827	0.659585
B4galt3_1	463	0.0107316	0.921791	0.964824
B4galt4_1	181	-0.0901655	0.561933	0.741318
B4galt5_1	544	0.402025	0.00729166	0.065183
B4galt7_1	596	-0.301684	0.00840786	0.0703798
B4gat1_1	493	0.0159105	0.902397	0.953615
B9d1_1	36	0.0820083	0.778805	NA
B9d2_1	555	-0.400642	0.004	0.0479778
Baalc_1	131	-0.151471	0.724434	0.850977
Baat_1	53	0.242654	0.36973	0.589324
Babam1_1	1064	-0.133737	0.225445	0.446889
Babam2_1	2367	0.0428937	0.464279	0.668607
Bace1_1	1268	0.0518832	0.470487	0.673823
Bach1_1	3139	-0.00599299	0.92666	0.966654
Bad_1	172	-0.153532	0.404761	0.619161
Bag1_1	528	0.0982873	0.315229	0.537783
Bag2_1	499	0.148185	0.226467	0.447759
Bag3_1	3246	0.160823	0.0942101	0.268621
Bag4_1	1079	0.170501	0.111127	0.295065
Bag5_1	1453	0.0313387	0.606822	0.771776
Bag6_1	8897	-0.317124	0.000115773	0.00889332
Bahcc1_1	924	-0.140444	0.182154	0.394701
Bahd1_1	1885	-0.111299	0.139858	0.337935
Baiap2_1	1769	-0.263513	0.00218301	0.0355476
Baiap2l1_1	856	0.0790894	0.266217	0.490374
LOC113838088	47	-4.74813	0.000109847	0.00889332
Bak1_1	287	-0.121696	0.373129	0.592478
Bambi_1	88	0.111983	0.572085	0.748021
Banf1_1	2640	-0.0475424	0.553429	0.735328
Bank1_1	3913	0.175372	0.0323055	0.141698
Banp_1	844	-0.311408	0.00623869	0.0602996
Bap1_1	2255	0.0344839	0.595263	0.764001
Bard1_1	83	0.155545	0.487396	0.687425
Batf_1	202	-0.340874	0.0134458	0.0870288
Batf2_1	171	-0.0823489	0.613396	0.775963
Bax_1	1213	-0.225927	0.0297282	0.134602
Baz1a_1	1642	0.209626	0.00419822	0.0490835
Baz1b_1	3171	0.0875606	0.15224	0.35466
Baz2a_1	4429	0.0325694	0.568984	0.745746
Baz2b_1	665	-0.0106248	0.917109	0.962099
Bbc3_1	308	-0.873539	1.3812e-05	0.00321985
Bbip1_1	461	0.18846	0.0479256	0.178268
Bbof1_1	227	-0.0441262	0.758676	0.873906
Bbs1_2	186	-0.115015	0.410614	0.624222
Bbs10_1	402	0.286307	0.00604741	0.0592474
Bbs12_1	205	0.14872	0.341782	0.564323
Bbs4_1	1120	-0.0272338	0.64267	0.79693
Bbs7_1	525	0.140101	0.127706	0.319058
Bbs9_1	787	0.0471074	0.547738	0.731313
Bbx_1	3284	0.193413	0.00755959	0.0666861
Bcap29_1	1899	0.242331	0.00866158	0.0715887
Bcap31_1	2345	0.0292225	0.673038	0.818371
Bcar1_1	2242	-0.334066	0.000171496	0.0107572
Bcas2_1	767	0.0374749	0.610533	0.7741
Bcas3_1	630	0.0628417	0.527955	0.715613
Bcat1_1	2145	-0.103644	0.325344	0.549322
Bcat2_1	22	0.17305	0.651189	NA
Bccip_1	1223	0.117888	0.0904924	0.263107
Bcdin3d_1	192	-0.222652	0.0484358	0.179317
Bckdha_1	705	-0.252781	0.0191826	0.104893
Bckdhb_1	261	-0.0117772	0.913976	0.960433
Bckdk_1	2758	-0.154827	0.0542624	0.191794
Bcl10_1	1514	-0.134861	0.090547	0.263133
Bcl2_1	987	0.170196	0.0327942	0.142808
Bcl2l1_1	368	-0.423323	0.00569979	0.0577763
Bcl2l11_1	933	0.340611	0.00397541	0.0479778
Bcl2l12_1	187	-0.417252	0.000768634	0.0221045
Bcl2l13_1	1796	-0.0990472	0.107213	0.28894
Bcl2l2_1	2181	-0.17831	0.00929801	0.0736413
Bcl3_1	16	-0.96005	0.0317714	NA
Bcl6_1	1677	-0.0401557	0.518952	0.708983
Bcl7a_1	665	0.144363	0.171339	0.37963
Bcl7b_1	670	-0.231115	0.0204338	0.108924
Bcl7c_1	1088	-0.229869	0.0160919	0.0955848
Bcl9_1	1256	0.0157522	0.83333	0.914136
Bcl9l_1	3145	-0.189598	0.0124742	0.0841042
Bclaf1_1	3014	0.232485	0.0161413	0.0957578
Bclaf3_1	594	0.125537	0.267986	0.491578
Bco1_1	21	-0.336416	0.379504	NA
Bco2_1	90	0.31286	0.196244	0.411479
Bcor_1	1199	-0.233585	0.0502267	0.183156
Bcorl1_1	802	0.053306	0.60698	0.771806
Bcr_1	1587	-0.115502	0.129263	0.321179
Bdh1_1	394	0.175744	0.224999	0.446317
Bdh2_1	344	-0.0405641	0.709101	0.840074
Bdp1_1	2329	0.196073	0.0233152	0.11653
Bean1_1	158	0.0853404	0.603738	0.76964
Becn1_1	1445	0.0018836	0.980319	0.991615
Bend3_1	651	-0.194419	0.0511125	0.185154
Bend6_1	1092	0.221617	0.0405308	0.16124
Bet1_1	35	6.06778	NA	NA
Bet1l_1	377	0.110342	0.226358	0.447759
Bex3_1	2476	0.0494018	0.488395	0.68783
Bfar_1	363	-0.347623	0.00945453	0.0740465
Bfsp1_1	32	-0.242454	0.451663	NA
Bgn_1	5714	-0.0634795	0.216575	0.43584
Bhlhe40_1	1173	-0.379959	0.00477598	0.0525815
Bhlhe41_1	1509	-0.281033	0.0384856	0.156293
Bicd1_1	230	0.214114	0.168331	0.374973
Bicd2_1	2131	0.0823704	0.355563	0.576731
Bicdl1_1	85	0.189057	0.539741	0.725688
Bicra_1	258	-0.446027	0.000106643	0.00889332
Bicral_1	1410	-0.123924	0.145814	0.345953
Bid_1	2406	-0.111209	0.0872965	0.257326
Bin1_1	1229	-0.158058	0.0831196	0.248899
Bin2_1	16	-0.223872	0.594098	NA
Bin3_1	918	-0.218137	0.173913	0.383454
Birc2_1	449	-0.050787	0.657378	0.807949
Birc5_1	541	-0.0353884	0.802248	0.897149
Birc6_1	4567	0.114646	0.0750648	0.234043
Bivm_1	601	0.0277334	0.77271	0.882437
Blcap_1	1486	-0.278114	0.00102542	0.0244195
Blm_2	753	0.0770141	0.525367	0.713335
Blmh_1	2619	0.102405	0.106171	0.28721
Blnk_1	74	-0.35072	0.145956	0.345953
Bloc1s1_1	223	-0.458284	0.00354128	0.0454207
Bloc1s2_1	652	0.064039	0.495103	0.692279
Bloc1s4_1	402	-0.273016	0.0292789	0.13341
Bloc1s5_1	726	0.0569792	0.45241	0.658654
Bloc1s6_1	515	-0.00249698	0.979442	0.991391
Blvra_1	628	0.195758	0.0161267	0.0957369
Blvrb_1	2667	-0.23472	0.0130875	0.086
Blzf1_1	861	0.0518728	0.591073	0.761109
Bmerb1_1	2091	-0.0760102	0.319424	0.542661
Bmf_1	190	0.241819	0.160136	0.364392
Bmp1_1	1569	-0.035528	0.703959	0.837192
Bmp2_1	18	0.378404	0.592014	NA
Bmp2k_1	2560	0.0538182	0.416839	0.629315
Bmp5_1	29	0.505517	0.0707214	NA
Bmp6_1	60	-0.0511935	0.820368	0.907009
Bmper_1	15	1.38873	0.0347503	NA
Bmpr1a_1	571	0.327846	0.0038301	0.0470968
Bmpr2_1	1201	0.168441	0.0763721	0.236072
Bms1_1	2892	0.0796132	0.156445	0.360123
Bmt2_1	756	0.187412	0.103959	0.284841
Bnc2_1	252	0.103768	0.442046	0.651433
Bnip1_1	293	-0.0626716	0.589562	0.760075
Bnip2_1	4401	0.213781	0.00847718	0.0706739
Bnip3_1	310	0.140301	0.435211	0.645079
Bnip3l_1	3395	0.106777	0.0920612	0.265721
Bnipl_1	57	-0.000520256	0.998312	0.999355
Boc_1	506	-0.236031	0.0241777	0.119055
Bod1_1	1077	0.107089	0.168227	0.374942
Bod1l1_1	2363	0.185542	0.0117004	0.0818502
Bola1_1	390	-0.321722	0.0327892	0.142808
Bola2b_1	354	-0.307097	0.0724253	0.228664
Bola3_1	182	-0.096587	0.477804	0.680759
Bop1_1	2246	-0.246944	0.00743366	0.0660942
Bora_1	161	0.315067	0.0583311	0.200568
Borcs5_1	272	-0.227895	0.135007	0.330585
Borcs8_1	212	-0.226067	0.211305	0.429289
Bpgm_1	555	0.155602	0.118776	0.306738
Bphl_1	411	0.0424464	0.688314	0.826675
Bpifc_1	31	0.527819	0.38491	NA
Bpnt1_1	361	-0.124102	0.249481	0.472864
Bpnt2_1	3610	0.3083	0.000268944	0.0133887
Bptf_1	2962	-0.00467336	0.940583	0.97271
Braf_1	763	0.131618	0.105047	0.28612
Brap_1	1795	-0.055252	0.277311	0.501566
Brat1_1	796	0.0227494	0.819547	0.906952
Brca1_1	17262	0.0303653	0.751545	0.869458
Brca2_1	615	0.304007	0.037588	0.15443
Brcc3_1	276	0.0493386	0.662646	0.811468
Brd1_1	831	-0.0921628	0.247732	0.471412
Brd2_1	7789	-0.279142	0.000200708	0.0113214
Brd3_1	1938	0.0475109	0.506283	0.70057
Brd4_1	2924	-0.0916538	0.164482	0.370472
Brd7_1	5075	-0.00175478	0.97158	0.988188
Brd8_1	780	0.266877	0.000269985	0.0133887
Brd9_1	433	0.00861731	0.933495	0.970282
Brdt_1	58	0.367261	0.106284	0.287349
Brf1_1	802	-0.12432	0.174089	0.383476
Brf2_1	156	-0.301994	0.0445221	0.169795
Bri3bp_1	2601	0.106811	0.125507	0.315826
Brip1_1	182	0.242815	0.129467	0.321432
Brix1_1	382	0.269047	0.0115507	0.0813859
Brk1_1	2190	0.0255658	0.718425	0.84682
Brms1_1	341	-0.0281697	0.778774	0.885618
Brms1l_2	795	0.237253	0.0104293	0.0775122
Brox_1	915	0.0379667	0.660683	0.810358
Brpf1_1	865	-0.147071	0.0402681	0.160692
Brpf3_1	1127	0.163301	0.109921	0.293487
Brwd1_1	2656	0.030923	0.704246	0.837192
Bscl2_1	348	-0.161492	0.210508	0.428578
Bsdc1_1	689	-0.108282	0.190872	0.405089
Bsg_1	13117	-0.0458149	0.499174	0.695412
Bsn_1	33	-0.180951	0.595163	NA
Bst2_1	5473	-0.0296279	0.719977	0.848094
Btaf1_1	4258	-0.0248393	0.806226	0.899271
Btbd1_1	1932	0.106145	0.118889	0.306893
Btbd10_1	726	0.0142358	0.887902	0.945775
Btbd16_1	45	0.07798	0.81928	0.906773
Btbd19_1	107	-0.636885	0.00390913	0.0474916
Btbd2_1	1893	-0.0538105	0.586791	0.758032
Btbd3_1	1214	-0.0126093	0.886777	0.945364
Btbd6_1	567	-0.0763529	0.464	0.668376
Btbd7_1	2139	0.0709055	0.349338	0.571856
Btbd8_1	530	0.0813343	0.3649	0.58531
Btbd9_2	1797	-0.0973231	0.0441533	0.169046
Btd_1	213	-0.116888	0.393247	0.610073
Btf3_1	3145	0.0514815	0.309003	0.533263
Btf3l4_1	758	-0.162846	0.201617	0.41757
Btg1_1	1601	-0.0851506	0.33137	0.554694
Btg2_1	272	0.426376	0.0232035	0.11622
Btn1a1_1	37	-0.658239	0.152689	NA
Btrc_1	482	0.277366	0.00447545	0.0507752
Bub1_1	374	0.437822	0.0174326	0.0992986
Bub3_1	1943	0.188026	0.00770871	0.0672962
Bud13_1	488	0.0600776	0.523919	0.712566
Bud23_1	610	-0.0646365	0.538702	0.725055
Bud31_1	1347	-0.11984	0.0723387	0.228579
Bysl_1	23	0.0153342	0.964461	NA
Bzw1_1	6389	0.169713	0.0120719	0.082967
Bzw2_1	2760	0.0616222	0.328958	0.552585
C1d_1	196	0.253717	0.0379772	0.155104
C1galt1_1	1972	0.458271	0.000923826	0.023672
C1galt1c1_1	435	0.361391	0.00207888	0.0348652
C1H12orf29_1	331	-0.0472747	0.708289	0.839591
C1H12orf45_1	2741	0.00456754	0.939131	0.972608
C1H12orf66_1	600	-0.0944659	0.302083	0.527401
C1H12orf73_1	452	-0.200537	0.13745	0.334185
C1H14orf119_1	353	-0.0177039	0.881966	0.942913
C1H19orf44_1	238	-0.0727782	0.602123	0.768449
C1H1orf43_1	908	-0.0326479	0.661637	0.811009
C1H4orf3_1	721	0.147267	0.146548	0.346778
C1H4orf46_1	186	0.43467	0.00154599	0.0300029
C1H4orf47_1	150	0.126835	0.455866	0.661129
C1H6orf136_1	477	-0.0197996	0.838471	0.916978
C1H6orf141_1	25	0.319721	0.334844	NA
C1H6orf89_1	3648	0.00292327	0.960784	0.983087
C1qbp_1	888	-0.0343845	0.640492	0.794915
C1ql3_1	67	0.695586	0.00935059	0.0737344
C1qtnf1_1	956	-0.127675	0.0648633	0.21401
C1qtnf12_1	31	-0.243293	0.520761	NA
C1qtnf5_1	398	-0.374667	0.0065269	0.0616103
C1r_1	1850	0.0674614	0.250365	0.473448
C1rl_1	156	-0.165069	0.408501	0.622354
C1s_1	788	0.0438653	0.565649	0.743435
C2_1	131	-0.204497	0.316769	0.539435
C2cd2_1	2963	0.0274919	0.6774	0.820885
C2cd2l_1	1618	-0.260646	0.000546408	0.0193133
C2cd3_1	1043	-0.0295974	0.752206	0.870024
C2cd5_1	1831	0.0310906	0.616824	0.777961
C2H18orf21_1	142	-0.237765	0.161104	0.365726
C2H18orf32_1	321	0.253717	0.0799163	0.24298
C2H1orf159_1	231	0.144025	0.27802	0.502486
C2H22orf23_1	68	-0.248122	0.264139	0.488893
C2H5orf22_1	322	-0.0536244	0.577448	0.751872
C2H5orf34_1	49	0.434406	0.0791641	0.242036
C2H5orf51_1	1938	0.0405329	0.750601	0.868867
C2H5orf63_1	400	0.123981	0.250632	0.473795
C2H6orf120_1	605	-0.156899	0.143287	0.342339
C2H8orf37_1	214	-0.00521108	0.974406	0.989613
C3_1	159	0.567989	0.0683033	0.22074
C3ar1_1	15	-0.474117	0.284044	NA
C3H10orf88_1	793	0.0235757	0.804925	0.898395
C3H11orf58_1	1542	0.0535498	0.390802	0.607599
C3H11orf98_1	258	-0.045684	0.738223	0.860371
C3H16orf70_1	609	0.0101076	0.90954	0.957827
C3H16orf87_1	288	0.264986	0.0347451	0.147724
C3H19orf53_1	1061	-0.181221	0.0490103	0.180552
C3H5orf24_1	3480	0.0852153	0.210784	0.428674
C3H6orf62_1	1030	0.466694	0.000386926	0.0161289
C3H7orf25_1	347	0.126751	0.309818	0.533521
C3H9orf85_1	713	-0.0596519	0.65161	0.803254
C4a_1	68	-0.349428	0.126668	0.317542
C4H11orf1_1	122	0.281165	0.0950079	0.270226
C4H11orf71_1	133	-0.569503	0.00652114	0.0616103
C4H15orf65_1	36	-0.504576	0.114675	NA
C4H21orf91_1	1051	0.164243	0.0894727	0.261265
C4H7orf26_1	1340	-0.197614	0.00985136	0.0755154
C5ar2_1	234	-0.326504	0.00406458	0.0481645
C5H1orf112_1	231	0.200335	0.206338	0.423536
C5H1orf21_1	908	0.238164	0.042725	0.166008
C5H2orf76_1	30	0.180953	0.5911	NA
C6H19orf48_1	888	-0.197121	0.0219589	0.113109
C6H20orf194_1	1780	0.00599653	0.951566	0.977954
C6H20orf27_1	1158	-0.0960737	0.341079	0.563739
C7_1	59	-0.134831	0.640146	0.794656
C7H16orf72_1	1544	-0.21142	0.032428	0.141911
C7H16orf91_1	261	-0.0553252	0.694769	0.830647
C7H17orf80_1	383	-0.486777	0.000210362	0.0115457
C8g_1	20	-0.463636	0.209559	NA
C8H12orf4_1	244	-0.0531356	0.684619	0.824437
C8H2orf42_1	216	-0.139394	0.252569	0.476283
C9orf72_1	386	0.038318	0.755221	0.871496
Ca13_1	199	0.379773	0.0331446	0.143519
Ca14_1	50	-0.145664	0.515489	0.706861
Ca3_1	706	-0.179772	0.167537	0.374155
Ca4_1	96	0.242714	0.100237	0.278624
Ca5b_1	232	0.107531	0.425152	0.636317
Ca9_1	40	-0.168872	0.534268	NA
Caap1_1	536	0.107425	0.263778	0.488639
Cab39_1	1967	-0.00403463	0.961442	0.983496
Cab39l_1	568	0.121491	0.16195	0.366851
Cabin1_1	3845	-0.0563086	0.40452	0.619161
Cables1_1	83	-0.151225	0.488624	0.68783
Cables2_1	2177	0.041653	0.667986	0.814972
Cabp4_1	304	-0.0926362	0.611978	0.774918
Cabyr_1	124	0.0753649	0.704617	0.837548
Cacfd1_1	439	-0.336798	0.00584322	0.0584068
Cachd1_1	1206	-0.000146766	0.998863	0.999818
Cacna1a_1	20	0.406038	0.321019	NA
Cacna1c_2	995	-0.0885587	0.288844	0.513149
Cacna1g_1	530	-0.164292	0.280097	0.504351
Cacna2d1_1	1434	0.2926	0.00850529	0.0707404
Cacna2d2_1	132	0.157083	0.375193	0.594326
Cacnb3_1	393	-0.111025	0.387286	0.604659
Cacnb4_1	205	0.0409121	0.843945	0.919817
Cacng4_1	47	-0.878112	0.0692224	0.222131
Cactin_1	821	-0.100444	0.507916	0.701479
Cacul1_1	4315	0.188725	0.00720533	0.0647635
Cacybp_1	2045	0.161274	0.0362275	0.151508
Cad_1	11759	-0.00155773	0.988168	0.994546
Cadm1_1	6161	0.19814	0.0103219	0.0771625
Cadps_1	53	0.216516	0.394144	0.610341
Cage1_1	55	-0.212204	0.479942	0.682369
Calcoco2_1	4060	0.0731131	0.169687	0.377173
Calcr_1	210	0.209502	0.309799	0.533521
Calcrl_1	94	0.107405	0.648756	0.802056
Cald1_1	5988	0.127465	0.100386	0.278838
Calhm1_1	65	-0.386889	0.0910639	0.263968
Calhm2_1	182	-0.0155354	0.922617	0.965149
Calhm3_1	47	-0.209172	0.395854	0.611803
Calhm5_1	90	0.465654	0.174071	0.383476
Calm1_1	5424	0.204053	0.00965064	0.0745898
Calm2_1	6691	0.350409	0.000144397	0.00994782
Calm3_1	5429	-0.243037	0.00292253	0.0416346
Calr_1	18770	0.0971784	0.105977	0.287116
Calr3_1	163	-0.204981	0.185936	0.399407
Calu_1	10960	0.0927966	0.084961	0.25232
Camk1_1	391	-0.0150301	0.910587	0.958652
Camk2b_1	51	0.00875475	0.980584	0.991615
Camk2g_1	1144	0.101339	0.226663	0.447914
Camk2n2_1	78	-0.492305	0.0482278	0.178872
Camk4_1	22	0.890683	0.105557	NA
Camkk1_1	178	0.145439	0.446114	0.65416
Camkk2_1	927	0.111919	0.212935	0.431077
Camkmt_1	470	-0.0569814	0.516848	0.707725
Camkv_1	12	-0.439467	0.440945	NA
Camlg_1	621	-0.497037	0.00651166	0.0616103
Camp_1	11	-1.00529	0.080066	NA
Camsap1_1	1433	0.0775723	0.267378	0.491089
Camsap2_1	2267	0.149777	0.017545	0.0994851
Camsap3_1	311	0.150506	0.213439	0.431871
Camta2_1	425	-0.157708	0.161855	0.366851
Cand1_1	3333	0.0940357	0.139233	0.336953
Cand2_1	435	0.0876324	0.573101	0.748754
Cant1_1	1984	0.019277	0.810377	0.901187
Canx_1	9728	0.0661978	0.132467	0.326657
Cap1_1	8681	-0.00936281	0.804344	0.898358
Capg_1	3713	-0.108671	0.129903	0.322192
Capn1_1	775	0.113215	0.278233	0.502622
Capn10_1	558	-0.151817	0.230608	0.451368
Capn15_1	511	-0.148677	0.136369	0.33262
Capn2_1	4901	-0.00569527	0.933065	0.970256
Capn5_1	1175	0.199553	0.110375	0.293996
Capn7_1	274	0.0983636	0.425091	0.636317
Capn8_1	91	-0.166928	0.421306	0.633446
Capns1_1	2128	-0.0662285	0.458268	0.663648
Caprin1_1	12204	0.112631	0.0440448	0.168799
Caprin2_1	284	-0.318142	0.027884	0.129644
Caps_1	13	-0.770809	0.165499	NA
Caps2_1	33	-0.10354	0.755852	NA
Capza1_1	2391	0.2465	0.00842967	0.0703798
Capza2_1	4884	0.228168	0.00992877	0.0758095
Capzb_1	4762	-0.0195662	0.665242	0.813062
Card10_1	1756	-0.170059	0.133837	0.328734
Card19_1	408	-0.269517	0.054314	0.191917
Card6_1	372	-0.113622	0.302359	0.527467
Card9_1	30	-0.38321	0.316274	NA
Carf_1	328	0.0773362	0.586036	0.757704
Carhsp1_1	4161	0.181097	0.128192	0.319646
Carm1_1	4223	-0.0971152	0.0951131	0.270258
Carmil1_1	1113	-0.0594739	0.352387	0.574006
Carnmt1_1	1514	0.203532	0.0145049	0.0900104
Carns1_1	13	-0.263133	0.520436	NA
Cars1_1	658	-0.218723	0.0547425	0.192843
Cars2_1	507	-0.0609611	0.455589	0.660977
Casc3_1	2885	-0.0118664	0.808207	0.900249
Casd1_1	447	0.0298333	0.784363	0.887856
Cask_1	1916	0.0536564	0.472514	0.675272
Caskin2_1	921	-0.069582	0.546905	0.7307
Casp2_1	334	0.341515	0.00928024	0.0735901
Casp3_1	304	0.62175	0.000277992	0.0136969
Casp6_1	268	0.60185	0.00267759	0.0396469
Casp7_1	803	0.0160624	0.851886	0.924666
Casp8_1	164	0.199833	0.161735	0.366653
Casp8ap2_1	570	0.473461	0.000223746	0.0118626
Casp9_1	135	-0.0522411	0.789085	0.890066
Casq1_1	19	1.04267	0.0475106	NA
Cast_1	786	0.10732	0.124695	0.314748
Castor1_1	354	-0.128507	0.283785	0.50761
Cat_1	11433	0.135877	0.107131	0.288913
Catip_1	13	0.814135	0.206173	NA
Catsper2_1	73	-0.192196	0.383831	0.602371
Catsperd_1	19	-0.631306	0.0775962	NA
Catsperg_1	112	-0.174411	0.354707	0.575779
Cav1_1	4131	0.153692	0.0590393	0.201976
Cav2_1	679	0.431161	0.00308572	0.0424655
Cavin1_1	5473	0.12489	0.369169	0.588923
Cavin3_1	601	-0.156523	0.338081	0.561031
Cavin4_1	280	-0.0513688	0.614473	0.776443
Cbarp_1	745	-0.710352	1.62716e-06	0.000957811
Cbfa2t2_1	1594	0.0391864	0.571013	0.747214
Cbfb_1	1189	0.495304	0.000186175	0.0110409
Cbl_1	1244	-0.040591	0.679371	0.822316
Cblb_1	747	0.0771406	0.425135	0.636317
Cbll1_1	631	0.226152	0.0247988	0.120642
Cbr3_1	703	-0.0507664	0.625319	0.785061
Cbr4_1	212	0.137654	0.346066	0.568669
Cbx1_1	1767	0.253105	0.000844551	0.0227752
Cbx2_1	774	0.0203329	0.851302	0.924539
Cbx3_1	2228	0.312945	0.00336919	0.0442494
Cbx4_1	1351	-0.50694	4.98758e-07	0.000478184
Cbx5_1	253	0.275483	0.0288613	0.132396
Cbx6_1	9595	-0.00126519	0.987351	0.994278
Cbx7_1	675	-0.0435481	0.602135	0.768449
Cbx8_1	458	-0.0800982	0.476602	0.679805
Cby1_1	197	0.226263	0.174075	0.383476
Cc2d1a_1	698	-0.102153	0.447034	0.654758
Cc2d1b_1	2000	-0.0198505	0.683052	0.823673
Cc2d2a_1	201	0.163983	0.242666	0.466166
Ccar1_1	1436	0.114863	0.227618	0.448799
Ccar2_1	1803	0.0930731	0.291974	0.516767
Ccbe1_1	857	-0.15635	0.302833	0.527732
Ccdc102a_1	642	-0.268545	0.023925	0.118447
Ccdc103_1	45	0.0541766	0.833783	0.914547
Ccdc107_1	132	0.135523	0.379003	0.597668
Ccdc112_1	686	-0.33665	0.0631357	0.210422
Ccdc114_1	331	-0.181136	0.142304	0.341307
Ccdc115_1	534	0.0479456	0.614592	0.776508
Ccdc117_1	1128	0.344861	0.00323749	0.0433612
Ccdc12_1	205	-0.210477	0.163192	0.368463
Ccdc120_1	194	0.181576	0.316861	0.539479
Ccdc122_1	536	-0.02379	0.864046	0.932505
Ccdc124_1	2943	-0.281526	0.00247726	0.0381852
Ccdc126_1	546	0.299751	0.00101995	0.0244195
Ccdc127_1	595	0.264239	0.0225373	0.114427
Ccdc130_1	270	-0.542236	0.000135846	0.00955837
Ccdc134_1	499	-0.0934046	0.369081	0.588923
Ccdc136_1	689	0.0104613	0.904747	0.955228
Ccdc137_2	4219	-0.0522875	0.249195	0.472549
Ccdc138_1	75	0.214823	0.365259	0.585524
Ccdc14_1	164	0.401336	0.0126164	0.0847851
Ccdc142_1	43	-0.0419914	0.866646	NA
Ccdc146_1	160	0.162819	0.375852	0.595206
Ccdc148_1	19	0.131073	0.807361	NA
Ccdc15_1	76	0.405561	0.0635867	0.211382
Ccdc151_1	97	-0.144201	0.408082	0.622182
Ccdc154_1	13	-0.342023	0.561256	NA
Ccdc157_1	48	-0.569737	0.0560929	0.195912
Ccdc159_1	285	-0.226783	0.0801545	0.243447
Ccdc162p_1	46	0.267501	0.377748	0.59671
Ccdc163_1	51	0.246028	0.315158	0.537783
Ccdc167_1	220	0.180864	0.211654	0.429694
Ccdc17_1	57	-0.308025	0.199407	0.415686
Ccdc170_1	274	0.136521	0.313801	0.536708
Ccdc173_1	83	0.278292	0.236903	0.459182
Ccdc174_1	401	-0.215665	0.0392856	0.158006
Ccdc175_1	12	-0.347449	0.541797	NA
Ccdc18_1	130	0.174207	0.259296	0.483972
Ccdc181_1	33	0.034403	0.906628	NA
Ccdc186_1	1834	-0.0290056	0.727867	0.85363
Ccdc189_1	105	-0.450482	0.0111052	0.0800034
Ccdc191_1	88	0.105156	0.626694	0.786159
Ccdc194_1	49	-0.282873	0.298234	0.524021
Ccdc22_1	1157	-0.0988665	0.156376	0.360123
Ccdc25_1	366	0.163847	0.157743	0.361448
Ccdc28a_1	463	-0.0808829	0.398917	0.61412
Ccdc28b_1	53	0.306076	0.243042	0.466189
Ccdc32_1	572	0.112569	0.345333	0.567823
Ccdc34_1	355	0.102771	0.378036	0.596777
Ccdc40_1	281	-0.262569	0.105019	0.28612
Ccdc43_1	727	0.0973391	0.315383	0.537783
Ccdc47_2	3272	-0.00863398	0.890611	0.947897
Ccdc50_1	3175	0.162554	0.0155688	0.0938289
Ccdc51_1	326	-0.0729078	0.587823	0.758703
Ccdc57_1	276	-0.120426	0.295643	0.521203
Ccdc58_1	431	0.116256	0.246155	0.469654
Ccdc6_1	2160	-0.0352119	0.675287	0.82002
Ccdc62_1	126	0.0543329	0.796845	0.893506
Ccdc65_1	107	-0.132709	0.539584	0.725563
Ccdc66_1	41	0.255138	0.325479	NA
Ccdc69_1	13	0.53985	0.245168	NA
Ccdc71_1	865	-0.300387	0.000836984	0.0227752
Ccdc77_1	385	0.126272	0.262906	0.488031
Ccdc80_1	1878	-0.00894693	0.924685	0.965875
Ccdc81_1	78	0.711934	0.0328755	0.142946
Ccdc82_1	311	-0.00489703	0.97054	0.987797
Ccdc85b_1	2080	-0.446236	0.0045663	0.0513541
Ccdc85c_1	1636	-0.0734945	0.383208	0.602214
Ccdc86_1	1618	-0.254944	0.00077551	0.0221362
Ccdc88a_1	1235	0.087142	0.414508	0.627555
Ccdc88c_1	169	0.675457	0.00384817	0.0471996
Ccdc9_1	243	-0.331407	0.00780888	0.0677236
Ccdc90b_1	697	0.161457	0.0552986	0.194026
Ccdc92_1	831	-0.18548	0.0186384	0.102995
Ccdc93_1	2412	0.0784056	0.255691	0.479654
Ccdc97_1	953	-0.255105	0.0113885	0.0809674
Ccdc9b_1	541	-0.409904	0.0269403	0.126872
Cchcr1_1	1231	0.0231299	0.849864	0.923643
Ccl17_1	57	-0.134093	0.627867	0.786263
Ccl27_1	29	-1.07071	0.00222315	NA
Ccm2_1	609	-0.199406	0.0103326	0.0771625
Ccn1_1	872	0.354618	0.165386	0.371708
Ccn2_1	1552	0.688168	0.000923836	0.023672
Ccna2_1	777	0.324927	0.189656	0.40394
Ccnb1_1	1045	0.189342	0.37708	0.596084
Ccnb2_1	384	0.175512	0.365845	0.585973
Ccnc_1	725	0.284338	0.0167547	0.0973599
Ccnd1_1	385	0.0630121	0.614359	0.776443
Ccnd2_1	5783	0.0174625	0.726756	0.852674
Ccnd3_1	2455	-0.0162072	0.856764	0.928248
Ccndbp1_1	607	-0.187175	0.0161493	0.0957578
Ccne1_1	160	0.0776892	0.678275	0.821638
Ccne2_2	152	0.84677	0.0162278	0.0959899
Ccnf_1	490	0.382172	0.00986346	0.0755362
Ccng1_1	384	0.213074	0.0887886	0.260258
Ccng2_1	294	0.403581	0.0104447	0.0775733
Ccnh_1	689	0.111104	0.207059	0.424636
Ccni_1	2762	0.0740153	0.158645	0.362852
Ccnj_1	147	0.32885	0.0143856	0.0896916
Ccnjl_1	333	0.118019	0.24863	0.472211
Ccnk_1	1046	-0.0319223	0.639489	0.794013
Ccnl1_1	796	0.0350601	0.627806	0.786263
Ccnl2_1	1825	0.027009	0.706859	0.838999
Ccnt1_1	439	0.0563595	0.527808	0.715498
Ccnt2_1	951	0.110914	0.210672	0.428659
Ccny_1	1113	0.316037	0.000984045	0.0241395
Ccny_2	18	0.502804	0.264363	NA
Ccnyl1_1	841	0.251605	0.0222567	0.113862
Ccp110_1	519	0.271115	0.0299982	0.135397
Ccpg1_1	2400	0.0771403	0.199726	0.415733
Ccr10_1	34	-0.361869	0.280165	NA
Ccr4_1	10	0.239754	0.61236	NA
Ccr7_1	90	0.126755	0.652574	0.803926
Ccrl2_1	300	0.118013	0.439627	0.649453
Ccs_1	243	-0.0760339	0.61668	0.777907
Ccsap_1	217	0.0503674	0.785182	0.888339
Ccser2_1	517	-0.107573	0.300974	0.526567
Cct2_1	4602	0.0771742	0.0709887	0.226061
Cct3_1	5119	0.0411014	0.422825	0.634735
Cct4_1	5839	-0.0472023	0.432216	0.642495
Cct5_1	5645	-0.0451901	0.326424	0.550096
Cct6a_1	7996	0.0145072	0.839194	0.917161
Cct6b_1	17	-0.638592	0.204899	NA
Cct7_1	8574	-0.0957873	0.0657897	0.215414
Cct8_1	9298	0.0955668	0.0782866	0.239927
Cd101_1	228	0.0537419	0.673085	0.818371
Cd109_1	1160	0.146823	0.121688	0.310317
Cd151_1	7419	-0.146409	0.0245205	0.119791
Cd164_1	12564	0.197659	0.00913583	0.0731994
Cd24_1	8	0.657976	0.365947	NA
Cd276_1	1440	-0.0731655	0.339479	0.562296
Cd28_1	29	0.169555	0.722172	NA
Cd2ap_1	3168	0.133413	0.0808277	0.244588
Cd2bp2_1	2956	-0.111927	0.0529549	0.189207
Cd320_1	119	-0.285501	0.0641205	0.212595
Cd36_1	4977	0.33004	0.00636103	0.0609863
Cd38_1	33	-0.013484	0.96907	NA
Cd44_1	3868	-0.169322	0.00751296	0.0665409
Cd46_1	26	0.708242	0.0716495	NA
Cd47_1	2503	0.286986	0.00497906	0.0539398
Cd53_1	540	-0.0906956	0.747558	0.867001
Cd59_1	359	0.105615	0.405101	0.619323
Cd63_1	7729	0.0555481	0.469189	0.672575
Cd68_1	618	-0.405329	0.00894755	0.0728197
Cd81_1	1631	-0.0340017	0.675628	0.820076
Cd99_1	154	-0.580184	0.00171785	0.0315213
Cd99l2_1	1835	-0.09309	0.0831393	0.248899
Cda_1	960	0.105991	0.369329	0.589094
Cdadc1_1	117	0.158207	0.333638	0.557084
Cdan1_1	255	0.0952824	0.410247	0.624077
Cdc123_1	557	0.218764	0.0385065	0.156322
Cdc14a_1	202	0.378792	0.0206604	0.109495
Cdc14b_1	343	0.142366	0.246381	0.470008
Cdc16_1	3115	0.0597017	0.313318	0.536475
Cdc20_1	684	0.0230125	0.914731	0.960743
Cdc23_1	1559	0.153578	0.0202465	0.108241
Cdc25a_1	227	0.19878	0.0755608	0.23492
Cdc25b_1	311	-0.00523547	0.965099	0.985485
Cdc25c_1	42	0.332186	0.237575	NA
Cdc26_1	900	0.277779	0.00146419	0.0293815
Cdc27_1	2707	0.178106	0.0534887	0.190244
Cdc34_1	1937	-0.250226	0.0113337	0.0807815
Cdc37_1	7060	-0.229653	0.0103399	0.0771625
Cdc37l1_1	1393	-0.000581636	0.993064	0.99679
Cdc40_1	853	0.119922	0.194867	0.409936
Cdc42_1	9990	0.177723	0.00553468	0.0569048
Cdc42bpa_2	6062	0.135704	0.0626995	0.209378
Cdc42bpb_1	3696	-0.0545436	0.390844	0.607599
Cdc42bpg_1	75	-0.271574	0.150675	0.352811
Cdc42ep1_1	975	-0.194181	0.0155398	0.0937521
Cdc42ep2_1	277	0.158831	0.196207	0.411477
Cdc42ep3_1	372	-0.0861251	0.4322	0.642495
Cdc42ep4_1	447	0.0127725	0.913595	0.960433
Cdc42se1_1	1678	-0.250703	0.000218174	0.0116931
Cdc45_1	114	0.0393121	0.820159	0.906952
Cdc5l_1	2204	0.0757225	0.122691	0.31181
LOC113839000	47	-4.74813	0.000109847	0.00889332
Cdc7_1	840	0.168045	0.0287156	0.132258
Cdc73_1	1418	0.166913	0.0759276	0.235268
Cdca2_1	222	0.455576	0.0258835	0.123722
Cdca3_1	222	0.300938	0.0826058	0.247947
Cdca4_1	403	-0.0412593	0.677238	0.820775
Cdca5_1	216	0.220226	0.318271	0.540952
Cdca7_1	1531	0.2547	0.0243043	0.119292
Cdca8_1	257	0.0220835	0.894999	0.95029
Cdh13_1	397	-0.03726	0.70567	0.838452
Cdh17_1	53	-0.197759	0.533748	0.720748
Cdh2_1	911	0.06759	0.421249	0.633446
Cdh24_1	83	0.391288	0.0710906	0.226295
Cdh7_1	17	-0.0835473	0.825421	NA
Cdh9_1	104	0.0307958	0.886236	0.945138
Cdhr2_1	16	-1.3308	0.206135	NA
Cdhr3_1	33	-0.228222	0.727844	NA
Cdin1_1	712	-0.0511076	0.553875	0.73558
Cdip1_1	1362	-0.15763	0.0177418	0.100095
Cdipt_1	1717	-0.0204913	0.836563	0.91611
Cdk1_1	909	0.159976	0.267284	0.491089
Cdk10_1	347	-0.146105	0.20393	0.42077
Cdk12_1	2722	0.0674757	0.392808	0.609798
Cdk13_1	2462	-0.0642364	0.302537	0.527542
Cdk14_1	6078	0.0329133	0.660675	0.810358
Cdk15_1	38	0.117662	0.686008	NA
Cdk16_1	2572	-0.066136	0.35896	0.580033
Cdk17_1	1147	-0.0667306	0.616963	0.777965
Cdk19_1	4534	0.189077	0.0439507	0.168663
Cdk2_1	177	0.277442	0.151643	0.354101
Cdk20_1	379	-0.25952	0.0558401	0.195449
Cdk2ap1_1	1027	0.330921	0.00429834	0.0496409
Cdk2ap2_1	1299	-0.213032	0.0326003	0.142286
Cdk3_1	20	-0.307074	0.42942	NA
Cdk4_1	3907	-0.0972524	0.20586	0.422931
Cdk5_1	421	-0.026821	0.819973	0.906952
Cdk5r1_1	97	-0.0980372	0.611537	0.774703
Cdk5rap1_1	427	-0.129819	0.26876	0.492662
Cdk5rap2_1	726	0.0711407	0.448611	0.655399
Cdk5rap3_1	1327	-0.113395	0.108367	0.291228
Cdk6_1	16342	0.0543801	0.322739	0.546706
Cdk7_1	674	-0.0498315	0.59522	0.764001
Cdk8_1	1144	0.108428	0.166668	0.373349
Cdk9_1	1672	-0.0332214	0.578511	0.752745
Cdkal1_2	554	0.0535158	0.586057	0.757704
Cdkl2_1	618	0.118377	0.269445	0.493389
Cdkl3_1	116	-0.232352	0.148732	0.35015
Cdkn1a_1	2813	-0.373589	0.00272827	0.0400367
Cdkn1b_1	246	-0.367906	0.00436542	0.050024
Cdkn1c_1	10	-0.363026	0.525648	NA
Cdkn2aip_1	1354	-0.0390317	0.680934	0.822904
Cdkn2aipnl_1	1222	0.0314221	0.563014	0.74164
Cdkn2c_1	303	0.597844	0.0325671	0.142195
Cdkn2d_1	334	-0.0328462	0.810244	0.901187
Cdkn3_1	245	0.174188	0.230059	0.450831
Cdnf_1	67	0.0685506	0.804757	0.898382
Cdo1_1	26	-0.0820113	0.807996	NA
Cdon_1	1896	0.303634	0.0143103	0.0894294
Cdpf1_1	169	-0.266968	0.104402	0.285442
Cdr2_1	794	0.18934	0.0141315	0.0891842
Cdr2l_1	1989	0.00271397	0.979499	0.991391
Cds1_1	2021	0.207472	0.00862666	0.0713513
Cds2_1	6262	0.0987021	0.097585	0.274666
Cdsn_1	249	-0.220183	0.242896	0.466189
Cdt1_1	181	0.206706	0.492637	0.691001
Cdv3_1	7517	-0.0858391	0.251721	0.475098
Cdyl_1	526	0.12595	0.125208	0.315558
Cebpd_1	83	-0.102529	0.738754	0.860748
Cebpz_1	4001	-0.00664841	0.930849	0.9686
Cebpzos_1	1000	0.298094	0.00242321	0.0377764
Cel_1	12	0.0951004	0.887405	NA
Cela1_1	21	0.985946	0.06284	NA
Celf1_1	5439	0.070862	0.0867506	0.256111
Celf2_1	64	0.392976	0.10196	0.281882
Celf5_1	162	-0.434745	0.0310973	0.138297
Celsr2_1	22	-0.291977	0.452417	NA
Celsr3_1	142	-0.184152	0.437893	0.647804
Cemip2_1	1967	0.304394	0.00387202	0.0472403
Cenatac_1	141	-0.0511074	0.783225	0.887696
Cenpa_1	357	0.285164	0.0733288	0.230631
Cenpb_1	1145	-0.236093	0.0424274	0.165355
Cenpc_1	270	0.411425	0.00652785	0.0616103
Cenpe_1	1363	0.290578	0.0379079	0.154982
Cenpf_1	914	0.424553	0.00801905	0.0688501
Cenph_1	93	0.240915	0.230799	0.4516
Cenpi_1	172	0.324973	0.102112	0.282064
Cenpj_1	161	0.280633	0.144232	0.343916
Cenpk_1	62	0.160269	0.488818	0.687832
Cenpl_1	46	0.564445	0.0383391	0.155918
Cenpm_1	100	0.136327	0.469281	0.672615
Cenpn_1	184	0.138734	0.329145	0.552817
Cenpo_1	122	0.302301	0.122984	0.312141
Cenpp_1	24	-0.214558	0.471945	NA
Cenpq_1	458	0.201706	0.0582957	0.200513
Cenpt_1	210	-0.00375717	0.980281	0.991615
Cenpu_1	106	0.402071	0.0297881	0.134767
Cenpv_1	113	0.138399	0.415785	0.628695
Cenpw_1	470	0.232985	0.314584	0.537305
Cenpx_1	214	0.00199269	0.989344	0.994627
Centrin-2_1	14	0.289809	0.510146	NA
Cep112_2	111	0.0157279	0.92969	0.968498
Cep120_1	1263	0.210778	0.0117828	0.0820796
Cep126_1	142	0.235686	0.189932	0.404204
Cep128_1	201	0.0995133	0.539383	0.725547
Cep131_1	1526	-0.239611	0.00551715	0.0568578
Cep135_2	618	0.065909	0.494627	0.692129
Cep152_1	343	0.152081	0.134962	0.330585
Cep162_1	484	0.327555	0.000598827	0.0197974
Cep164_1	1919	0.0704383	0.385762	0.604219
Cep170_1	5197	0.134066	0.122878	0.312008
Cep170b_1	1798	-0.137231	0.102723	0.282921
Cep19_1	524	0.0512326	0.573799	0.749121
Cep192_1	926	0.179323	0.0757523	0.235096
Cep20_1	472	0.138116	0.185953	0.399407
Cep250_1	1158	0.28124	0.0256079	0.122987
Cep290_1	609	0.183306	0.150668	0.352811
Cep295_1	1376	0.28517	0.0322625	0.141618
Cep295nl_1	45	0.0127354	0.963045	0.984187
Cep350_1	2358	0.125053	0.0840041	0.25064
Cep41_1	535	-0.112039	0.218623	0.438544
Cep43_1	147	0.388295	0.0198548	0.107244
Cep44_1	279	0.217081	0.0665023	0.21684
Cep55_1	784	0.222961	0.151123	0.353318
Cep57_1	897	0.139251	0.0293184	0.133468
Cep57l1_1	878	0.0610779	0.451779	0.6584
Cep63_1	3826	-0.259591	0.00936403	0.0737899
Cep68_1	1668	0.140367	0.0369024	0.15283
Cep70_1	294	0.262859	0.0552663	0.193986
Cep72_1	333	-0.021567	0.863881	0.932447
Cep76_1	158	0.145998	0.340815	0.563615
Cep78_1	857	0.187955	0.0409721	0.162378
Cep83_1	864	0.0183767	0.809901	0.901187
Cep85_1	1250	-0.007269	0.916905	0.961972
Cep85l_1	297	0.300492	0.00897026	0.0728197
Cep89_1	349	-0.0287374	0.781202	0.887151
Cep95_1	531	-0.0628568	0.504743	0.699726
Cep97_1	202	0.360992	0.0192823	0.105289
Cept1_1	898	0.0524586	0.574553	0.749714
Cercam_1	398	-0.219922	0.0272226	0.127728
Cerk_1	1677	-0.134242	0.10926	0.292403
Cerkl_1	12	-0.541648	0.235291	NA
Cers1_1	112	-0.391114	0.0550068	0.193467
Cers2_1	1769	-0.174134	0.0147798	0.0912239
Cers5_1	999	0.00652571	0.934607	0.970719
Cers6_1	4747	0.042814	0.618795	0.778995
Cert1_1	529	0.0255071	0.838153	0.916978
Cetn2_1	934	0.273107	0.00670697	0.0625821
Cetn3_1	479	0.307151	0.00262005	0.0391477
Cfap20_1	931	0.183425	0.0701125	0.224006
Cfap20dc_1	480	0.0933219	0.285472	0.509361
Cfap251_1	26	0.070255	0.843089	NA
Cfap298_1	607	0.00200658	0.983881	0.993205
Cfap300_1	124	0.639467	0.55061	0.733752
Cfap36_1	808	0.0490071	0.577066	0.751629
Cfap410_1	261	-0.28753	0.00964006	0.0745898
Cfap45_1	196	-0.114319	0.467734	0.671401
Cfap54_1	15	-0.466882	0.373324	NA
Cfap57_1	72	-0.302893	0.287671	0.512173
Cfap61_1	19	-0.363474	0.536363	NA
Cfap69_1	113	-0.0755105	0.711979	0.842122
Cfap70_1	36	0.207476	0.502874	NA
Cfap92_1	294	-0.387067	0.130518	0.322997
Cfap94_1	157	-0.0204072	0.876852	0.940184
Cfap97_1	1426	-0.0154739	0.887847	0.945775
Cfdp1_1	3155	0.0269629	0.73511	0.858428
Cfi_1	18	-0.58612	0.21943	NA
Cfl1_1	11237	-0.089436	0.218179	0.438128
Cfl2_1	1333	0.14206	0.114212	0.299933
Cflar_1	888	-0.186803	0.411443	0.624904
Cfp_1	12	0.0218292	0.967704	NA
Cgas_1	303	0.210617	0.0593793	0.202477
Cggbp1_1	1654	0.210134	0.0318977	0.140511
Cgn_1	71	-0.183898	0.393778	0.610226
Cgnl1_1	23	-0.061215	0.882229	NA
Cgrrf1_1	335	0.148763	0.180913	0.392974
Chac1_1	236	-0.0263472	0.928256	0.967705
Chac2_1	231	0.521544	0.000172975	0.0107572
Chadl_1	16	-0.0658238	0.868269	NA
Chaf1a_1	438	0.357341	0.131969	0.325856
Chaf1b_1	389	0.0912965	0.581081	0.754743
Champ1_1	1009	-0.0944017	0.274978	0.498915
Chchd1_1	472	0.182481	0.0995615	0.27769
Chchd3_1	1892	-0.0505596	0.44585	0.654031
Chchd4_1	404	-0.0482172	0.710478	0.840951
Chchd5_1	387	-0.20199	0.0518288	0.186925
Chchd6_1	659	-0.198519	0.059824	0.203211
Chchd7_1	129	-0.0837427	0.682544	0.823673
Chcr2_1	1444	0.0262289	0.797059	0.893604
Chd1_1	1625	0.0902848	0.297944	0.52372
Chd1l_1	181	-0.0897543	0.451277	0.657919
Chd2_1	3485	-0.209014	0.0906384	0.263332
Chd3_1	390	0.0571133	0.576677	0.75147
Chd4_1	10657	0.00656734	0.896116	0.95029
Chd5_1	2184	-0.484033	0.00157535	0.0303083
Chd6_1	1534	0.0535104	0.50265	0.698429
Chd7_1	1040	-0.0956958	0.355907	0.577052
Chd8_1	2825	0.0547556	0.354259	0.575346
Chd9_1	1718	0.0292827	0.788081	0.889974
Chek1_1	423	0.28537	0.00905722	0.0730681
Chek2_1	263	0.311448	0.00330298	0.0438302
Cherp_1	1710	0.106689	0.338844	0.561568
Chfr_1	993	0.159691	0.047237	0.176506
Chid1_1	1723	-0.0843056	0.291808	0.516767
Chka_2	378	0.150897	0.20851	0.426397
Chkb_1	243	-0.195584	0.163102	0.368372
Chl1_1	34	0.103557	0.699448	NA
Chm_1	1030	0.189802	0.106686	0.287992
[truncated: 11,703 more rows]

## Sheet: days_4.5d_C_vs_B
Mean counts >=	100
[truncated: 13,315 more rows]

## Sheet: days_6.5d_C_vs_8.5d_B
Mean counts >=	100
[truncated: 13,315 more rows]

[truncated: 6 more sheets: groupB.2.5d_vs_0d, groupB.3.5d_vs_2.5d, groupB.4.5d_vs_3.5d, groupC.2.5d_vs_0d, groupC.3.5d_vs_2.5d, groupC.4.5d_vs_3.5d]
