# Supplementary material for: Transcriptomic analysis reveals mode of action of butyric acid supplementation in an intensified CHO cell fed‐batch process
Source: Biotechnol Bioeng. 2022 Jun 24;119(9):2359–73. doi: 10.1002/bit.28150 (PMC9545226; doi:10.1002/bit.28150)
Supplement: Supplementary file 3 — Supporting information. [file BIT-119-2359-s003.xlsx]

## Sheet: OVERVIEW
				GSEA results based on GSEA package (Subramanian et al., 2005)
ADJUST THRESHOLDS if needed
SIZE >=	30
NES >=	1.5
NES <=	-1.5
FDR q-val <=	0.05
	B2.5 → B3.5		B3.5 → B4.5		C2.5 → C3.5		C3.5 → C4.5		B3.5 vs. C3.5		B4.5 vs. C4.5
	ACTIVATED	SUPPRESSED	ACTIVATED	SUPPRESSED	ACTIVATED	SUPPRESSED	ACTIVATED	SUPPRESSED	ACTIVATED	SUPPRESSED	ACTIVATED	SUPPRESSED
GOBP	237	8	121	100	248	0	77	116	3	7	12	1
GOCC	54	5	22	28	49	1	15	25	1	5	2	1
GOMF	32	5	12	23	38	3	6	13	6	0	8	2
TOTAL	18	323	151	155	4	335	154	98	10	12	22	4
TOTAL	323		155		4		154		22		26

## Sheet: GO_gse_C2.5_vs_C3.5
GSEA results for	enriched gene sets comparing									LEGEND
C d2.5	→	C d3.5								GOBP
gene sets enriched if NES < 0		gene sets enriched if NES > 0								GOCC
										GOMF
										significantly enriched at
										SIZE >=	30
										NES >=	1.5
										NES <=	-1.5
										FDR q-val <=	0.05
NAME	SIZE	ES	NES	NOM p-val	FRD q-val	FWER p-val	RANKATMAX	LEADINGEDGE
GOBP_2_OXOGLUTARATE_METABOLIC_PROCESS	15	0.237168	0.741982	0.817829	0.968115	1	462	tags=13%, list=4%, signal=14%
GOBP_3_UTR_MEDIATED_MRNA_DESTABILIZATION	15	-0.566606	-1.49303	0.0344828	0.112624	1	1180	tags=40%, list=10%, signal=44%
GOBP_ACETYL_COA_BIOSYNTHETIC_PROCESS	20	-0.331524	-0.926592	0.578947	0.813251	1	2805	tags=40%, list=24%, signal=52%
GOBP_ACETYL_COA_METABOLIC_PROCESS	30	-0.430036	-1.31302	0.118899	0.272494	1	2805	tags=50%, list=24%, signal=65%
GOBP_ACIDIC_AMINO_ACID_TRANSPORT	42	0.198806	0.851864	0.769697	0.921587	1	443	tags=12%, list=4%, signal=12%
GOBP_ACTIN_CYTOSKELETON_REORGANIZATION	67	-0.290574	-1.01672	0.473274	0.688778	1	3077	tags=33%, list=26%, signal=44%
GOBP_ACTIN_FILAMENT_BASED_MOVEMENT	82	-0.213813	-0.774127	0.862256	0.949021	1	3903	tags=35%, list=33%, signal=52%
GOBP_ACTIN_FILAMENT_BASED_PROCESS	496	-0.267522	-1.1014	0.194194	0.564223	1	2939	tags=27%, list=25%, signal=34%
GOBP_ACTIN_FILAMENT_BASED_TRANSPORT	15	0.32081	1.01373	0.425781	0.782238	1	317	tags=13%, list=3%, signal=14%
GOBP_ACTIN_FILAMENT_BUNDLE_ORGANIZATION	104	-0.283359	-1.05769	0.385439	0.624659	1	3977	tags=44%, list=33%, signal=66%
GOBP_ACTIN_FILAMENT_DEPOLYMERIZATION	38	0.204055	0.847636	0.742105	0.924665	1	1162	tags=16%, list=10%, signal=17%
GOBP_ACTIN_FILAMENT_ORGANIZATION	287	-0.239319	-0.96292	0.59879	0.770455	1	3977	tags=36%, list=33%, signal=53%
GOBP_ACTIN_MEDIATED_CELL_CONTRACTION	61	-0.234378	-0.818394	0.774887	0.920869	1	2593	tags=26%, list=22%, signal=33%
GOBP_ACTIN_NUCLEATION	36	0.242121	0.979132	0.5	0.816247	1	1146	tags=14%, list=10%, signal=15%
GOBP_ACTIN_POLYMERIZATION_OR_DEPOLYMERIZATION	145	-0.212132	-0.811427	0.841885	0.926144	1	3905	tags=32%, list=33%, signal=47%
GOBP_ACTION_POTENTIAL	59	-0.297616	-1.00775	0.47694	0.702926	1	2344	tags=27%, list=20%, signal=34%
GOBP_ACTIVATED_T_CELL_PROLIFERATION	18	-0.492308	-1.33344	0.13369	0.249708	1	2211	tags=39%, list=19%, signal=48%
GOBP_ACTIVATION_OF_CYSTEINE_TYPE_ENDOPEPTIDASE_ACTIVITY_INVOLVED_IN_APOPTOTIC_PROCESS	56	-0.37597	-1.28896	0.102157	0.299115	1	4508	tags=50%, list=38%, signal=80%
GOBP_ACTIVATION_OF_GTPASE_ACTIVITY	77	-0.254085	-0.904314	0.685807	0.836931	1	3656	tags=31%, list=31%, signal=45%
GOBP_ACTIVATION_OF_IMMUNE_RESPONSE	266	-0.245027	-0.982839	0.549039	0.7434	1	4786	tags=46%, list=40%, signal=75%
GOBP_ACTIVATION_OF_INNATE_IMMUNE_RESPONSE	101	-0.344692	-1.27977	0.0894396	0.312542	1	4749	tags=59%, list=40%, signal=98%
GOBP_ACTIVATION_OF_JUN_KINASE_ACTIVITY	30	-0.453437	-1.37547	0.0829268	0.208867	1	3006	tags=37%, list=25%, signal=49%
GOBP_ACTIVATION_OF_MAPK_ACTIVITY	103	-0.414827	-1.5449	0.00322234	0.0827171	1	3394	tags=39%, list=28%, signal=54%
GOBP_ACTIVATION_OF_MAPKK_ACTIVITY	42	-0.352145	-1.15634	0.261521	0.476576	1	3744	tags=33%, list=31%, signal=48%
GOBP_ACTIVATION_OF_PROTEIN_KINASE_ACTIVITY	217	-0.372777	-1.47628	0	0.124674	1	2851	tags=31%, list=24%, signal=40%
GOBP_ACTIVATION_OF_PROTEIN_KINASE_B_ACTIVITY	19	0.229539	0.78682	0.797235	0.959217	1	1687	tags=26%, list=14%, signal=31%
GOBP_ACTIVIN_RECEPTOR_SIGNALING_PATHWAY	23	0.290306	1.06851	0.339901	0.708904	1	1004	tags=22%, list=8%, signal=24%
GOBP_ACTOMYOSIN_STRUCTURE_ORGANIZATION	123	-0.286594	-1.09167	0.31756	0.576707	1	4278	tags=41%, list=36%, signal=63%
GOBP_ACUTE_INFLAMMATORY_RESPONSE	37	0.318026	1.33329	0.0878378	0.403167	1	1060	tags=19%, list=9%, signal=21%
GOBP_ADAPTIVE_IMMUNE_RESPONSE	183	-0.201135	-0.785237	0.890155	0.942941	1	3541	tags=27%, list=30%, signal=38%
GOBP_ADAPTIVE_IMMUNE_RESPONSE_BASED_ON_SOMATIC_RECOMBINATION_OF_IMMUNE_RECEPTORS_BUILT_FROM_IMMUNOGLOBULIN_SUPERFAMILY_DOMAINS	133	-0.243393	-0.929531	0.626695	0.810091	1	3438	tags=30%, list=29%, signal=42%
GOBP_ADAPTIVE_THERMOGENESIS	96	-0.313048	-1.16137	0.228665	0.469046	1	2171	tags=23%, list=18%, signal=28%
GOBP_ADENYLATE_CYCLASE_ACTIVATING_G_PROTEIN_COUPLED_RECEPTOR_SIGNALING_PATHWAY	43	-0.268739	-0.892916	0.649123	0.849956	1	1335	tags=19%, list=11%, signal=21%
GOBP_ADENYLATE_CYCLASE_INHIBITING_G_PROTEIN_COUPLED_RECEPTOR_SIGNALING_PATHWAY	25	-0.315209	-0.930311	0.57625	0.809479	1	2131	tags=32%, list=18%, signal=39%
GOBP_ADENYLATE_CYCLASE_MODULATING_G_PROTEIN_COUPLED_RECEPTOR_SIGNALING_PATHWAY	70	-0.213204	-0.754162	0.883827	0.959543	1	2324	tags=23%, list=19%, signal=28%
GOBP_ADHERENS_JUNCTION_ORGANIZATION	41	-0.207542	-0.675837	0.935096	0.982949	1	3839	tags=32%, list=32%, signal=47%
GOBP_ADIPOSE_TISSUE_DEVELOPMENT	32	-0.304526	-0.951542	0.549628	0.783583	1	4775	tags=53%, list=40%, signal=88%
GOBP_ADULT_BEHAVIOR	49	0.346043	1.5109	0.00735294	0.256988	1	808	tags=20%, list=7%, signal=22%
GOBP_ADULT_LOCOMOTORY_BEHAVIOR	27	0.263943	1.0045	0.454106	0.793613	1	797	tags=19%, list=7%, signal=20%
GOBP_AEROBIC_RESPIRATION	71	-0.400356	-1.39793	0.0275938	0.185243	1	5874	tags=72%, list=49%, signal=141%
GOBP_AGING	193	-0.387282	-1.52088	0	0.0978446	1	3603	tags=41%, list=30%, signal=58%
GOBP_ALCOHOL_BIOSYNTHETIC_PROCESS	105	-0.383792	-1.41305	0.0183387	0.172152	1	2214	tags=31%, list=19%, signal=38%
GOBP_ALCOHOL_CATABOLIC_PROCESS	34	-0.390576	-1.20862	0.210784	0.40376	1	3079	tags=35%, list=26%, signal=47%
GOBP_ALCOHOL_METABOLIC_PROCESS	237	-0.296901	-1.17465	0.137652	0.450524	1	3363	tags=34%, list=28%, signal=46%
GOBP_ALDITOL_METABOLIC_PROCESS	16	-0.435596	-1.14911	0.282895	0.485785	1	812	tags=25%, list=7%, signal=27%
GOBP_ALPHA_AMINO_ACID_BIOSYNTHETIC_PROCESS	43	-0.37592	-1.21621	0.188153	0.393688	1	3645	tags=47%, list=31%, signal=67%
GOBP_ALPHA_AMINO_ACID_CATABOLIC_PROCESS	49	-0.360561	-1.21383	0.184757	0.396683	1	3151	tags=43%, list=26%, signal=58%
GOBP_ALPHA_AMINO_ACID_METABOLIC_PROCESS	118	-0.283799	-1.07046	0.352381	0.606155	1	3645	tags=40%, list=31%, signal=57%
GOBP_ALPHA_BETA_T_CELL_ACTIVATION	71	-0.256717	-0.900841	0.644518	0.840446	1	2048	tags=21%, list=17%, signal=25%
GOBP_ALPHA_BETA_T_CELL_DIFFERENTIATION	56	-0.267084	-0.919287	0.598425	0.818894	1	2048	tags=21%, list=17%, signal=26%
GOBP_ALPHA_BETA_T_CELL_PROLIFERATION	16	-0.364747	-0.970082	0.505348	0.762861	1	1531	tags=25%, list=13%, signal=29%
GOBP_ALTERNATIVE_MRNA_SPLICING_VIA_SPLICEOSOME	57	-0.388486	-1.33725	0.0711864	0.246037	1	4980	tags=68%, list=42%, signal=117%
GOBP_AMEBOIDAL_TYPE_CELL_MIGRATION	261	-0.294893	-1.18165	0.121704	0.439619	1	3373	tags=35%, list=28%, signal=48%
GOBP_AMINE_BIOSYNTHETIC_PROCESS	17	-0.441008	-1.20815	0.223938	0.404416	1	3111	tags=41%, list=26%, signal=56%
GOBP_AMINE_METABOLIC_PROCESS	96	-0.237465	-0.868448	0.736617	0.876444	1	3370	tags=34%, list=28%, signal=48%
GOBP_AMINE_TRANSPORT	26	0.311755	1.17501	0.19898	0.584131	1	1372	tags=31%, list=12%, signal=35%
GOBP_AMINO_ACID_ACTIVATION	29	-0.45395	-1.39036	0.063354	0.192073	1	2813	tags=41%, list=24%, signal=54%
GOBP_AMINO_ACID_IMPORT	31	-0.342151	-1.05816	0.396088	0.624487	1	1935	tags=35%, list=16%, signal=42%
GOBP_AMINO_ACID_TRANSMEMBRANE_TRANSPORT	53	-0.314326	-1.06921	0.346413	0.608112	1	2759	tags=38%, list=23%, signal=49%
GOBP_AMINO_ACID_TRANSPORT	80	-0.255668	-0.928459	0.609221	0.811569	1	1935	tags=23%, list=16%, signal=27%
GOBP_AMINO_SUGAR_METABOLIC_PROCESS	22	0.415699	1.50086	0.0380952	0.266003	1	1746	tags=36%, list=15%, signal=43%
GOBP_AMINOGLYCAN_BIOSYNTHETIC_PROCESS	65	-0.383383	-1.32989	0.0791284	0.254012	1	3150	tags=38%, list=26%, signal=52%
GOBP_AMINOGLYCAN_CATABOLIC_PROCESS	38	-0.20628	-0.65225	0.949821	0.989375	1	3686	tags=34%, list=31%, signal=49%
GOBP_AMINOGLYCAN_METABOLIC_PROCESS	94	-0.33941	-1.24326	0.111472	0.358293	1	3150	tags=35%, list=26%, signal=47%
GOBP_AMYLOID_BETA_CLEARANCE	24	-0.316633	-0.916162	0.611392	0.822553	1	1615	tags=21%, list=14%, signal=24%
GOBP_AMYLOID_BETA_METABOLIC_PROCESS	35	-0.30356	-0.960188	0.542271	0.772694	1	3774	tags=40%, list=32%, signal=58%
GOBP_AMYLOID_FIBRIL_FORMATION	19	-0.370251	-1.03705	0.433249	0.657007	1	307	tags=11%, list=3%, signal=11%
GOBP_AMYLOID_PRECURSOR_PROTEIN_CATABOLIC_PROCESS	36	-0.240126	-0.768099	0.826193	0.952522	1	4296	tags=39%, list=36%, signal=61%
GOBP_AMYLOID_PRECURSOR_PROTEIN_METABOLIC_PROCESS	48	-0.185173	-0.616683	0.975265	0.993337	1	4296	tags=38%, list=36%, signal=58%
GOBP_ANAPHASE_PROMOTING_COMPLEX_DEPENDENT_CATABOLIC_PROCESS	75	-0.502554	-1.78886	0	0.0103612	0.97	3552	tags=56%, list=30%, signal=79%
GOBP_ANATOMICAL_STRUCTURE_HOMEOSTASIS	292	-0.383394	-1.54804	0	0.0813511	1	3497	tags=42%, list=29%, signal=58%
GOBP_ANATOMICAL_STRUCTURE_MATURATION	115	-0.254399	-0.944246	0.611877	0.791267	1	2140	tags=19%, list=18%, signal=23%
GOBP_ANDROGEN_METABOLIC_PROCESS	20	-0.239952	-0.683149	0.885965	0.982374	1	2347	tags=25%, list=20%, signal=31%
GOBP_ANDROGEN_RECEPTOR_SIGNALING_PATHWAY	28	-0.358439	-1.07402	0.393827	0.600767	1	4148	tags=50%, list=35%, signal=76%
GOBP_ANIMAL_ORGAN_FORMATION	27	-0.231287	-0.709741	0.881013	0.975788	1	4532	tags=56%, list=38%, signal=89%
GOBP_ANIMAL_ORGAN_REGENERATION	53	-0.431316	-1.45828	0.0258718	0.138942	1	3367	tags=49%, list=28%, signal=68%
GOBP_ANION_TRANSMEMBRANE_TRANSPORT	308	-0.180976	-0.733485	0.969636	0.965983	1	3226	tags=27%, list=27%, signal=36%
GOBP_ANOIKIS	27	-0.503225	-1.48878	0.0269278	0.115455	1	2042	tags=44%, list=17%, signal=54%
GOBP_ANTERIOR_POSTERIOR_AXIS_SPECIFICATION	22	0.488704	1.71134	0	0.143274	1	1004	tags=36%, list=8%, signal=40%
GOBP_ANTERIOR_POSTERIOR_PATTERN_SPECIFICATION	100	0.214295	1.06335	0.327586	0.713698	1	1004	tags=17%, list=8%, signal=18%
GOBP_ANTEROGRADE_AXONAL_TRANSPORT	37	0.263854	1.05969	0.356164	0.717597	1	1976	tags=30%, list=17%, signal=36%
GOBP_ANTIGEN_PROCESSING_AND_PRESENTATION	167	-0.281044	-1.10112	0.293936	0.564446	1	3008	tags=26%, list=25%, signal=34%
GOBP_ANTIGEN_PROCESSING_AND_PRESENTATION_OF_EXOGENOUS_PEPTIDE_ANTIGEN_VIA_MHC_CLASS_I	62	-0.349013	-1.21591	0.184845	0.394238	1	5741	tags=66%, list=48%, signal=127%
GOBP_ANTIGEN_PROCESSING_AND_PRESENTATION_OF_PEPTIDE_ANTIGEN	140	-0.284822	-1.09571	0.292404	0.570451	1	3370	tags=29%, list=28%, signal=39%
GOBP_ANTIGEN_PROCESSING_AND_PRESENTATION_OF_PEPTIDE_ANTIGEN_VIA_MHC_CLASS_I	76	-0.331712	-1.19576	0.177901	0.423152	1	4707	tags=47%, list=39%, signal=78%
GOBP_ANTIGEN_PROCESSING_AND_PRESENTATION_OF_PEPTIDE_OR_POLYSACCHARIDE_ANTIGEN_VIA_MHC_CLASS_II	74	-0.389011	-1.38308	0.0424581	0.199993	1	584	tags=14%, list=5%, signal=14%
GOBP_ANTIGEN_RECEPTOR_MEDIATED_SIGNALING_PATHWAY	155	-0.259459	-1.00204	0.48283	0.712881	1	4215	tags=42%, list=35%, signal=64%
GOBP_ANTIMICROBIAL_HUMORAL_RESPONSE	31	-0.339723	-1.04849	0.409697	0.63835	1	3312	tags=35%, list=28%, signal=49%
GOBP_AORTA_DEVELOPMENT	34	-0.385091	-1.2027	0.210024	0.413053	1	3137	tags=47%, list=26%, signal=64%
GOBP_AORTA_MORPHOGENESIS	16	-0.44519	-1.17892	0.244845	0.444273	1	3137	tags=56%, list=26%, signal=76%
GOBP_AORTIC_VALVE_MORPHOGENESIS	16	-0.358561	-0.942354	0.544137	0.793546	1	4457	tags=56%, list=37%, signal=90%
GOBP_APICAL_JUNCTION_ASSEMBLY	45	-0.295827	-0.977315	0.52286	0.752625	1	3926	tags=38%, list=33%, signal=56%
GOBP_APOPTOTIC_CELL_CLEARANCE	32	0.319823	1.2259	0.166667	0.514069	1	858	tags=25%, list=7%, signal=27%
GOBP_APOPTOTIC_DNA_FRAGMENTATION	16	-0.581107	-1.54879	0.0342105	0.0809542	1	1540	tags=38%, list=13%, signal=43%
GOBP_APOPTOTIC_MITOCHONDRIAL_CHANGES	83	-0.261582	-0.951649	0.577901	0.783713	1	4017	tags=42%, list=34%, signal=63%
GOBP_APOPTOTIC_PROCESS_INVOLVED_IN_DEVELOPMENT	19	0.304069	1.00222	0.446602	0.796635	1	1428	tags=32%, list=12%, signal=36%
GOBP_APOPTOTIC_SIGNALING_PATHWAY	410	-0.305139	-1.23988	0.0190572	0.362466	1	3978	tags=40%, list=33%, signal=58%
GOBP_APPENDAGE_DEVELOPMENT	90	-0.206658	-0.754611	0.877023	0.959586	1	3048	tags=27%, list=26%, signal=36%
GOBP_APPENDAGE_MORPHOGENESIS	72	-0.209749	-0.752198	0.883747	0.96054	1	3498	tags=31%, list=29%, signal=43%
GOBP_ARACHIDONIC_ACID_METABOLIC_PROCESS	28	0.201924	0.751904	0.882653	0.962859	1	1841	tags=25%, list=15%, signal=29%
GOBP_AROMATIC_AMINO_ACID_FAMILY_METABOLIC_PROCESS	16	-0.319661	-0.850315	0.687332	0.892893	1	2697	tags=31%, list=23%, signal=40%
GOBP_ARP2_3_COMPLEX_MEDIATED_ACTIN_NUCLEATION	31	-0.211246	-0.654527	0.929952	0.988872	1	2462	tags=23%, list=21%, signal=28%
GOBP_ARTERY_DEVELOPMENT	52	-0.365571	-1.21479	0.178035	0.395717	1	2912	tags=44%, list=24%, signal=58%
GOBP_ARTERY_MORPHOGENESIS	32	-0.37654	-1.17252	0.226322	0.453908	1	3137	tags=50%, list=26%, signal=68%
GOBP_ASPARTATE_FAMILY_AMINO_ACID_BIOSYNTHETIC_PROCESS	16	-0.407519	-1.08091	0.356397	0.591384	1	4136	tags=63%, list=35%, signal=96%
GOBP_ASPARTATE_FAMILY_AMINO_ACID_METABOLIC_PROCESS	33	-0.302	-0.944508	0.56711	0.790842	1	3645	tags=45%, list=31%, signal=65%
GOBP_ASSOCIATIVE_LEARNING	32	-0.240206	-0.752313	0.825711	0.960594	1	3662	tags=41%, list=31%, signal=58%
GOBP_ASTROCYTE_ACTIVATION	15	-0.361506	-0.951524	0.559413	0.783433	1	470	tags=13%, list=4%, signal=14%
GOBP_ASTROCYTE_DEVELOPMENT	26	-0.302368	-0.905318	0.623737	0.836107	1	1487	tags=19%, list=12%, signal=22%
GOBP_ASTROCYTE_DIFFERENTIATION	43	-0.243029	-0.792798	0.794457	0.938171	1	2377	tags=23%, list=20%, signal=29%
GOBP_ATP_BIOSYNTHETIC_PROCESS	26	-0.204677	-0.605339	0.959748	0.99596	1	4769	tags=46%, list=40%, signal=77%
GOBP_ATP_DEPENDENT_CHROMATIN_REMODELING	68	-0.643986	-2.25763	0	1.36146e-05	0.001	2677	tags=63%, list=22%, signal=81%
GOBP_ATP_METABOLIC_PROCESS	209	-0.327016	-1.29523	0.0325203	0.29158	1	4792	tags=48%, list=40%, signal=79%
GOBP_ATP_SYNTHESIS_COUPLED_ELECTRON_TRANSPORT	78	-0.332571	-1.20206	0.164488	0.413596	1	5874	tags=56%, list=49%, signal=110%
GOBP_ATTACHMENT_OF_MITOTIC_SPINDLE_MICROTUBULES_TO_KINETOCHORE	15	-0.741114	-1.91684	0	0.00178559	0.339	758	tags=53%, list=6%, signal=57%
GOBP_ATTACHMENT_OF_SPINDLE_MICROTUBULES_TO_KINETOCHORE	34	-0.743783	-2.33411	0	0	0	807	tags=53%, list=7%, signal=57%
GOBP_AUTONOMIC_NERVOUS_SYSTEM_DEVELOPMENT	21	0.213259	0.761149	0.827434	0.96208	1	4	tags=5%, list=0%, signal=5%
GOBP_AUTOPHAGOSOME_MATURATION	32	0.249537	0.972222	0.515	0.819867	1	1709	tags=25%, list=14%, signal=29%
GOBP_AUTOPHAGOSOME_ORGANIZATION	84	0.17251	0.824074	0.881188	0.943643	1	2458	tags=30%, list=21%, signal=37%
GOBP_AUTOPHAGY_OF_MITOCHONDRION	67	0.226957	1.04641	0.297872	0.739272	1	1287	tags=21%, list=11%, signal=23%
GOBP_AXIS_SPECIFICATION	41	0.399854	1.66447	0	0.167874	1	1004	tags=32%, list=8%, signal=35%
GOBP_AXO_DENDRITIC_TRANSPORT	57	0.216504	0.996481	0.409836	0.797888	1	1976	tags=28%, list=17%, signal=33%
GOBP_AXON_DEVELOPMENT	299	0.180293	1.01605	0.5	0.775981	1	2011	tags=24%, list=17%, signal=28%
GOBP_AXON_EXTENSION	77	0.17305	0.838163	0.871287	0.936041	1	1976	tags=26%, list=17%, signal=31%
GOBP_AXONEMAL_DYNEIN_COMPLEX_ASSEMBLY	15	0.596494	1.8968	0.00796813	0.0845913	0.807	1831	tags=67%, list=15%, signal=79%
GOBP_AXONEME_ASSEMBLY	32	0.507148	1.99946	0	0.0564409	0.511	2181	tags=63%, list=18%, signal=76%
GOBP_B_CELL_ACTIVATION	142	-0.365083	-1.42587	0.0105485	0.162092	1	3622	tags=42%, list=30%, signal=60%
GOBP_B_CELL_ACTIVATION_INVOLVED_IN_IMMUNE_RESPONSE	49	-0.407057	-1.36821	0.0545244	0.21534	1	3541	tags=47%, list=30%, signal=66%
GOBP_B_CELL_APOPTOTIC_PROCESS	17	-0.460836	-1.26353	0.165312	0.330316	1	292	tags=18%, list=2%, signal=18%
GOBP_B_CELL_DIFFERENTIATION	73	-0.295857	-1.05879	0.371145	0.623869	1	3794	tags=40%, list=32%, signal=58%
GOBP_B_CELL_HOMEOSTASIS	21	0.239974	0.850394	0.713636	0.923583	1	1641	tags=29%, list=14%, signal=33%
GOBP_B_CELL_MEDIATED_IMMUNITY	61	-0.331752	-1.13156	0.305085	0.51392	1	3541	tags=43%, list=30%, signal=60%
GOBP_B_CELL_PROLIFERATION	41	-0.29334	-0.956036	0.554202	0.777769	1	2100	tags=29%, list=18%, signal=35%
GOBP_B_CELL_RECEPTOR_SIGNALING_PATHWAY	30	0.244053	0.940917	0.52	0.845146	1	1263	tags=23%, list=11%, signal=26%
GOBP_BARBED_END_ACTIN_FILAMENT_CAPPING	18	-0.287396	-0.776095	0.786189	0.94834	1	2404	tags=33%, list=20%, signal=42%
GOBP_BASE_EXCISION_REPAIR	39	-0.671293	-2.16999	0	9.74377e-06	0.001	1658	tags=49%, list=14%, signal=56%
GOBP_BASEMENT_MEMBRANE_ORGANIZATION	19	-0.655111	-1.80881	0.00128535	0.00810088	0.922	2022	tags=58%, list=17%, signal=70%
GOBP_BEHAVIOR	257	0.176578	0.958198	0.8	0.831176	1	1727	tags=21%, list=14%, signal=24%
GOBP_BETA_CATENIN_DESTRUCTION_COMPLEX_DISASSEMBLY	17	-0.32365	-0.865629	0.637755	0.880663	1	3545	tags=41%, list=30%, signal=59%
GOBP_BETA_CATENIN_TCF_COMPLEX_ASSEMBLY	27	-0.366306	-1.09641	0.334994	0.56949	1	5354	tags=56%, list=45%, signal=101%
GOBP_BICARBONATE_TRANSPORT	18	-0.3438	-0.931446	0.577806	0.808067	1	3789	tags=44%, list=32%, signal=65%
GOBP_BILE_ACID_BIOSYNTHETIC_PROCESS	20	0.393759	1.36796	0.0943396	0.38129	1	966	tags=20%, list=8%, signal=22%
GOBP_BILE_ACID_METABOLIC_PROCESS	24	0.422694	1.49795	0.026178	0.268421	1	966	tags=25%, list=8%, signal=27%
GOBP_BIOLOGICAL_PROCESS_INVOLVED_IN_INTERACTION_WITH_HOST	137	-0.271786	-1.04355	0.400417	0.646243	1	3445	tags=34%, list=29%, signal=47%
GOBP_BIOLOGICAL_PROCESS_INVOLVED_IN_INTERACTION_WITH_SYMBIONT	55	-0.302148	-1.04134	0.403448	0.64963	1	5247	tags=53%, list=44%, signal=94%
GOBP_BIOLOGICAL_PROCESS_INVOLVED_IN_INTRASPECIES_INTERACTION_BETWEEN_ORGANISMS	23	0.232001	0.835261	0.699074	0.939518	1	734	tags=13%, list=6%, signal=14%
GOBP_BIOMINERALIZATION	77	0.212051	1.02398	0.416667	0.762878	1	1710	tags=22%, list=14%, signal=26%
GOBP_BLASTOCYST_DEVELOPMENT	65	-0.434816	-1.51173	0.0102157	0.103122	1	3103	tags=45%, list=26%, signal=60%
GOBP_BLASTOCYST_FORMATION	24	-0.472439	-1.37788	0.0822943	0.206132	1	3103	tags=54%, list=26%, signal=73%
GOBP_BLASTOCYST_GROWTH	16	-0.631574	-1.68733	0.00913838	0.0284163	1	279	tags=31%, list=2%, signal=32%
GOBP_BLOOD_VESSEL_ENDOTHELIAL_CELL_MIGRATION	82	-0.353203	-1.28675	0.0972678	0.302569	1	3363	tags=40%, list=28%, signal=56%
GOBP_BLOOD_VESSEL_MORPHOGENESIS	355	-0.303109	-1.22814	0.0362173	0.376984	1	3171	tags=35%, list=27%, signal=46%
GOBP_BLOOD_VESSEL_REMODELING	23	-0.439431	-1.2575	0.161954	0.339547	1	3472	tags=52%, list=29%, signal=73%
GOBP_BODY_FLUID_SECRETION	48	-0.514861	-1.71522	0.00341686	0.0221564	1	1449	tags=29%, list=12%, signal=33%
GOBP_BODY_MORPHOGENESIS	33	0.281038	1.14577	0.253012	0.623745	1	541	tags=15%, list=5%, signal=16%
GOBP_BONE_CELL_DEVELOPMENT	21	-0.291655	-0.821681	0.72129	0.918842	1	4810	tags=48%, list=40%, signal=80%
GOBP_BONE_DEVELOPMENT	120	-0.34439	-1.31096	0.0480769	0.274304	1	4327	tags=44%, list=36%, signal=69%
GOBP_BONE_GROWTH	15	-0.409332	-1.07052	0.397222	0.606163	1	3540	tags=53%, list=30%, signal=76%
GOBP_BONE_MINERALIZATION	60	0.184152	0.826711	0.814516	0.942072	1	2138	tags=27%, list=18%, signal=32%
GOBP_BONE_MORPHOGENESIS	51	-0.350792	-1.18492	0.216374	0.434979	1	3540	tags=37%, list=30%, signal=53%
GOBP_BONE_REMODELING	47	-0.290734	-0.966961	0.539273	0.765523	1	3559	tags=36%, list=30%, signal=51%
GOBP_BONE_RESORPTION	34	-0.243082	-0.769725	0.800729	0.951559	1	2091	tags=21%, list=18%, signal=25%
GOBP_BRAIN_MORPHOGENESIS	19	-0.369935	-1.02396	0.443599	0.678662	1	2310	tags=32%, list=19%, signal=39%
GOBP_BRANCHED_CHAIN_AMINO_ACID_METABOLIC_PROCESS	19	-0.342221	-0.945218	0.524804	0.79053	1	2898	tags=26%, list=24%, signal=35%
GOBP_BRANCHING_INVOLVED_IN_BLOOD_VESSEL_MORPHOGENESIS	18	0.386205	1.31558	0.119658	0.415669	1	773	tags=22%, list=6%, signal=24%
GOBP_BRANCHING_MORPHOGENESIS_OF_AN_EPITHELIAL_TUBE	79	-0.251144	-0.903798	0.665936	0.837247	1	2939	tags=34%, list=25%, signal=45%
GOBP_BROWN_FAT_CELL_DIFFERENTIATION	27	-0.39954	-1.19714	0.213844	0.420882	1	758	tags=19%, list=6%, signal=20%
GOBP_C21_STEROID_HORMONE_BIOSYNTHETIC_PROCESS	21	-0.315471	-0.891382	0.632391	0.851542	1	2108	tags=29%, list=18%, signal=35%
GOBP_C21_STEROID_HORMONE_METABOLIC_PROCESS	27	-0.300334	-0.896307	0.61809	0.846841	1	2108	tags=30%, list=18%, signal=36%
GOBP_C4_DICARBOXYLATE_TRANSPORT	17	-0.453636	-1.1952	0.225333	0.423652	1	4899	tags=71%, list=41%, signal=120%
GOBP_CALCINEURIN_MEDIATED_SIGNALING	29	0.293285	1.08374	0.359375	0.692344	1	536	tags=10%, list=4%, signal=11%
GOBP_CALCIUM_ION_IMPORT	35	0.272971	1.13915	0.252874	0.626509	1	1009	tags=23%, list=8%, signal=25%
GOBP_CALCIUM_ION_REGULATED_EXOCYTOSIS	28	0.283528	1.08022	0.26178	0.699264	1	398	tags=14%, list=3%, signal=15%
GOBP_CALCIUM_ION_TRANSMEMBRANE_TRANSPORT	138	0.214108	1.08719	0.263158	0.684408	1	1249	tags=17%, list=10%, signal=19%
GOBP_CALCIUM_ION_TRANSPORT	179	0.222238	1.15884	0.04	0.602984	1	1249	tags=18%, list=10%, signal=20%
GOBP_CALCIUM_ION_TRANSPORT_INTO_CYTOSOL	60	-0.251003	-0.864056	0.706667	0.881867	1	3052	tags=30%, list=26%, signal=40%
GOBP_CALCIUM_MEDIATED_SIGNALING	86	0.242599	1.16858	0.144578	0.594727	1	1133	tags=14%, list=10%, signal=15%
GOBP_CAMERA_TYPE_EYE_DEVELOPMENT	160	-0.195245	-0.749685	0.930856	0.960666	1	4394	tags=39%, list=37%, signal=62%
GOBP_CAMERA_TYPE_EYE_MORPHOGENESIS	54	-0.216708	-0.735489	0.890315	0.965874	1	3961	tags=39%, list=33%, signal=58%
GOBP_CAMP_MEDIATED_SIGNALING	31	0.326166	1.28364	0.116022	0.453311	1	1021	tags=23%, list=9%, signal=25%
GOBP_CANONICAL_WNT_SIGNALING_PATHWAY	223	-0.274596	-1.08448	0.310591	0.586461	1	3559	tags=37%, list=30%, signal=51%
GOBP_CARBOHYDRATE_BIOSYNTHETIC_PROCESS	135	-0.260742	-0.989827	0.503696	0.73351	1	4085	tags=39%, list=34%, signal=59%
GOBP_CARBOHYDRATE_CATABOLIC_PROCESS	135	-0.370647	-1.42996	0.0105152	0.158178	1	3725	tags=44%, list=31%, signal=63%
GOBP_CARBOHYDRATE_DERIVATIVE_BIOSYNTHETIC_PROCESS	427	-0.292821	-1.19261	0.0491968	0.426453	1	3763	tags=36%, list=32%, signal=51%
GOBP_CARBOHYDRATE_DERIVATIVE_CATABOLIC_PROCESS	119	-0.270458	-1.01691	0.453488	0.688658	1	3189	tags=33%, list=27%, signal=44%
GOBP_CARBOHYDRATE_DERIVATIVE_TRANSPORT	54	-0.324711	-1.09217	0.336066	0.575533	1	3118	tags=33%, list=26%, signal=45%
GOBP_CARBOHYDRATE_HOMEOSTASIS	142	-0.199099	-0.768003	0.904222	0.952454	1	4500	tags=39%, list=38%, signal=61%
GOBP_CARBOHYDRATE_METABOLIC_PROCESS	403	-0.259932	-1.05277	0.348697	0.631451	1	3802	tags=34%, list=32%, signal=49%
GOBP_CARBOHYDRATE_PHOSPHORYLATION	20	0.265614	0.920484	0.578199	0.859286	1	563	tags=15%, list=5%, signal=16%
GOBP_CARBOHYDRATE_TRANSMEMBRANE_TRANSPORT	62	0.280299	1.29074	0.09	0.445584	1	1302	tags=19%, list=11%, signal=22%
GOBP_CARBOHYDRATE_TRANSPORT	84	0.228448	1.10671	0.22619	0.66979	1	1302	tags=17%, list=11%, signal=19%
GOBP_CARBOXYLIC_ACID_TRANSPORT	129	-0.202965	-0.778132	0.877871	0.9472	1	3577	tags=32%, list=30%, signal=45%
GOBP_CARDIAC_ATRIUM_DEVELOPMENT	16	-0.403664	-1.06745	0.378272	0.610117	1	2452	tags=31%, list=21%, signal=39%
GOBP_CARDIAC_CELL_DEVELOPMENT	37	-0.298378	-0.953751	0.577751	0.77985	1	2395	tags=30%, list=20%, signal=37%
GOBP_CARDIAC_CHAMBER_DEVELOPMENT	86	-0.275289	-0.993071	0.511905	0.727404	1	4649	tags=50%, list=39%, signal=81%
GOBP_CARDIAC_CHAMBER_MORPHOGENESIS	58	-0.375641	-1.31239	0.0824742	0.27278	1	4586	tags=55%, list=38%, signal=89%
GOBP_CARDIAC_CONDUCTION	60	-0.264308	-0.906563	0.638796	0.834781	1	2344	tags=25%, list=20%, signal=31%
GOBP_CARDIAC_EPITHELIAL_TO_MESENCHYMAL_TRANSITION	18	0.198481	0.662412	0.932127	0.980558	1	1537	tags=28%, list=13%, signal=32%
GOBP_CARDIAC_MUSCLE_CELL_ACTION_POTENTIAL	34	-0.367156	-1.15837	0.245215	0.473514	1	2593	tags=35%, list=22%, signal=45%
GOBP_CARDIAC_MUSCLE_CELL_ACTION_POTENTIAL_INVOLVED_IN_CONTRACTION	21	-0.322479	-0.914955	0.596958	0.824258	1	2344	tags=29%, list=20%, signal=36%
GOBP_CARDIAC_MUSCLE_CELL_CONTRACTION	33	-0.249651	-0.774784	0.809636	0.948935	1	2593	tags=27%, list=22%, signal=35%
GOBP_CARDIAC_MUSCLE_CELL_DIFFERENTIATION	52	-0.306158	-1.03678	0.4	0.657159	1	3137	tags=37%, list=26%, signal=49%
GOBP_CARDIAC_MUSCLE_CELL_PROLIFERATION	28	-0.424524	-1.27901	0.155067	0.312364	1	3557	tags=50%, list=30%, signal=71%
GOBP_CARDIAC_MUSCLE_CONTRACTION	61	-0.261975	-0.922773	0.625	0.817644	1	2344	tags=25%, list=20%, signal=30%
GOBP_CARDIAC_MUSCLE_TISSUE_DEVELOPMENT	98	-0.302605	-1.11403	0.273404	0.543914	1	3686	tags=40%, list=31%, signal=57%
GOBP_CARDIAC_MUSCLE_TISSUE_MORPHOGENESIS	25	-0.303508	-0.906434	0.60375	0.834851	1	4106	tags=48%, list=34%, signal=73%
GOBP_CARDIAC_SEPTUM_DEVELOPMENT	62	-0.298702	-1.03536	0.422782	0.658936	1	4457	tags=50%, list=37%, signal=79%
GOBP_CARDIAC_SEPTUM_MORPHOGENESIS	36	-0.395048	-1.24165	0.159036	0.359806	1	4457	tags=56%, list=37%, signal=88%
GOBP_CARDIAC_VENTRICLE_DEVELOPMENT	61	-0.279462	-0.966882	0.542411	0.765518	1	4457	tags=48%, list=37%, signal=76%
GOBP_CARDIAC_VENTRICLE_MORPHOGENESIS	31	-0.38538	-1.18336	0.240583	0.436669	1	4457	tags=58%, list=37%, signal=92%
GOBP_CARDIOCYTE_DIFFERENTIATION	67	-0.237792	-0.829424	0.767494	0.911305	1	4944	tags=52%, list=41%, signal=89%
GOBP_CARDIOLIPIN_METABOLIC_PROCESS	15	-0.512924	-1.34589	0.0947226	0.236417	1	3216	tags=47%, list=27%, signal=64%
GOBP_CARTILAGE_DEVELOPMENT	93	-0.375457	-1.38447	0.0311828	0.19821	1	3699	tags=47%, list=31%, signal=68%
GOBP_CATECHOL_CONTAINING_COMPOUND_METABOLIC_PROCESS	21	0.294041	1.06119	0.340909	0.716026	1	1281	tags=29%, list=11%, signal=32%
GOBP_CATION_TRANSMEMBRANE_TRANSPORT	387	0.167691	0.998281	0.75	0.796445	1	1479	tags=18%, list=12%, signal=20%
GOBP_CD4_POSITIVE_ALPHA_BETA_T_CELL_ACTIVATION	50	-0.254562	-0.864243	0.703872	0.881919	1	1180	tags=16%, list=10%, signal=18%
GOBP_CD4_POSITIVE_ALPHA_BETA_T_CELL_DIFFERENTIATION	43	-0.232478	-0.765224	0.828437	0.953938	1	1902	tags=19%, list=16%, signal=22%
GOBP_CELL_ACTIVATION_INVOLVED_IN_IMMUNE_RESPONSE	435	-0.176114	-0.725029	0.988	0.969696	1	3194	tags=23%, list=27%, signal=31%
GOBP_CELL_ADHESION_MEDIATED_BY_INTEGRIN	34	0.185448	0.758283	0.815643	0.964675	1	1060	tags=12%, list=9%, signal=13%
GOBP_CELL_AGING	85	-0.458724	-1.68299	0	0.0296405	1	3501	tags=51%, list=29%, signal=71%
GOBP_CELL_CELL_ADHESION	393	-0.182343	-0.745501	0.979	0.962095	1	2923	tags=24%, list=25%, signal=31%
GOBP_CELL_CELL_ADHESION_MEDIATED_BY_CADHERIN	19	0.287432	0.985315	0.486607	0.812195	1	429	tags=16%, list=4%, signal=16%
GOBP_CELL_CELL_ADHESION_VIA_PLASMA_MEMBRANE_ADHESION_MOLECULES	82	0.258419	1.2247	0.0761905	0.513697	1	1269	tags=20%, list=11%, signal=22%
GOBP_CELL_CELL_JUNCTION_ASSEMBLY	76	-0.284966	-1.02218	0.462736	0.681226	1	3926	tags=39%, list=33%, signal=58%
GOBP_CELL_CELL_JUNCTION_ORGANIZATION	116	-0.235857	-0.884887	0.732484	0.861253	1	3926	tags=35%, list=33%, signal=52%
GOBP_CELL_CELL_RECOGNITION	27	0.308272	1.17317	0.202247	0.588023	1	1474	tags=22%, list=12%, signal=25%
GOBP_CELL_CELL_SIGNALING_BY_WNT	358	-0.298496	-1.22103	0.0411234	0.386533	1	3592	tags=37%, list=30%, signal=51%
GOBP_CELL_CHEMOTAXIS	124	-0.231486	-0.879856	0.694069	0.867362	1	2100	tags=19%, list=18%, signal=22%
GOBP_CELL_COMMUNICATION_INVOLVED_IN_CARDIAC_CONDUCTION	22	-0.397347	-1.13973	0.274256	0.499787	1	3052	tags=45%, list=26%, signal=61%
GOBP_CELL_CYCLE_ARREST	183	-0.433621	-1.68704	0	0.0284442	1	1936	tags=33%, list=16%, signal=39%
GOBP_CELL_CYCLE_CHECKPOINT	183	-0.59431	-2.34522	0	0	0	1760	tags=42%, list=15%, signal=49%
GOBP_CELL_CYCLE_DNA_REPLICATION	58	-0.784159	-2.68062	0	0	0	1503	tags=76%, list=13%, signal=86%
GOBP_CELL_CYCLE_G1_S_PHASE_TRANSITION	226	-0.545902	-2.15291	0	3.56217e-05	0.004	1772	tags=39%, list=15%, signal=45%
GOBP_CELL_CYCLE_G2_M_PHASE_TRANSITION	244	-0.542455	-2.1683	0	9.64918e-06	0.001	3382	tags=55%, list=28%, signal=76%
GOBP_CELL_DEATH_IN_RESPONSE_TO_HYDROGEN_PEROXIDE	19	-0.267284	-0.737566	0.838668	0.964906	1	2851	tags=32%, list=24%, signal=41%
GOBP_CELL_DEATH_IN_RESPONSE_TO_OXIDATIVE_STRESS	64	-0.301047	-1.05815	0.38706	0.624323	1	4778	tags=45%, list=40%, signal=75%
GOBP_CELL_DIFFERENTIATION_IN_SPINAL_CORD	16	0.443697	1.4471	0.0504202	0.311965	1	615	tags=25%, list=5%, signal=26%
GOBP_CELL_DIFFERENTIATION_INVOLVED_IN_EMBRYONIC_PLACENTA_DEVELOPMENT	16	-0.52052	-1.36345	0.10616	0.220223	1	1146	tags=31%, list=10%, signal=35%
GOBP_CELL_DIFFERENTIATION_INVOLVED_IN_KIDNEY_DEVELOPMENT	33	-0.324508	-1.01735	0.453532	0.68824	1	4457	tags=58%, list=37%, signal=92%
GOBP_CELL_DIVISION	468	-0.583798	-2.40172	0	0	0	1835	tags=41%, list=15%, signal=46%
GOBP_CELL_FATE_COMMITMENT	105	-0.254795	-0.941359	0.614967	0.794929	1	4242	tags=46%, list=36%, signal=70%
GOBP_CELL_FATE_DETERMINATION	17	-0.458391	-1.24256	0.209827	0.359189	1	2907	tags=35%, list=24%, signal=47%
GOBP_CELL_FATE_SPECIFICATION	26	-0.268779	-0.788333	0.784635	0.941014	1	3137	tags=35%, list=26%, signal=47%
GOBP_CELL_GROWTH	306	-0.24367	-0.986287	0.539235	0.738042	1	3705	tags=34%, list=31%, signal=48%
GOBP_CELL_JUNCTION_ASSEMBLY	226	-0.213821	-0.853201	0.825381	0.889951	1	3839	tags=33%, list=32%, signal=48%
GOBP_CELL_JUNCTION_MAINTENANCE	18	0.176042	0.597491	0.970711	0.994201	1	1956	tags=28%, list=16%, signal=33%
GOBP_CELL_JUNCTION_ORGANIZATION	387	-0.222381	-0.904686	0.788945	0.836517	1	3839	tags=33%, list=32%, signal=47%
GOBP_CELL_KILLING	54	0.310424	1.38738	0.0551181	0.366325	1	1003	tags=24%, list=8%, signal=26%
GOBP_CELL_MATRIX_ADHESION	145	-0.206598	-0.798041	0.854737	0.935478	1	4087	tags=35%, list=34%, signal=53%
GOBP_CELL_MATURATION	90	-0.338357	-1.23929	0.131607	0.363142	1	2140	tags=24%, list=18%, signal=30%
GOBP_CELL_MIGRATION_INVOLVED_IN_SPROUTING_ANGIOGENESIS	41	-0.350806	-1.14596	0.250591	0.490076	1	3077	tags=44%, list=26%, signal=59%
GOBP_CELL_MORPHOGENESIS_INVOLVED_IN_DIFFERENTIATION	445	-0.173984	-0.717494	0.988989	0.973387	1	4194	tags=33%, list=35%, signal=49%
GOBP_CELL_MORPHOGENESIS_INVOLVED_IN_NEURON_DIFFERENTIATION	351	-0.160758	-0.648548	0.998992	0.990341	1	2923	tags=22%, list=25%, signal=28%
GOBP_CELL_PART_MORPHOGENESIS	403	-0.189305	-0.771874	0.967871	0.950482	1	2923	tags=24%, list=25%, signal=31%
GOBP_CELL_PROJECTION_ASSEMBLY	412	-0.309241	-1.25758	0.018	0.339538	1	2919	tags=30%, list=24%, signal=38%
GOBP_CELL_RECOGNITION	58	0.188233	0.831877	0.766423	0.942827	1	1630	tags=22%, list=14%, signal=26%
GOBP_CELL_REDOX_HOMEOSTASIS	31	-0.279909	-0.869732	0.655678	0.87558	1	2686	tags=23%, list=23%, signal=29%
GOBP_CELL_SUBSTRATE_ADHESION	227	-0.243324	-0.964997	0.58215	0.76867	1	4087	tags=36%, list=34%, signal=54%
GOBP_CELL_SUBSTRATE_JUNCTION_ORGANIZATION	87	-0.281528	-1.03032	0.414951	0.668963	1	4000	tags=40%, list=34%, signal=60%
GOBP_CELL_SURFACE_RECEPTOR_SIGNALING_PATHWAY_INVOLVED_IN_CELL_CELL_SIGNALING	391	-0.29197	-1.19281	0.0572864	0.426139	1	3559	tags=36%, list=30%, signal=50%
GOBP_CELL_VOLUME_HOMEOSTASIS	15	-0.413425	-1.0951	0.348774	0.571394	1	458	tags=13%, list=4%, signal=14%
GOBP_CELLULAR_ALDEHYDE_METABOLIC_PROCESS	46	-0.194541	-0.651047	0.951106	0.989565	1	3151	tags=28%, list=26%, signal=38%
GOBP_CELLULAR_AMINO_ACID_BIOSYNTHETIC_PROCESS	49	-0.345202	-1.1481	0.263398	0.486868	1	3645	tags=43%, list=31%, signal=61%
GOBP_CELLULAR_AMINO_ACID_CATABOLIC_PROCESS	59	-0.363646	-1.25605	0.136723	0.341296	1	3151	tags=41%, list=26%, signal=55%
GOBP_CELLULAR_AMINO_ACID_METABOLIC_PROCESS	217	-0.302458	-1.2049	0.0985626	0.409307	1	3645	tags=41%, list=31%, signal=58%
GOBP_CELLULAR_BIOGENIC_AMINE_METABOLIC_PROCESS	46	0.195376	0.848324	0.746154	0.924414	1	1483	tags=22%, list=12%, signal=25%
GOBP_CELLULAR_CARBOHYDRATE_BIOSYNTHETIC_PROCESS	54	-0.381011	-1.29976	0.0911162	0.286542	1	3665	tags=43%, list=31%, signal=61%
GOBP_CELLULAR_CARBOHYDRATE_CATABOLIC_PROCESS	32	-0.484541	-1.50529	0.0248756	0.106283	1	2836	tags=47%, list=24%, signal=61%
GOBP_CELLULAR_CARBOHYDRATE_METABOLIC_PROCESS	196	-0.268081	-1.04948	0.372569	0.63714	1	3725	tags=34%, list=31%, signal=49%
GOBP_CELLULAR_COMPONENT_ASSEMBLY_INVOLVED_IN_MORPHOGENESIS	51	-0.35461	-1.18858	0.216216	0.431998	1	4278	tags=41%, list=36%, signal=64%
GOBP_CELLULAR_COMPONENT_DISASSEMBLY	434	-0.299614	-1.23424	0.017	0.369262	1	3947	tags=38%, list=33%, signal=54%
GOBP_CELLULAR_COMPONENT_DISASSEMBLY_INVOLVED_IN_EXECUTION_PHASE_OF_APOPTOSIS	23	-0.566389	-1.64774	0.00631313	0.0402838	1	1540	tags=35%, list=13%, signal=40%
GOBP_CELLULAR_COMPONENT_MAINTENANCE	42	-0.145179	-0.472268	0.997712	1	1	5713	tags=55%, list=48%, signal=105%
GOBP_CELLULAR_COMPONENT_MORPHOGENESIS	445	-0.202469	-0.829662	0.929719	0.9113	1	2923	tags=24%, list=25%, signal=31%
GOBP_CELLULAR_DEFENSE_RESPONSE	18	-0.254481	-0.690614	0.884319	0.980442	1	667	tags=11%, list=6%, signal=12%
GOBP_CELLULAR_EXTRAVASATION	22	0.367155	1.30896	0.138889	0.425412	1	41	tags=9%, list=0%, signal=9%
GOBP_CELLULAR_GLUCAN_METABOLIC_PROCESS	47	-0.309957	-1.0406	0.427071	0.65011	1	2836	tags=32%, list=24%, signal=42%
GOBP_CELLULAR_GLUCOSE_HOMEOSTASIS	97	-0.211345	-0.773122	0.865217	0.949584	1	4393	tags=39%, list=37%, signal=62%
GOBP_CELLULAR_HORMONE_METABOLIC_PROCESS	73	-0.259861	-0.925402	0.613711	0.814413	1	1097	tags=18%, list=9%, signal=19%
GOBP_CELLULAR_ION_HOMEOSTASIS	326	0.167617	0.943739	0.75	0.850089	1	1269	tags=16%, list=11%, signal=17%
GOBP_CELLULAR_IRON_ION_HOMEOSTASIS	55	0.170421	0.772939	0.905109	0.961561	1	856	tags=13%, list=7%, signal=14%
GOBP_CELLULAR_KETONE_METABOLIC_PROCESS	174	-0.245632	-0.957554	0.585994	0.77569	1	3983	tags=40%, list=33%, signal=59%
GOBP_CELLULAR_LIPID_CATABOLIC_PROCESS	157	-0.17625	-0.681156	0.968421	0.98225	1	1015	tags=9%, list=9%, signal=10%
GOBP_CELLULAR_METABOLIC_COMPOUND_SALVAGE	26	-0.38197	-1.13495	0.316129	0.508679	1	4769	tags=69%, list=40%, signal=115%
GOBP_CELLULAR_MODIFIED_AMINO_ACID_BIOSYNTHETIC_PROCESS	33	-0.275931	-0.864846	0.665857	0.881553	1	4335	tags=45%, list=36%, signal=71%
GOBP_CELLULAR_MODIFIED_AMINO_ACID_CATABOLIC_PROCESS	16	-0.461697	-1.24203	0.17976	0.359431	1	3239	tags=50%, list=27%, signal=69%
GOBP_CELLULAR_MODIFIED_AMINO_ACID_METABOLIC_PROCESS	123	-0.241637	-0.922748	0.647992	0.817495	1	3239	tags=33%, list=27%, signal=44%
GOBP_CELLULAR_MONOVALENT_INORGANIC_CATION_HOMEOSTASIS	69	0.302272	1.40777	0.0326087	0.346936	1	1243	tags=22%, list=10%, signal=24%
GOBP_CELLULAR_OXIDANT_DETOXIFICATION	57	-0.271606	-0.939896	0.590126	0.796773	1	2686	tags=30%, list=23%, signal=38%
GOBP_CELLULAR_PIGMENTATION	41	0.206609	0.873635	0.730994	0.893102	1	647	tags=12%, list=5%, signal=13%
GOBP_CELLULAR_PROCESS_INVOLVED_IN_REPRODUCTION_IN_MULTICELLULAR_ORGANISM	166	-0.343125	-1.32673	0.0329218	0.25654	1	2607	tags=30%, list=22%, signal=37%
GOBP_CELLULAR_PROTEIN_COMPLEX_DISASSEMBLY	181	-0.383834	-1.50469	0.00309598	0.106578	1	3947	tags=48%, list=33%, signal=70%
GOBP_CELLULAR_PROTEIN_CONTAINING_COMPLEX_LOCALIZATION	17	-0.344347	-0.92963	0.578104	0.810257	1	1742	tags=24%, list=15%, signal=28%
GOBP_CELLULAR_RESPIRATION	152	-0.347439	-1.34546	0.0308325	0.236835	1	5891	tags=64%, list=49%, signal=125%
GOBP_CELLULAR_RESPONSE_TO_ABIOTIC_STIMULUS	222	-0.375882	-1.49434	0	0.111937	1	4922	tags=55%, list=41%, signal=93%
GOBP_CELLULAR_RESPONSE_TO_ACID_CHEMICAL	47	-0.266169	-0.880174	0.674014	0.867122	1	4500	tags=43%, list=38%, signal=68%
GOBP_CELLULAR_RESPONSE_TO_ALCOHOL	55	-0.408851	-1.40089	0.0459242	0.183307	1	3317	tags=44%, list=28%, signal=60%
GOBP_CELLULAR_RESPONSE_TO_ALKALOID	17	-0.563018	-1.48732	0.034005	0.115838	1	1700	tags=41%, list=14%, signal=48%
GOBP_CELLULAR_RESPONSE_TO_AMYLOID_BETA	24	-0.299221	-0.863546	0.670025	0.88225	1	216	tags=8%, list=2%, signal=8%
GOBP_CELLULAR_RESPONSE_TO_ARSENIC_CONTAINING_SUBSTANCE	16	-0.444491	-1.1616	0.274382	0.468816	1	4601	tags=56%, list=39%, signal=91%
GOBP_CELLULAR_RESPONSE_TO_BIOTIC_STIMULUS	121	-0.335477	-1.2738	0.0737619	0.318188	1	2877	tags=31%, list=24%, signal=40%
GOBP_CELLULAR_RESPONSE_TO_CADMIUM_ION	20	-0.239155	-0.670749	0.884076	0.983901	1	1772	tags=20%, list=15%, signal=23%
GOBP_CELLULAR_RESPONSE_TO_CALCIUM_ION	37	-0.366698	-1.17147	0.252734	0.455606	1	1248	tags=24%, list=10%, signal=27%
GOBP_CELLULAR_RESPONSE_TO_CAMP	30	-0.355644	-1.09421	0.35589	0.572867	1	2010	tags=27%, list=17%, signal=32%
GOBP_CELLULAR_RESPONSE_TO_CARBOHYDRATE_STIMULUS	91	-0.215411	-0.784962	0.844227	0.942936	1	5391	tags=52%, list=45%, signal=94%
GOBP_CELLULAR_RESPONSE_TO_CHEMICAL_STRESS	248	-0.289429	-1.15108	0.145897	0.482948	1	4872	tags=48%, list=41%, signal=79%
GOBP_CELLULAR_RESPONSE_TO_CORTICOSTEROID_STIMULUS	33	-0.452084	-1.40833	0.0563549	0.175461	1	3267	tags=55%, list=27%, signal=75%
GOBP_CELLULAR_RESPONSE_TO_DEXAMETHASONE_STIMULUS	21	-0.495258	-1.41737	0.0657396	0.168605	1	2090	tags=38%, list=18%, signal=46%
GOBP_CELLULAR_RESPONSE_TO_DRUG	41	-0.324633	-1.06821	0.361927	0.609528	1	4314	tags=49%, list=36%, signal=76%
GOBP_CELLULAR_RESPONSE_TO_DSRNA	17	-0.53762	-1.47071	0.0529801	0.128873	1	4306	tags=71%, list=36%, signal=110%
GOBP_CELLULAR_RESPONSE_TO_ESTRADIOL_STIMULUS	20	-0.436784	-1.2392	0.178525	0.363184	1	3799	tags=55%, list=32%, signal=81%
GOBP_CELLULAR_RESPONSE_TO_EXTERNAL_STIMULUS	209	-0.24324	-0.957418	0.605076	0.775635	1	3738	tags=33%, list=31%, signal=47%
GOBP_CELLULAR_RESPONSE_TO_EXTRACELLULAR_STIMULUS	164	-0.189611	-0.739696	0.920751	0.964217	1	3738	tags=29%, list=31%, signal=41%
GOBP_CELLULAR_RESPONSE_TO_FATTY_ACID	23	-0.400983	-1.15397	0.275776	0.478901	1	3387	tags=48%, list=28%, signal=67%
GOBP_CELLULAR_RESPONSE_TO_GAMMA_RADIATION	26	-0.571608	-1.73082	0.002457	0.0191792	1	2780	tags=50%, list=23%, signal=65%
GOBP_CELLULAR_RESPONSE_TO_GLUCOSE_STARVATION	39	-0.188065	-0.605438	0.971698	0.996103	1	3725	tags=28%, list=31%, signal=41%
GOBP_CELLULAR_RESPONSE_TO_GROWTH_HORMONE_STIMULUS	16	-0.47842	-1.27107	0.155616	0.321033	1	657	tags=19%, list=6%, signal=20%
GOBP_CELLULAR_RESPONSE_TO_HEAT	91	-0.444686	-1.63671	0	0.0434581	1	4667	tags=62%, list=39%, signal=100%
GOBP_CELLULAR_RESPONSE_TO_HORMONE_STIMULUS	396	-0.231459	-0.941125	0.662	0.795081	1	4304	tags=38%, list=36%, signal=57%
GOBP_CELLULAR_RESPONSE_TO_HYDROGEN_PEROXIDE	63	-0.331801	-1.16551	0.228111	0.464582	1	3923	tags=43%, list=33%, signal=64%
GOBP_CELLULAR_RESPONSE_TO_INORGANIC_SUBSTANCE	125	-0.37522	-1.4176	0.0157068	0.168681	1	2364	tags=31%, list=20%, signal=39%
GOBP_CELLULAR_RESPONSE_TO_INSULIN_STIMULUS	166	-0.196194	-0.765893	0.918641	0.953252	1	4129	tags=33%, list=35%, signal=49%
GOBP_CELLULAR_RESPONSE_TO_INTERFERON_BETA	15	-0.507238	-1.32476	0.121786	0.258384	1	4172	tags=60%, list=35%, signal=92%
GOBP_CELLULAR_RESPONSE_TO_IONIZING_RADIATION	55	-0.55751	-1.91266	0	0.00186532	0.353	2094	tags=40%, list=18%, signal=48%
GOBP_CELLULAR_RESPONSE_TO_KETONE	61	-0.346372	-1.22185	0.16443	0.385422	1	2676	tags=34%, list=22%, signal=44%
GOBP_CELLULAR_RESPONSE_TO_LIGHT_STIMULUS	89	-0.337719	-1.24054	0.11087	0.361652	1	3158	tags=34%, list=26%, signal=46%
GOBP_CELLULAR_RESPONSE_TO_LIPID	318	-0.298805	-1.21265	0.060423	0.398571	1	4005	tags=40%, list=34%, signal=59%
GOBP_CELLULAR_RESPONSE_TO_LIPOPROTEIN_PARTICLE_STIMULUS	24	-0.380003	-1.1037	0.331671	0.560895	1	1946	tags=29%, list=16%, signal=35%
GOBP_CELLULAR_RESPONSE_TO_LOW_DENSITY_LIPOPROTEIN_PARTICLE_STIMULUS	15	-0.463213	-1.22254	0.219668	0.38446	1	1946	tags=33%, list=16%, signal=40%
GOBP_CELLULAR_RESPONSE_TO_MECHANICAL_STIMULUS	50	-0.451572	-1.5082	0.021814	0.104618	1	5025	tags=68%, list=42%, signal=117%
GOBP_CELLULAR_RESPONSE_TO_MOLECULE_OF_BACTERIAL_ORIGIN	103	-0.331423	-1.22331	0.128723	0.383474	1	2877	tags=31%, list=24%, signal=41%
GOBP_CELLULAR_RESPONSE_TO_NITROGEN_COMPOUND	425	-0.244753	-1.00668	0.468	0.704575	1	3308	tags=29%, list=28%, signal=38%
GOBP_CELLULAR_RESPONSE_TO_NUTRIENT	27	0.262484	0.989405	0.502825	0.803523	1	1354	tags=30%, list=11%, signal=33%
GOBP_CELLULAR_RESPONSE_TO_ORGANIC_CYCLIC_COMPOUND	339	-0.30296	-1.22638	0.0522613	0.379651	1	2690	tags=29%, list=23%, signal=37%
GOBP_CELLULAR_RESPONSE_TO_OSMOTIC_STRESS	28	-0.391146	-1.18764	0.253102	0.432644	1	4872	tags=68%, list=41%, signal=114%
GOBP_CELLULAR_RESPONSE_TO_OXYGEN_LEVELS	168	-0.367252	-1.44523	0.00515996	0.148108	1	3706	tags=45%, list=31%, signal=65%
GOBP_CELLULAR_RESPONSE_TO_PEPTIDE	258	-0.240299	-0.95891	0.592065	0.774303	1	3308	tags=28%, list=28%, signal=38%
GOBP_CELLULAR_RESPONSE_TO_PEPTIDE_HORMONE_STIMULUS	218	-0.227462	-0.899918	0.724385	0.841827	1	1950	tags=18%, list=16%, signal=21%
GOBP_CELLULAR_RESPONSE_TO_RADIATION	135	-0.410322	-1.55982	0	0.0748283	1	2492	tags=32%, list=21%, signal=40%
GOBP_CELLULAR_RESPONSE_TO_REACTIVE_OXYGEN_SPECIES	111	-0.296162	-1.11058	0.273595	0.549185	1	3116	tags=31%, list=26%, signal=41%
GOBP_CELLULAR_RESPONSE_TO_RETINOIC_ACID	28	-0.350553	-1.05838	0.394125	0.624249	1	4150	tags=50%, list=35%, signal=77%
GOBP_CELLULAR_RESPONSE_TO_STARVATION	118	0.147643	0.730443	0.959184	0.97218	1	1710	tags=20%, list=14%, signal=24%
GOBP_CELLULAR_RESPONSE_TO_STEROID_HORMONE_STIMULUS	136	-0.266757	-1.022	0.436192	0.681141	1	4231	tags=43%, list=35%, signal=65%
GOBP_CELLULAR_RESPONSE_TO_STEROL	15	-0.408325	-1.05358	0.42545	0.630747	1	1640	tags=27%, list=14%, signal=31%
GOBP_CELLULAR_RESPONSE_TO_TOPOLOGICALLY_INCORRECT_PROTEIN	138	-0.178252	-0.683255	0.967607	0.982481	1	4737	tags=34%, list=40%, signal=56%
GOBP_CELLULAR_RESPONSE_TO_TOXIC_SUBSTANCE	70	-0.262546	-0.935446	0.593088	0.801912	1	2686	tags=30%, list=23%, signal=38%
GOBP_CELLULAR_RESPONSE_TO_UV	72	-0.38253	-1.35003	0.0725446	0.233102	1	4074	tags=46%, list=34%, signal=69%
GOBP_CELLULAR_RESPONSE_TO_VASCULAR_ENDOTHELIAL_GROWTH_FACTOR_STIMULUS	42	-0.336023	-1.10052	0.326316	0.565178	1	4278	tags=57%, list=36%, signal=89%
GOBP_CELLULAR_RESPONSE_TO_VIRUS	48	-0.272457	-0.898503	0.654651	0.843968	1	5543	tags=60%, list=46%, signal=112%
GOBP_CELLULAR_RESPONSE_TO_VITAMIN	16	-0.300128	-0.791574	0.754692	0.938791	1	2159	tags=31%, list=18%, signal=38%
GOBP_CELLULAR_SENESCENCE	54	-0.433306	-1.50508	0.0134831	0.106377	1	3436	tags=50%, list=29%, signal=70%
GOBP_CELLULAR_TRANSITION_METAL_ION_HOMEOSTASIS	80	-0.17298	-0.622798	0.987925	0.993115	1	2262	tags=16%, list=19%, signal=20%
GOBP_CENTRAL_NERVOUS_SYSTEM_NEURON_AXONOGENESIS	23	-0.189458	-0.553121	0.980745	0.998289	1	3688	tags=35%, list=31%, signal=50%
GOBP_CENTRAL_NERVOUS_SYSTEM_NEURON_DEVELOPMENT	48	-0.156338	-0.521203	0.997691	1	1	3688	tags=29%, list=31%, signal=42%
GOBP_CENTRAL_NERVOUS_SYSTEM_NEURON_DIFFERENTIATION	86	0.13815	0.682514	0.978947	0.977652	1	959	tags=10%, list=8%, signal=11%
GOBP_CENTRAL_NERVOUS_SYSTEM_PROJECTION_NEURON_AXONOGENESIS	16	-0.248376	-0.667637	0.891645	0.985017	1	3688	tags=44%, list=31%, signal=63%
GOBP_CENTRIOLE_ASSEMBLY	40	-0.62235	-2.01211	0	0.00039888	0.067	3123	tags=70%, list=26%, signal=95%
GOBP_CENTROMERE_COMPLEX_ASSEMBLY	40	-0.757547	-2.46015	0	0	0	2039	tags=78%, list=17%, signal=93%
GOBP_CENTROSOME_DUPLICATION	65	-0.596057	-2.08345	0	0.000129989	0.018	1603	tags=45%, list=13%, signal=51%
GOBP_CERAMIDE_BIOSYNTHETIC_PROCESS	44	0.19391	0.829779	0.789116	0.943324	1	1044	tags=14%, list=9%, signal=15%
GOBP_CERAMIDE_CATABOLIC_PROCESS	16	0.47964	1.56631	0.037037	0.217389	1	1983	tags=56%, list=17%, signal=67%
GOBP_CERAMIDE_METABOLIC_PROCESS	68	0.200732	0.915339	0.666667	0.86222	1	1074	tags=16%, list=9%, signal=18%
GOBP_CEREBELLAR_CORTEX_DEVELOPMENT	26	-0.462059	-1.37495	0.0946451	0.209447	1	470	tags=15%, list=4%, signal=16%
GOBP_CEREBELLAR_CORTEX_MORPHOGENESIS	18	-0.333879	-0.910983	0.586701	0.828955	1	470	tags=11%, list=4%, signal=12%
GOBP_CEREBRAL_CORTEX_CELL_MIGRATION	25	-0.401033	-1.15844	0.250623	0.473692	1	4836	tags=60%, list=41%, signal=101%
GOBP_CEREBRAL_CORTEX_DEVELOPMENT	72	-0.411614	-1.45381	0.017758	0.141973	1	4836	tags=58%, list=41%, signal=98%
GOBP_CEREBRAL_CORTEX_RADIALLY_ORIENTED_CELL_MIGRATION	19	-0.464853	-1.29036	0.147327	0.297927	1	4836	tags=63%, list=41%, signal=106%
GOBP_CHAPERONE_COFACTOR_DEPENDENT_PROTEIN_REFOLDING	24	-0.153801	-0.444049	0.997564	1	1	5959	tags=50%, list=50%, signal=100%
GOBP_CHAPERONE_MEDIATED_PROTEIN_COMPLEX_ASSEMBLY	18	-0.264304	-0.715155	0.848485	0.973811	1	2754	tags=22%, list=23%, signal=29%
GOBP_CHAPERONE_MEDIATED_PROTEIN_FOLDING	50	-0.230952	-0.77296	0.829812	0.949412	1	4995	tags=38%, list=42%, signal=65%
GOBP_CHEMICAL_SYNAPTIC_TRANSMISSION_POSTSYNAPTIC	37	-0.265235	-0.848672	0.704192	0.893888	1	4328	tags=38%, list=36%, signal=59%
GOBP_CHEMOKINE_PRODUCTION	43	-0.421037	-1.37863	0.0675355	0.205176	1	4306	tags=56%, list=36%, signal=87%
GOBP_CHLORIDE_TRANSPORT	40	0.420053	1.76274	0	0.125085	0.994	570	tags=20%, list=5%, signal=21%
GOBP_CHOLESTEROL_EFFLUX	29	-0.266469	-0.819888	0.720482	0.920206	1	3923	tags=38%, list=33%, signal=56%
GOBP_CHONDROCYTE_DEVELOPMENT	17	-0.490088	-1.34777	0.11284	0.234743	1	3275	tags=53%, list=27%, signal=73%
GOBP_CHONDROCYTE_DIFFERENTIATION	56	-0.35364	-1.18542	0.206385	0.434591	1	4532	tags=52%, list=38%, signal=83%
GOBP_CHONDROITIN_SULFATE_BIOSYNTHETIC_PROCESS	15	-0.381834	-1.02189	0.439791	0.681064	1	3454	tags=47%, list=29%, signal=66%
GOBP_CHONDROITIN_SULFATE_PROTEOGLYCAN_BIOSYNTHETIC_PROCESS	17	-0.364975	-0.970794	0.533854	0.761853	1	3454	tags=41%, list=29%, signal=58%
GOBP_CHONDROITIN_SULFATE_PROTEOGLYCAN_METABOLIC_PROCESS	23	-0.347837	-0.997779	0.480697	0.720219	1	3454	tags=39%, list=29%, signal=55%
GOBP_CHROMATIN_ASSEMBLY_OR_DISASSEMBLY	124	-0.615056	-2.33003	0	0	0	2026	tags=51%, list=17%, signal=61%
GOBP_CHROMATIN_DISASSEMBLY	16	-0.547858	-1.45243	0.0517464	0.142951	1	3553	tags=63%, list=30%, signal=89%
GOBP_CHROMATIN_ORGANIZATION_INVOLVED_IN_REGULATION_OF_TRANSCRIPTION	74	-0.514289	-1.82187	0	0.00691785	0.885	2634	tags=45%, list=22%, signal=57%
GOBP_CHROMATIN_REMODELING	157	-0.552359	-2.12344	0	5.72225e-05	0.007	2800	tags=49%, list=23%, signal=63%
GOBP_CHROMATIN_REMODELING_AT_CENTROMERE	31	-0.77804	-2.38115	0	0	0	2023	tags=87%, list=17%, signal=105%
GOBP_CHROMATIN_SILENCING	34	-0.475322	-1.49724	0.0305998	0.110603	1	4456	tags=68%, list=37%, signal=108%
GOBP_CHROMOSOME_CONDENSATION	25	-0.809863	-2.42995	0	0	0	985	tags=68%, list=8%, signal=74%
GOBP_CHROMOSOME_LOCALIZATION	68	-0.629813	-2.20652	0	1.12939e-05	0.001	2423	tags=51%, list=20%, signal=64%
GOBP_CHROMOSOME_ORGANIZATION_INVOLVED_IN_MEIOTIC_CELL_CYCLE	33	-0.755525	-2.36164	0	0	0	1492	tags=67%, list=13%, signal=76%
GOBP_CHROMOSOME_SEGREGATION	258	-0.647285	-2.59072	0	0	0	1511	tags=46%, list=13%, signal=51%
GOBP_CHROMOSOME_SEPARATION	78	-0.681082	-2.46015	0	0	0	1753	tags=51%, list=15%, signal=60%
GOBP_CILIARY_BASAL_BODY_PLASMA_MEMBRANE_DOCKING	91	-0.531378	-1.9586	0	0.000983017	0.188	2201	tags=41%, list=18%, signal=49%
GOBP_CILIUM_MOVEMENT	65	0.418389	1.90888	0	0.0850668	0.784	2039	tags=46%, list=17%, signal=55%
GOBP_CILIUM_OR_FLAGELLUM_DEPENDENT_CELL_MOTILITY	46	0.422353	1.81516	0	0.117072	0.97	1447	tags=37%, list=12%, signal=42%
GOBP_CILIUM_ORGANIZATION	283	-0.274033	-1.10131	0.236419	0.564107	1	2506	tags=24%, list=21%, signal=29%
GOBP_CIRCADIAN_REGULATION_OF_GENE_EXPRESSION	54	-0.197172	-0.671433	0.938728	0.98378	1	4764	tags=46%, list=40%, signal=77%
GOBP_CIRCADIAN_RHYTHM	149	-0.25631	-0.992585	0.508919	0.72827	1	4902	tags=45%, list=41%, signal=75%
GOBP_CIRCULATORY_SYSTEM_PROCESS	276	-0.184599	-0.74703	0.963636	0.961105	1	2486	tags=22%, list=21%, signal=27%
GOBP_CLATHRIN_DEPENDENT_ENDOCYTOSIS	40	-0.115462	-0.376963	1	0.999812	1	4649	tags=28%, list=39%, signal=45%
GOBP_CLEAVAGE_INVOLVED_IN_RRNA_PROCESSING	26	-0.48554	-1.44268	0.0456853	0.150037	1	3981	tags=54%, list=33%, signal=81%
GOBP_COAGULATION	180	-0.235171	-0.921504	0.677584	0.817356	1	4278	tags=35%, list=36%, signal=54%
GOBP_COCHLEA_DEVELOPMENT	18	0.302533	1.01661	0.42616	0.77571	1	342	tags=17%, list=3%, signal=17%
GOBP_COGNITION	136	-0.184266	-0.707708	0.949948	0.976217	1	3272	tags=26%, list=27%, signal=35%
GOBP_COLLAGEN_BIOSYNTHETIC_PROCESS	28	-0.385255	-1.15877	0.258025	0.473323	1	1868	tags=32%, list=16%, signal=38%
GOBP_COLLAGEN_CATABOLIC_PROCESS	26	0.483281	1.81344	0	0.115063	0.971	1320	tags=42%, list=11%, signal=47%
GOBP_COLLAGEN_FIBRIL_ORGANIZATION	30	-0.445417	-1.36316	0.0823244	0.220268	1	2992	tags=47%, list=25%, signal=62%
GOBP_COLLAGEN_METABOLIC_PROCESS	59	-0.237159	-0.81737	0.76464	0.921167	1	2361	tags=25%, list=20%, signal=32%
GOBP_COLLATERAL_SPROUTING	16	0.432396	1.37014	0.104348	0.38542	1	281	tags=19%, list=2%, signal=19%
GOBP_COLUMNAR_CUBOIDAL_EPITHELIAL_CELL_DEVELOPMENT	27	-0.49541	-1.49899	0.0359802	0.110459	1	3114	tags=52%, list=26%, signal=70%
GOBP_COLUMNAR_CUBOIDAL_EPITHELIAL_CELL_DIFFERENTIATION	47	-0.371119	-1.24509	0.164352	0.355369	1	3268	tags=43%, list=27%, signal=58%
GOBP_COMPLEMENT_ACTIVATION	24	0.333462	1.20492	0.18593	0.548424	1	538	tags=17%, list=5%, signal=17%
GOBP_CONNECTIVE_TISSUE_DEVELOPMENT	134	-0.337895	-1.28872	0.0672976	0.299461	1	4532	tags=54%, list=38%, signal=87%
GOBP_COPII_COATED_VESICLE_BUDDING	62	-0.148122	-0.513195	0.997753	0.999805	1	6545	tags=48%, list=55%, signal=107%
GOBP_COPII_COATED_VESICLE_CARGO_LOADING	15	-0.352958	-0.933419	0.567244	0.805289	1	3959	tags=33%, list=33%, signal=50%
GOBP_COPPER_ION_HOMEOSTASIS	15	-0.484602	-1.25603	0.179384	0.341181	1	2055	tags=33%, list=17%, signal=40%
GOBP_CORNIFICATION	22	0.302871	1.08175	0.32243	0.695815	1	579	tags=18%, list=5%, signal=19%
GOBP_CORONARY_VASCULATURE_DEVELOPMENT	30	-0.288869	-0.878506	0.668735	0.86829	1	2145	tags=33%, list=18%, signal=41%
GOBP_CORTICAL_ACTIN_CYTOSKELETON_ORGANIZATION	32	-0.367727	-1.13247	0.288177	0.512964	1	2746	tags=38%, list=23%, signal=49%
GOBP_CORTICAL_CYTOSKELETON_ORGANIZATION	47	-0.35295	-1.17497	0.240047	0.449862	1	2827	tags=34%, list=24%, signal=44%
GOBP_COTRANSLATIONAL_PROTEIN_TARGETING_TO_MEMBRANE	96	0.315249	1.53801	0	0.23528	1	3158	tags=56%, list=26%, signal=76%
GOBP_COVALENT_CHROMATIN_MODIFICATION	374	-0.408397	-1.66763	0	0.0338822	1	3738	tags=44%, list=31%, signal=63%
GOBP_CRANIAL_NERVE_DEVELOPMENT	21	-0.29976	-0.856685	0.686806	0.888458	1	4300	tags=57%, list=36%, signal=89%
GOBP_CRANIAL_SKELETAL_SYSTEM_DEVELOPMENT	41	-0.457094	-1.47794	0.0253749	0.123314	1	4278	tags=59%, list=36%, signal=91%
GOBP_CRISTAE_FORMATION	15	-0.248508	-0.647097	0.905138	0.990641	1	5592	tags=53%, list=47%, signal=100%
GOBP_CYCLIC_NUCLEOTIDE_MEDIATED_SIGNALING	42	-0.254964	-0.820667	0.765125	0.919335	1	654	tags=14%, list=5%, signal=15%
GOBP_CYCLIC_NUCLEOTIDE_METABOLIC_PROCESS	18	-0.428918	-1.15207	0.283505	0.481425	1	2213	tags=39%, list=19%, signal=48%
GOBP_CYTOCHROME_COMPLEX_ASSEMBLY	31	-0.367138	-1.13642	0.283816	0.505471	1	5574	tags=55%, list=47%, signal=103%
GOBP_CYTOKINE_MEDIATED_SIGNALING_PATHWAY	449	-0.31039	-1.27207	0.004004	0.319671	1	3373	tags=34%, list=28%, signal=46%
GOBP_CYTOKINE_PRODUCTION	401	-0.262519	-1.07568	0.292292	0.598959	1	4274	tags=41%, list=36%, signal=61%
GOBP_CYTOKINE_PRODUCTION_INVOLVED_IN_IMMUNE_RESPONSE	46	-0.24898	-0.819391	0.770568	0.920627	1	4306	tags=35%, list=36%, signal=54%
GOBP_CYTOKINE_PRODUCTION_INVOLVED_IN_INFLAMMATORY_RESPONSE	28	-0.349862	-1.06365	0.392205	0.616738	1	2995	tags=39%, list=25%, signal=52%
GOBP_CYTOKINESIS	122	-0.519705	-1.99165	0	0.000646239	0.113	1168	tags=28%, list=10%, signal=31%
GOBP_CYTOKINETIC_PROCESS	33	-0.609782	-1.90884	0	0.00200025	0.382	399	tags=24%, list=3%, signal=25%
GOBP_CYTOPLASMIC_MICROTUBULE_ORGANIZATION	49	-0.302668	-1.01412	0.45881	0.691305	1	2282	tags=22%, list=19%, signal=28%
GOBP_CYTOPLASMIC_PATTERN_RECOGNITION_RECEPTOR_SIGNALING_PATHWAY	57	-0.365856	-1.26881	0.116306	0.323312	1	5302	tags=65%, list=44%, signal=116%
GOBP_CYTOPLASMIC_PATTERN_RECOGNITION_RECEPTOR_SIGNALING_PATHWAY_IN_RESPONSE_TO_VIRUS	26	-0.298369	-0.870843	0.663278	0.874989	1	5442	tags=65%, list=46%, signal=120%
GOBP_CYTOPLASMIC_SEQUESTERING_OF_PROTEIN	20	-0.421933	-1.17582	0.257288	0.448391	1	5633	tags=60%, list=47%, signal=114%
GOBP_CYTOPLASMIC_TRANSLATION	92	-0.115048	-0.420418	1	1	1	4861	tags=25%, list=41%, signal=42%
GOBP_CYTOPLASMIC_TRANSLATIONAL_INITIATION	32	-0.218913	-0.676749	0.898795	0.983026	1	6376	tags=50%, list=53%, signal=107%
GOBP_CYTOSKELETON_DEPENDENT_CYTOKINESIS	68	-0.592964	-2.09595	0	8.98675e-05	0.012	636	tags=28%, list=5%, signal=29%
GOBP_CYTOSKELETON_DEPENDENT_INTRACELLULAR_TRANSPORT	155	0.186624	0.978038	0.512821	0.814082	1	1859	tags=23%, list=16%, signal=27%
GOBP_CYTOSOLIC_CALCIUM_ION_TRANSPORT	75	-0.236199	-0.841587	0.755237	0.898209	1	4285	tags=40%, list=36%, signal=62%
GOBP_CYTOSOLIC_TRANSPORT	133	0.155723	0.808313	0.909091	0.952646	1	1246	tags=14%, list=10%, signal=16%
GOBP_DE_NOVO_PROTEIN_FOLDING	32	-0.263349	-0.811675	0.781665	0.926133	1	4995	tags=50%, list=42%, signal=86%
GOBP_DEFENSE_RESPONSE_TO_BACTERIUM	81	-0.26464	-0.966573	0.548387	0.765513	1	2662	tags=26%, list=22%, signal=33%
GOBP_DEFENSE_RESPONSE_TO_GRAM_NEGATIVE_BACTERIUM	23	-0.517037	-1.51259	0.0401506	0.102636	1	2590	tags=43%, list=22%, signal=55%
GOBP_DEFENSE_RESPONSE_TO_GRAM_POSITIVE_BACTERIUM	30	-0.438771	-1.35098	0.0879802	0.23226	1	3367	tags=43%, list=28%, signal=60%
GOBP_DEFENSE_RESPONSE_TO_VIRUS	147	-0.311953	-1.20956	0.116062	0.402836	1	5326	tags=58%, list=45%, signal=103%
GOBP_DEMETHYLATION	46	-0.264679	-0.885662	0.676301	0.860075	1	5424	tags=48%, list=45%, signal=87%
GOBP_DENDRITE_DEVELOPMENT	162	-0.270474	-1.04393	0.393004	0.64596	1	2890	tags=28%, list=24%, signal=37%
GOBP_DENDRITE_EXTENSION	16	-0.254917	-0.676515	0.899346	0.983012	1	3885	tags=44%, list=33%, signal=65%
GOBP_DENDRITE_MORPHOGENESIS	99	-0.224831	-0.831565	0.785714	0.909449	1	2423	tags=22%, list=20%, signal=28%
GOBP_DENDRITIC_CELL_DIFFERENTIATION	20	0.392056	1.36784	0.0943396	0.379432	1	991	tags=25%, list=8%, signal=27%
GOBP_DENDRITIC_SPINE_DEVELOPMENT	71	-0.340681	-1.20509	0.191584	0.409044	1	2890	tags=34%, list=24%, signal=44%
GOBP_DENDRITIC_SPINE_MAINTENANCE	16	-0.243549	-0.656466	0.903014	0.988963	1	4958	tags=56%, list=42%, signal=96%
GOBP_DENDRITIC_SPINE_MORPHOGENESIS	40	-0.315157	-1.01875	0.450176	0.686049	1	3300	tags=35%, list=28%, signal=48%
GOBP_DEOXYRIBONUCLEOTIDE_METABOLIC_PROCESS	32	-0.529276	-1.64576	0.00977995	0.0408746	1	3528	tags=53%, list=30%, signal=75%
GOBP_DEOXYRIBOSE_PHOSPHATE_CATABOLIC_PROCESS	22	-0.481906	-1.39796	0.07314	0.185342	1	3826	tags=55%, list=32%, signal=80%
GOBP_DEPHOSPHORYLATION	345	-0.27228	-1.10478	0.220662	0.559199	1	4029	tags=37%, list=34%, signal=55%
GOBP_DETECTION_OF_ABIOTIC_STIMULUS	54	-0.199855	-0.68122	0.938776	0.982393	1	5479	tags=48%, list=46%, signal=89%
GOBP_DETECTION_OF_BIOTIC_STIMULUS	19	-0.416704	-1.14962	0.296937	0.485138	1	2690	tags=42%, list=23%, signal=54%
GOBP_DETECTION_OF_CHEMICAL_STIMULUS	35	0.280327	1.13096	0.25625	0.635217	1	2005	tags=34%, list=17%, signal=41%
GOBP_DETECTION_OF_LIGHT_STIMULUS	29	0.210328	0.798993	0.843902	0.955741	1	998	tags=17%, list=8%, signal=19%
GOBP_DETECTION_OF_MECHANICAL_STIMULUS	20	-0.356919	-1.00793	0.455712	0.702835	1	1062	tags=15%, list=9%, signal=16%
GOBP_DETECTION_OF_STIMULUS	135	-0.321622	-1.23812	0.10625	0.364343	1	1179	tags=17%, list=10%, signal=19%
GOBP_DETECTION_OF_STIMULUS_INVOLVED_IN_SENSORY_PERCEPTION	39	-0.227173	-0.734536	0.875733	0.965976	1	1477	tags=15%, list=12%, signal=18%
GOBP_DETERMINATION_OF_ADULT_LIFESPAN	16	-0.537096	-1.42459	0.0670241	0.162344	1	1423	tags=38%, list=12%, signal=43%
GOBP_DETOXIFICATION	73	-0.268233	-0.957986	0.554433	0.774828	1	2686	tags=30%, list=23%, signal=39%
GOBP_DEVELOPMENT_OF_PRIMARY_FEMALE_SEXUAL_CHARACTERISTICS	64	-0.402772	-1.39876	0.0405862	0.184981	1	2236	tags=39%, list=19%, signal=48%
GOBP_DEVELOPMENT_OF_PRIMARY_SEXUAL_CHARACTERISTICS	126	-0.425329	-1.6079	0	0.0542909	1	2990	tags=44%, list=25%, signal=58%
GOBP_DEVELOPMENTAL_CELL_GROWTH	135	0.17216	0.900844	0.725	0.874135	1	1976	tags=26%, list=17%, signal=31%
GOBP_DEVELOPMENTAL_GROWTH	373	-0.28231	-1.16207	0.0932798	0.468475	1	3706	tags=38%, list=31%, signal=54%
GOBP_DEVELOPMENTAL_GROWTH_INVOLVED_IN_MORPHOGENESIS	137	-0.18061	-0.69424	0.958203	0.980537	1	3885	tags=32%, list=33%, signal=47%
GOBP_DEVELOPMENTAL_MATURATION	145	-0.240406	-0.92088	0.663848	0.817538	1	2140	tags=19%, list=18%, signal=22%
GOBP_DEVELOPMENTAL_PIGMENTATION	27	-0.229373	-0.683823	0.88	0.982381	1	4133	tags=37%, list=35%, signal=57%
GOBP_DEVELOPMENTAL_PROCESS_INVOLVED_IN_REPRODUCTION	498	-0.310789	-1.27597	0.0100301	0.31629	1	2990	tags=31%, list=25%, signal=40%
GOBP_DIACYLGLYCEROL_METABOLIC_PROCESS	20	0.281155	0.969242	0.492891	0.822232	1	1649	tags=25%, list=14%, signal=29%
GOBP_DICARBOXYLIC_ACID_METABOLIC_PROCESS	61	-0.364314	-1.26082	0.12362	0.334123	1	3983	tags=52%, list=33%, signal=78%
GOBP_DICARBOXYLIC_ACID_TRANSPORT	54	0.187718	0.843147	0.754545	0.931836	1	443	tags=11%, list=4%, signal=11%
GOBP_DIENCEPHALON_DEVELOPMENT	23	-0.256599	-0.741962	0.830402	0.96393	1	4532	tags=48%, list=38%, signal=77%
GOBP_DIGESTION	41	-0.32024	-1.0493	0.427725	0.637451	1	510	tags=15%, list=4%, signal=15%
GOBP_DIGESTIVE_SYSTEM_DEVELOPMENT	68	0.247556	1.14952	0.215686	0.617552	1	1134	tags=22%, list=10%, signal=24%
GOBP_DIGESTIVE_SYSTEM_PROCESS	36	-0.355108	-1.12888	0.294686	0.519125	1	510	tags=17%, list=4%, signal=17%
GOBP_DIGESTIVE_TRACT_MORPHOGENESIS	21	0.344505	1.23042	0.180488	0.511148	1	1733	tags=38%, list=15%, signal=44%
GOBP_DIOL_BIOSYNTHETIC_PROCESS	15	-0.231307	-0.616704	0.935065	0.993513	1	2669	tags=27%, list=22%, signal=34%
GOBP_DIOL_METABOLIC_PROCESS	20	-0.245516	-0.686699	0.879949	0.981199	1	2889	tags=30%, list=24%, signal=40%
GOBP_DIVALENT_INORGANIC_CATION_HOMEOSTASIS	210	-0.217467	-0.866658	0.791242	0.879093	1	4304	tags=35%, list=36%, signal=54%
GOBP_DNA_BIOSYNTHETIC_PROCESS	155	-0.527928	-2.05003	0	0.000258462	0.04	2417	tags=41%, list=20%, signal=51%
GOBP_DNA_CATABOLIC_PROCESS	30	-0.422404	-1.29769	0.115528	0.289487	1	1540	tags=27%, list=13%, signal=31%
GOBP_DNA_CATABOLIC_PROCESS_ENDONUCLEOLYTIC	22	-0.43314	-1.23876	0.181703	0.363704	1	1540	tags=27%, list=13%, signal=31%
GOBP_DNA_CONFORMATION_CHANGE	233	-0.614643	-2.45114	0	0	0	2314	tags=52%, list=19%, signal=64%
GOBP_DNA_DAMAGE_RESPONSE_DETECTION_OF_DNA_DAMAGE	36	-0.682363	-2.16811	0	9.5564e-06	0.001	627	tags=39%, list=5%, signal=41%
GOBP_DNA_DAMAGE_RESPONSE_SIGNAL_TRANSDUCTION_BY_P53_CLASS_MEDIATOR	88	-0.51826	-1.89383	0	0.00255877	0.464	3799	tags=59%, list=32%, signal=86%
GOBP_DNA_DAMAGE_RESPONSE_SIGNAL_TRANSDUCTION_RESULTING_IN_TRANSCRIPTION	15	-0.539552	-1.4233	0.0728218	0.163283	1	1975	tags=47%, list=17%, signal=56%
GOBP_DNA_DEALKYLATION	20	-0.382633	-1.0708	0.382842	0.605957	1	5310	tags=60%, list=45%, signal=108%
GOBP_DNA_DEMETHYLATION	15	-0.472455	-1.25408	0.186755	0.343801	1	5152	tags=67%, list=43%, signal=117%
GOBP_DNA_DEPENDENT_DNA_REPLICATION	139	-0.73099	-2.77012	0	0	0	1658	tags=63%, list=14%, signal=73%
GOBP_DNA_DEPENDENT_DNA_REPLICATION_MAINTENANCE_OF_FIDELITY	41	-0.792758	-2.57195	0	0	0	1658	tags=73%, list=14%, signal=85%
GOBP_DNA_DOUBLE_STRAND_BREAK_PROCESSING	21	-0.491145	-1.39855	0.0678851	0.185168	1	3000	tags=48%, list=25%, signal=64%
GOBP_DNA_GEOMETRIC_CHANGE	102	-0.571119	-2.11366	0	6.27886e-05	0.008	3153	tags=57%, list=26%, signal=77%
GOBP_DNA_INTEGRITY_CHECKPOINT	140	-0.566059	-2.1573	0	3.66112e-05	0.004	1141	tags=35%, list=10%, signal=38%
GOBP_DNA_METHYLATION	46	-0.427701	-1.40727	0.0484988	0.176664	1	3216	tags=50%, list=27%, signal=68%
GOBP_DNA_METHYLATION_OR_DEMETHYLATION	59	-0.393642	-1.38179	0.0444939	0.201344	1	3216	tags=44%, list=27%, signal=60%
GOBP_DNA_MODIFICATION	80	-0.40734	-1.4496	0.0208791	0.145	1	3365	tags=45%, list=28%, signal=62%
GOBP_DNA_PACKAGING	134	-0.649768	-2.45164	0	0	0	2026	tags=54%, list=17%, signal=65%
GOBP_DNA_RECOMBINATION	212	-0.578716	-2.27412	0	1.41981e-05	0.001	3217	tags=58%, list=27%, signal=79%
GOBP_DNA_REPAIR	469	-0.51564	-2.11886	0	6.38014e-05	0.008	3541	tags=52%, list=30%, signal=71%
GOBP_DNA_REPLICATION	246	-0.666304	-2.6514	0	0	0	1844	tags=54%, list=15%, signal=63%
GOBP_DNA_REPLICATION_CHECKPOINT	15	-0.769342	-2.00727	0	0.00042285	0.072	1511	tags=67%, list=13%, signal=76%
GOBP_DNA_REPLICATION_INDEPENDENT_NUCLEOSOME_ORGANIZATION	38	-0.763524	-2.45584	0	0	0	2023	tags=79%, list=17%, signal=95%
GOBP_DNA_REPLICATION_INITIATION	38	-0.759919	-2.4356	0	0	0	1251	tags=66%, list=10%, signal=73%
GOBP_DNA_STRAND_ELONGATION	25	-0.781357	-2.29756	0	0	0	1582	tags=76%, list=13%, signal=87%
GOBP_DNA_STRAND_ELONGATION_INVOLVED_IN_DNA_REPLICATION	18	-0.857627	-2.32638	0	0	0	1251	tags=89%, list=10%, signal=99%
GOBP_DNA_SYNTHESIS_INVOLVED_IN_DNA_REPAIR	46	-0.603147	-1.98823	0	0.00067356	0.12	650	tags=35%, list=5%, signal=37%
GOBP_DNA_TEMPLATED_TRANSCRIPTION_ELONGATION	103	-0.366122	-1.35313	0.0426894	0.230181	1	4063	tags=46%, list=34%, signal=69%
GOBP_DNA_TEMPLATED_TRANSCRIPTION_INITIATION	191	-0.363977	-1.43827	0.00204708	0.152315	1	4990	tags=53%, list=42%, signal=89%
GOBP_DNA_TEMPLATED_TRANSCRIPTION_TERMINATION	68	-0.470757	-1.66825	0	0.0337239	1	3993	tags=54%, list=33%, signal=81%
GOBP_DNA_UNWINDING_INVOLVED_IN_DNA_REPLICATION	15	-0.760793	-1.97119	0	0.000838781	0.155	1658	tags=73%, list=14%, signal=85%
GOBP_DOPAMINE_METABOLIC_PROCESS	15	0.284386	0.934807	0.555556	0.852407	1	1281	tags=33%, list=11%, signal=37%
GOBP_DOPAMINE_RECEPTOR_SIGNALING_PATHWAY	22	-0.345905	-0.986803	0.50625	0.737298	1	2324	tags=27%, list=19%, signal=34%
GOBP_DOPAMINERGIC_NEURON_DIFFERENTIATION	15	-0.333137	-0.890127	0.637566	0.853553	1	2029	tags=27%, list=17%, signal=32%
GOBP_DORSAL_VENTRAL_NEURAL_TUBE_PATTERNING	16	-0.274551	-0.738256	0.826544	0.96508	1	6028	tags=69%, list=51%, signal=139%
GOBP_DORSAL_VENTRAL_PATTERN_FORMATION	31	0.200504	0.791439	0.842365	0.958782	1	1759	tags=26%, list=15%, signal=30%
GOBP_DOUBLE_STRAND_BREAK_REPAIR	209	-0.588578	-2.32244	0	0	0	1745	tags=44%, list=15%, signal=50%
GOBP_DRUG_METABOLIC_PROCESS	19	0.300272	1.04871	0.384615	0.742656	1	1920	tags=42%, list=16%, signal=50%
GOBP_EAR_DEVELOPMENT	89	0.23554	1.15418	0.115942	0.615405	1	1134	tags=19%, list=10%, signal=21%
GOBP_EAR_MORPHOGENESIS	44	0.202146	0.827361	0.798701	0.942028	1	1134	tags=16%, list=10%, signal=18%
GOBP_ELECTRON_TRANSPORT_CHAIN	133	-0.266821	-1.02281	0.442006	0.680699	1	5874	tags=57%, list=49%, signal=111%
GOBP_EMBRYO_DEVELOPMENT_ENDING_IN_BIRTH_OR_EGG_HATCHING	387	-0.338425	-1.37656	0	0.207762	1	3300	tags=37%, list=28%, signal=49%
GOBP_EMBRYO_IMPLANTATION	27	-0.417935	-1.25272	0.165848	0.345553	1	2064	tags=37%, list=17%, signal=45%
GOBP_EMBRYONIC_APPENDAGE_MORPHOGENESIS	61	0.168488	0.76243	0.909836	0.962554	1	1496	tags=20%, list=13%, signal=22%
GOBP_EMBRYONIC_AXIS_SPECIFICATION	20	0.461634	1.60891	0.028436	0.198093	1	439	tags=25%, list=4%, signal=26%
GOBP_EMBRYONIC_CAMERA_TYPE_EYE_DEVELOPMENT	18	0.253357	0.852875	0.682008	0.921865	1	1040	tags=17%, list=9%, signal=18%
GOBP_EMBRYONIC_CRANIAL_SKELETON_MORPHOGENESIS	31	-0.451954	-1.40505	0.0622665	0.17919	1	3247	tags=48%, list=27%, signal=66%
GOBP_EMBRYONIC_DIGIT_MORPHOGENESIS	29	0.275965	1.03188	0.387435	0.754028	1	1496	tags=28%, list=13%, signal=31%
GOBP_EMBRYONIC_EYE_MORPHOGENESIS	15	0.251876	0.812765	0.747863	0.950512	1	615	tags=13%, list=5%, signal=14%
GOBP_EMBRYONIC_HEART_TUBE_DEVELOPMENT	40	0.251838	1.05693	0.329268	0.721923	1	1052	tags=20%, list=9%, signal=22%
GOBP_EMBRYONIC_HEART_TUBE_MORPHOGENESIS	37	0.246571	0.997055	0.481707	0.797493	1	1052	tags=19%, list=9%, signal=21%
GOBP_EMBRYONIC_HEMOPOIESIS	18	-0.380232	-1.04649	0.419974	0.641399	1	3158	tags=44%, list=26%, signal=60%
GOBP_EMBRYONIC_MORPHOGENESIS	319	-0.238933	-0.966751	0.601208	0.765271	1	4896	tags=49%, list=41%, signal=80%
GOBP_EMBRYONIC_ORGAN_DEVELOPMENT	225	-0.311347	-1.22871	0.0744898	0.376664	1	3438	tags=37%, list=29%, signal=51%
GOBP_EMBRYONIC_ORGAN_MORPHOGENESIS	137	-0.253788	-0.973684	0.550679	0.757487	1	3303	tags=33%, list=28%, signal=45%
GOBP_EMBRYONIC_PATTERN_SPECIFICATION	31	0.400343	1.52558	0.0185185	0.247434	1	1134	tags=29%, list=10%, signal=32%
GOBP_EMBRYONIC_PLACENTA_DEVELOPMENT	52	-0.441655	-1.49351	0.0151869	0.112461	1	1892	tags=31%, list=16%, signal=36%
GOBP_EMBRYONIC_SKELETAL_SYSTEM_DEVELOPMENT	61	-0.433043	-1.49922	0.0201568	0.110352	1	3275	tags=46%, list=27%, signal=63%
GOBP_EMBRYONIC_SKELETAL_SYSTEM_MORPHOGENESIS	48	-0.462918	-1.58701	0.00467836	0.0626948	1	3247	tags=48%, list=27%, signal=66%
GOBP_ENDOCARDIAL_CUSHION_DEVELOPMENT	23	-0.257293	-0.749306	0.820707	0.960546	1	4457	tags=52%, list=37%, signal=83%
GOBP_ENDOCARDIAL_CUSHION_FORMATION	15	-0.29506	-0.770969	0.781699	0.951277	1	4106	tags=53%, list=34%, signal=81%
GOBP_ENDOCARDIAL_CUSHION_MORPHOGENESIS	17	-0.258874	-0.700967	0.870199	0.978003	1	4106	tags=47%, list=34%, signal=72%
GOBP_ENDOCHONDRAL_BONE_MORPHOGENESIS	29	-0.470335	-1.44748	0.0487211	0.146726	1	2987	tags=45%, list=25%, signal=60%
GOBP_ENDOCRINE_HORMONE_SECRETION	22	-0.342807	-0.984487	0.499343	0.741111	1	4432	tags=50%, list=37%, signal=79%
GOBP_ENDOCRINE_PANCREAS_DEVELOPMENT	24	-0.479216	-1.38072	0.06125	0.202731	1	4206	tags=58%, list=35%, signal=90%
GOBP_ENDOCRINE_PROCESS	37	0.338553	1.38477	0.0559006	0.367444	1	539	tags=19%, list=5%, signal=20%
GOBP_ENDOCRINE_SYSTEM_DEVELOPMENT	58	-0.268032	-0.921312	0.617952	0.817186	1	4375	tags=53%, list=37%, signal=84%
GOBP_ENDOCYTIC_RECYCLING	38	-0.325546	-1.02939	0.439952	0.670159	1	2561	tags=29%, list=21%, signal=37%
GOBP_ENDOCYTOSIS	352	-0.186871	-0.753581	0.964824	0.959659	1	3079	tags=24%, list=26%, signal=31%
GOBP_ENDODERM_DEVELOPMENT	46	-0.270179	-0.896165	0.638073	0.846546	1	4349	tags=52%, list=36%, signal=82%
GOBP_ENDODERM_FORMATION	31	-0.345392	-1.06771	0.377751	0.610331	1	2139	tags=35%, list=18%, signal=43%
GOBP_ENDODERMAL_CELL_DIFFERENTIATION	27	-0.314071	-0.946455	0.567568	0.789309	1	2139	tags=33%, list=18%, signal=41%
GOBP_ENDOMEMBRANE_SYSTEM_ORGANIZATION	356	-0.204723	-0.826056	0.912563	0.914858	1	3448	tags=25%, list=29%, signal=34%
GOBP_ENDONUCLEOLYTIC_CLEAVAGE_INVOLVED_IN_RRNA_PROCESSING	15	-0.357998	-0.938848	0.564644	0.797691	1	6218	tags=67%, list=52%, signal=139%
GOBP_ENDOPLASMIC_RETICULUM_CALCIUM_ION_HOMEOSTASIS	24	0.185866	0.686467	0.901869	0.978896	1	1630	tags=17%, list=14%, signal=19%
GOBP_ENDOPLASMIC_RETICULUM_MANNOSE_TRIMMING	15	-0.214183	-0.569243	0.95935	0.997686	1	6337	tags=53%, list=53%, signal=114%
GOBP_ENDOPLASMIC_RETICULUM_ORGANIZATION	65	-0.273653	-0.968314	0.538288	0.764521	1	4650	tags=42%, list=39%, signal=68%
GOBP_ENDOPLASMIC_RETICULUM_TO_CYTOSOL_TRANSPORT	23	-0.333923	-0.974819	0.49553	0.755982	1	6550	tags=61%, list=55%, signal=135%
GOBP_ENDOPLASMIC_RETICULUM_TO_GOLGI_VESICLE_MEDIATED_TRANSPORT	161	-0.139183	-0.543416	1	0.998969	1	5591	tags=39%, list=47%, signal=72%
GOBP_ENDOPLASMIC_RETICULUM_TUBULAR_NETWORK_ORGANIZATION	16	-0.304999	-0.796241	0.753947	0.936622	1	2122	tags=31%, list=18%, signal=38%
GOBP_ENDOPLASMIC_RETICULUM_UNFOLDED_PROTEIN_RESPONSE	104	-0.186201	-0.68923	0.955032	0.98047	1	3561	tags=25%, list=30%, signal=35%
GOBP_ENDOSOMAL_TRANSPORT	184	-0.164899	-0.64468	0.991795	0.990185	1	3689	tags=25%, list=31%, signal=36%
GOBP_ENDOSOME_ORGANIZATION	68	0.243399	1.1121	0.264706	0.660495	1	2423	tags=29%, list=20%, signal=37%
GOBP_ENDOSOME_TO_LYSOSOME_TRANSPORT	47	0.323167	1.36896	0.0588235	0.381393	1	1887	tags=28%, list=16%, signal=33%
GOBP_ENDOSOME_TRANSPORT_VIA_MULTIVESICULAR_BODY_SORTING_PATHWAY	24	0.199797	0.722836	0.905473	0.973734	1	1469	tags=17%, list=12%, signal=19%
GOBP_ENDOTHELIAL_CELL_APOPTOTIC_PROCESS	26	-0.290156	-0.859883	0.685535	0.884811	1	2703	tags=31%, list=23%, signal=40%
GOBP_ENDOTHELIAL_CELL_CHEMOTAXIS	17	-0.385627	-1.04122	0.413158	0.649729	1	2029	tags=29%, list=17%, signal=35%
GOBP_ENDOTHELIAL_CELL_DEVELOPMENT	40	-0.366191	-1.18528	0.21978	0.434783	1	3036	tags=43%, list=25%, signal=57%
GOBP_ENDOTHELIAL_CELL_MIGRATION	143	-0.308326	-1.18957	0.149844	0.430203	1	3216	tags=35%, list=27%, signal=47%
GOBP_ENDOTHELIAL_CELL_PROLIFERATION	82	-0.402325	-1.45916	0.0151351	0.138375	1	3142	tags=41%, list=26%, signal=56%
GOBP_ENDOTHELIUM_DEVELOPMENT	73	-0.334699	-1.19185	0.18465	0.426789	1	3142	tags=42%, list=26%, signal=57%
GOBP_ENERGY_DERIVATION_BY_OXIDATION_OF_ORGANIC_COMPOUNDS	208	-0.313915	-1.25011	0.0681587	0.348013	1	4818	tags=48%, list=40%, signal=78%
GOBP_ENERGY_HOMEOSTASIS	23	0.288064	1.05757	0.32381	0.721371	1	1389	tags=30%, list=12%, signal=34%
GOBP_ENERGY_RESERVE_METABOLIC_PROCESS	53	-0.285126	-0.963435	0.543427	0.770545	1	2987	tags=32%, list=25%, signal=43%
GOBP_ENSHEATHMENT_OF_NEURONS	79	-0.23873	-0.861058	0.724622	0.883979	1	2851	tags=28%, list=24%, signal=36%
GOBP_ENTEROENDOCRINE_CELL_DIFFERENTIATION	17	-0.469486	-1.25197	0.171613	0.34642	1	2324	tags=35%, list=19%, signal=44%
GOBP_ENTRAINMENT_OF_CIRCADIAN_CLOCK	27	0.199645	0.756569	0.857988	0.961329	1	491	tags=11%, list=4%, signal=12%
GOBP_ENTRY_INTO_HOST	83	-0.214591	-0.769788	0.87541	0.951669	1	2052	tags=20%, list=17%, signal=25%
GOBP_EPHRIN_RECEPTOR_SIGNALING_PATHWAY	64	-0.269736	-0.930553	0.600897	0.809134	1	5314	tags=53%, list=45%, signal=95%
GOBP_EPIBOLY	25	-0.497868	-1.43988	0.0537084	0.151369	1	2827	tags=48%, list=24%, signal=63%
GOBP_EPIDERMAL_CELL_DIFFERENTIATION	111	-0.292532	-1.08611	0.319218	0.58478	1	3550	tags=40%, list=30%, signal=56%
GOBP_EPIDERMAL_GROWTH_FACTOR_RECEPTOR_SIGNALING_PATHWAY	89	-0.316864	-1.16055	0.221164	0.470414	1	4559	tags=49%, list=38%, signal=79%
GOBP_EPIDERMIS_DEVELOPMENT	165	-0.282992	-1.09869	0.294845	0.567951	1	3559	tags=38%, list=30%, signal=54%
GOBP_EPIDERMIS_MORPHOGENESIS	15	-0.41118	-1.08577	0.360892	0.584974	1	3630	tags=53%, list=30%, signal=77%
GOBP_EPITHELIAL_CELL_APOPTOTIC_PROCESS	62	-0.392885	-1.36581	0.0527497	0.217616	1	2703	tags=39%, list=23%, signal=50%
GOBP_EPITHELIAL_CELL_DEVELOPMENT	128	-0.348207	-1.31981	0.0474227	0.263703	1	3158	tags=38%, list=26%, signal=52%
GOBP_EPITHELIAL_CELL_DIFFERENTIATION	347	-0.318996	-1.29558	0.00803213	0.291493	1	3268	tags=38%, list=27%, signal=51%
GOBP_EPITHELIAL_CELL_DIFFERENTIATION_INVOLVED_IN_KIDNEY_DEVELOPMENT	26	-0.36394	-1.10657	0.328467	0.556143	1	2923	tags=46%, list=25%, signal=61%
GOBP_EPITHELIAL_CELL_PROLIFERATION	222	-0.358639	-1.44371	0.00304569	0.149195	1	2885	tags=35%, list=24%, signal=45%
GOBP_EPITHELIAL_TO_MESENCHYMAL_TRANSITION	99	-0.389351	-1.43131	0.0150054	0.157374	1	4507	tags=55%, list=38%, signal=87%
GOBP_EPITHELIAL_TUBE_FORMATION	76	-0.225205	-0.810881	0.812429	0.92641	1	1532	tags=17%, list=13%, signal=20%
GOBP_EPITHELIAL_TUBE_MORPHOGENESIS	180	-0.196092	-0.766863	0.912773	0.952951	1	2964	tags=27%, list=25%, signal=36%
GOBP_ER_NUCLEUS_SIGNALING_PATHWAY	47	-0.161707	-0.536711	0.995338	0.998734	1	4650	tags=30%, list=39%, signal=49%
GOBP_ERAD_PATHWAY	87	-0.205313	-0.751033	0.885529	0.961381	1	6451	tags=49%, list=54%, signal=107%
GOBP_ERBB_SIGNALING_PATHWAY	105	-0.298751	-1.10993	0.295064	0.550382	1	4559	tags=50%, list=38%, signal=79%
GOBP_ERBB2_SIGNALING_PATHWAY	24	-0.238236	-0.685763	0.897829	0.981383	1	5331	tags=58%, list=45%, signal=105%
GOBP_ERK1_AND_ERK2_CASCADE	158	-0.224632	-0.871051	0.753112	0.874994	1	3501	tags=31%, list=29%, signal=43%
GOBP_ERROR_FREE_TRANSLESION_SYNTHESIS	21	-0.699698	-1.98414	0	0.000698394	0.126	627	tags=48%, list=5%, signal=50%
GOBP_ERROR_PRONE_TRANSLESION_SYNTHESIS	20	-0.748256	-2.12535	0	4.94765e-05	0.006	627	tags=50%, list=5%, signal=53%
GOBP_ERYTHROCYTE_DEVELOPMENT	24	-0.245477	-0.710727	0.869888	0.975633	1	5397	tags=58%, list=45%, signal=106%
GOBP_ERYTHROCYTE_HOMEOSTASIS	91	-0.379383	-1.37856	0.0271739	0.205149	1	4196	tags=43%, list=35%, signal=66%
GOBP_ESTABLISHMENT_OF_CELL_POLARITY	106	-0.355348	-1.32485	0.0390879	0.258363	1	3215	tags=34%, list=27%, signal=46%
GOBP_ESTABLISHMENT_OF_ENDOTHELIAL_BARRIER	31	-0.339725	-1.04696	0.399755	0.640282	1	3036	tags=42%, list=25%, signal=56%
GOBP_ESTABLISHMENT_OF_EPITHELIAL_CELL_POLARITY	23	-0.174922	-0.506971	0.986041	1	1	6345	tags=65%, list=53%, signal=139%
GOBP_ESTABLISHMENT_OF_MITOCHONDRION_LOCALIZATION	18	-0.383028	-1.06373	0.399481	0.616893	1	1449	tags=28%, list=12%, signal=32%
GOBP_ESTABLISHMENT_OF_MITOTIC_SPINDLE_LOCALIZATION	31	-0.687189	-2.15377	0	3.59456e-05	0.004	1132	tags=48%, list=9%, signal=53%
GOBP_ESTABLISHMENT_OF_MITOTIC_SPINDLE_ORIENTATION	26	-0.658478	-1.97301	0.00122399	0.000812421	0.15	1132	tags=42%, list=9%, signal=47%
GOBP_ESTABLISHMENT_OF_ORGANELLE_LOCALIZATION	324	-0.340619	-1.38783	0.00100503	0.194486	1	3372	tags=32%, list=28%, signal=44%
GOBP_ESTABLISHMENT_OF_PIGMENT_GRANULE_LOCALIZATION	17	0.36047	1.21331	0.209486	0.528974	1	523	tags=18%, list=4%, signal=18%
GOBP_ESTABLISHMENT_OF_PROTEIN_LOCALIZATION_TO_CHROMOSOME	24	-0.570698	-1.66797	0.00374065	0.0337962	1	2307	tags=42%, list=19%, signal=52%
GOBP_ESTABLISHMENT_OF_PROTEIN_LOCALIZATION_TO_ENDOPLASMIC_RETICULUM	105	0.290428	1.48748	0	0.276691	1	3158	tags=54%, list=26%, signal=73%
GOBP_ESTABLISHMENT_OF_PROTEIN_LOCALIZATION_TO_MEMBRANE	272	-0.137418	-0.548806	1	0.998649	1	4741	tags=26%, list=40%, signal=43%
GOBP_ESTABLISHMENT_OF_PROTEIN_LOCALIZATION_TO_MITOCHONDRIAL_MEMBRANE	45	-0.366309	-1.21404	0.20048	0.396515	1	3354	tags=40%, list=28%, signal=55%
GOBP_ESTABLISHMENT_OF_PROTEIN_LOCALIZATION_TO_ORGANELLE	459	-0.255063	-1.04481	0.351703	0.644337	1	4466	tags=34%, list=37%, signal=53%
GOBP_ESTABLISHMENT_OF_PROTEIN_LOCALIZATION_TO_PLASMA_MEMBRANE	42	-0.222325	-0.733941	0.86342	0.966049	1	4958	tags=36%, list=42%, signal=61%
GOBP_ESTABLISHMENT_OF_PROTEIN_LOCALIZATION_TO_TELOMERE	18	-0.595175	-1.61201	0.0169935	0.0528811	1	728	tags=28%, list=6%, signal=30%
GOBP_ESTABLISHMENT_OF_PROTEIN_LOCALIZATION_TO_VACUOLE	42	0.159659	0.683686	0.979592	0.979962	1	2203	tags=26%, list=18%, signal=32%
GOBP_ESTABLISHMENT_OF_RNA_LOCALIZATION	163	-0.494218	-1.91348	0	0.0018595	0.349	3846	tags=57%, list=32%, signal=83%
GOBP_ESTABLISHMENT_OF_SPINDLE_ORIENTATION	29	-0.599069	-1.81193	0.00243013	0.00786422	0.913	1132	tags=38%, list=9%, signal=42%
GOBP_ESTABLISHMENT_OF_TISSUE_POLARITY	95	-0.279769	-1.03025	0.425847	0.66896	1	3592	tags=40%, list=30%, signal=57%
GOBP_ESTABLISHMENT_OR_MAINTENANCE_OF_BIPOLAR_CELL_POLARITY	32	-0.298845	-0.930729	0.589681	0.808931	1	2827	tags=31%, list=24%, signal=41%
GOBP_ESTABLISHMENT_OR_MAINTENANCE_OF_CELL_POLARITY	160	-0.344092	-1.34655	0.0175077	0.235716	1	2831	tags=32%, list=24%, signal=41%
GOBP_ESTABLISHMENT_OR_MAINTENANCE_OF_MONOPOLAR_CELL_POLARITY	17	0.235836	0.780465	0.809735	0.963154	1	66	tags=6%, list=1%, signal=6%
GOBP_ESTROGEN_METABOLIC_PROCESS	17	-0.341932	-0.928088	0.594667	0.812198	1	1097	tags=24%, list=9%, signal=26%
GOBP_ETHER_METABOLIC_PROCESS	17	-0.203461	-0.553759	0.976471	0.998339	1	272	tags=6%, list=2%, signal=6%
GOBP_EXCRETION	23	0.47435	1.72836	0	0.140616	1	1400	tags=43%, list=12%, signal=49%
GOBP_EXECUTION_PHASE_OF_APOPTOSIS	55	-0.478841	-1.62026	0.0056243	0.0497134	1	3716	tags=51%, list=31%, signal=74%
GOBP_EXIT_FROM_MITOSIS	23	-0.619436	-1.80774	0.001221	0.00820376	0.924	2770	tags=61%, list=23%, signal=79%
GOBP_EXOCRINE_SYSTEM_DEVELOPMENT	23	-0.271718	-0.790829	0.760897	0.939093	1	1532	tags=17%, list=13%, signal=20%
GOBP_EXOCYTIC_PROCESS	51	0.225613	1.00791	0.437037	0.791052	1	1208	tags=18%, list=10%, signal=20%
GOBP_EXPORT_ACROSS_PLASMA_MEMBRANE	25	-0.287875	-0.843974	0.711223	0.896551	1	4483	tags=40%, list=38%, signal=64%
GOBP_EXTERNAL_ENCAPSULATING_STRUCTURE_ORGANIZATION	208	-0.243451	-0.962357	0.580844	0.771453	1	2418	tags=26%, list=20%, signal=33%
GOBP_EXTRACELLULAR_MATRIX_ASSEMBLY	26	-0.419611	-1.22956	0.195652	0.37583	1	2022	tags=46%, list=17%, signal=55%
GOBP_EXTRACELLULAR_MATRIX_DISASSEMBLY	45	-0.236244	-0.769835	0.829352	0.952001	1	2361	tags=24%, list=20%, signal=30%
GOBP_EXTRACELLULAR_TRANSPORT	18	0.411437	1.39804	0.104603	0.355388	1	1831	tags=39%, list=15%, signal=46%
GOBP_EXTRACELLULAR_VESICLE_BIOGENESIS	17	-0.182406	-0.493957	0.986962	1	1	3433	tags=29%, list=29%, signal=41%
GOBP_EXTRINSIC_APOPTOTIC_SIGNALING_PATHWAY	151	-0.322475	-1.24795	0.0767613	0.351533	1	3978	tags=40%, list=33%, signal=60%
GOBP_EXTRINSIC_APOPTOTIC_SIGNALING_PATHWAY_VIA_DEATH_DOMAIN_RECEPTORS	67	-0.368451	-1.29609	0.0960452	0.290954	1	3978	tags=40%, list=33%, signal=60%
GOBP_EYE_MORPHOGENESIS	67	-0.197686	-0.69641	0.92539	0.979211	1	3338	tags=31%, list=28%, signal=43%
GOBP_EYE_PHOTORECEPTOR_CELL_DIFFERENTIATION	16	-0.270933	-0.71446	0.855422	0.974123	1	2722	tags=31%, list=23%, signal=40%
GOBP_FACE_DEVELOPMENT	31	0.241455	0.949015	0.562874	0.842552	1	239	tags=10%, list=2%, signal=10%
GOBP_FAT_CELL_DIFFERENTIATION	151	-0.319538	-1.24144	0.0997921	0.36011	1	3377	tags=38%, list=28%, signal=53%
GOBP_FAT_SOLUBLE_VITAMIN_METABOLIC_PROCESS	21	0.33645	1.20094	0.188073	0.552476	1	1408	tags=29%, list=12%, signal=32%
GOBP_FATTY_ACID_BETA_OXIDATION	59	-0.205035	-0.709639	0.912744	0.975693	1	6058	tags=53%, list=51%, signal=106%
GOBP_FATTY_ACID_BIOSYNTHETIC_PROCESS	86	0.159787	0.75723	0.929412	0.961608	1	575	tags=8%, list=5%, signal=8%
GOBP_FATTY_ACID_CATABOLIC_PROCESS	82	-0.189956	-0.69296	0.93675	0.980142	1	6058	tags=48%, list=51%, signal=96%
GOBP_FATTY_ACID_DERIVATIVE_BIOSYNTHETIC_PROCESS	34	-0.439162	-1.38563	0.0650602	0.196784	1	2878	tags=41%, list=24%, signal=54%
GOBP_FATTY_ACID_DERIVATIVE_METABOLIC_PROCESS	47	-0.397355	-1.31296	0.0929152	0.272305	1	2878	tags=40%, list=24%, signal=53%
GOBP_FATTY_ACID_METABOLIC_PROCESS	241	-0.195852	-0.780848	0.914198	0.945381	1	2662	tags=21%, list=22%, signal=27%
GOBP_FATTY_ACID_TRANSMEMBRANE_TRANSPORT	38	-0.283018	-0.915502	0.607229	0.823267	1	2534	tags=26%, list=21%, signal=33%
GOBP_FATTY_ACID_TRANSPORT	80	-0.234606	-0.849238	0.749182	0.893447	1	963	tags=11%, list=8%, signal=12%
GOBP_FATTY_ACYL_COA_BIOSYNTHETIC_PROCESS	24	-0.436071	-1.25699	0.165012	0.340193	1	5915	tags=79%, list=50%, signal=157%
GOBP_FATTY_ACYL_COA_METABOLIC_PROCESS	31	-0.436725	-1.35222	0.0799508	0.231	1	4403	tags=58%, list=37%, signal=92%
GOBP_FC_EPSILON_RECEPTOR_SIGNALING_PATHWAY	93	-0.301896	-1.10249	0.300541	0.563093	1	5802	tags=66%, list=49%, signal=127%
GOBP_FC_RECEPTOR_MEDIATED_STIMULATORY_SIGNALING_PATHWAY	64	-0.218951	-0.766904	0.848552	0.953096	1	2425	tags=23%, list=20%, signal=29%
GOBP_FC_RECEPTOR_SIGNALING_PATHWAY	143	-0.257389	-0.990185	0.505219	0.732777	1	4500	tags=44%, list=38%, signal=70%
GOBP_FEEDING_BEHAVIOR	31	0.256577	0.999042	0.402985	0.796896	1	506	tags=10%, list=4%, signal=10%
GOBP_FEMALE_GAMETE_GENERATION	69	-0.540058	-1.90403	0	0.00215168	0.406	1284	tags=32%, list=11%, signal=36%
GOBP_FEMALE_MEIOTIC_NUCLEAR_DIVISION	18	-0.753506	-2.06412	0	0.000212402	0.032	794	tags=56%, list=7%, signal=59%
GOBP_FEMALE_SEX_DIFFERENTIATION	72	-0.370055	-1.33007	0.0746606	0.253992	1	2236	tags=38%, list=19%, signal=46%
GOBP_FERTILIZATION	66	0.182072	0.827576	0.82243	0.942829	1	1873	tags=26%, list=16%, signal=30%
GOBP_FIBROBLAST_APOPTOTIC_PROCESS	16	-0.292586	-0.77476	0.780105	0.948765	1	1393	tags=25%, list=12%, signal=28%
GOBP_FIBROBLAST_GROWTH_FACTOR_RECEPTOR_SIGNALING_PATHWAY	67	-0.324057	-1.14801	0.26082	0.486598	1	4559	tags=45%, list=38%, signal=72%
GOBP_FIBROBLAST_MIGRATION	37	-0.307721	-0.977613	0.535499	0.752077	1	5314	tags=54%, list=45%, signal=97%
GOBP_FIBROBLAST_PROLIFERATION	57	-0.504624	-1.72523	0.00114286	0.0202417	1	2091	tags=42%, list=18%, signal=51%
GOBP_FILOPODIUM_ASSEMBLY	44	-0.453967	-1.49647	0.0236686	0.111081	1	2912	tags=45%, list=24%, signal=60%
GOBP_FOAM_CELL_DIFFERENTIATION	22	-0.398343	-1.1412	0.312808	0.497502	1	4632	tags=59%, list=39%, signal=96%
GOBP_FOCAL_ADHESION_ASSEMBLY	68	-0.267657	-0.954464	0.539414	0.778872	1	4000	tags=41%, list=34%, signal=62%
GOBP_FOLIC_ACID_CONTAINING_COMPOUND_METABOLIC_PROCESS	19	-0.601295	-1.65119	0.00777202	0.0389772	1	2789	tags=68%, list=23%, signal=89%
GOBP_FOREBRAIN_CELL_MIGRATION	31	-0.434212	-1.32697	0.109412	0.256538	1	3964	tags=55%, list=33%, signal=82%
GOBP_FOREBRAIN_DEVELOPMENT	196	-0.311484	-1.23753	0.0846233	0.364733	1	3670	tags=39%, list=31%, signal=55%
GOBP_FOREBRAIN_GENERATION_OF_NEURONS	25	-0.319819	-0.946018	0.553059	0.789591	1	4374	tags=48%, list=37%, signal=76%
GOBP_FORMATION_OF_CYTOPLASMIC_TRANSLATION_INITIATION_COMPLEX	15	-0.287061	-0.75	0.81516	0.960874	1	3313	tags=27%, list=28%, signal=37%
GOBP_FORMATION_OF_PRIMARY_GERM_LAYER	63	-0.294252	-1.0218	0.443182	0.681104	1	3964	tags=48%, list=33%, signal=71%
GOBP_G_PROTEIN_COUPLED_RECEPTOR_SIGNALING_PATHWAY	344	-0.214501	-0.873464	0.826479	0.873631	1	3677	tags=33%, list=31%, signal=47%
GOBP_G0_TO_G1_TRANSITION	39	-0.579522	-1.86346	0	0.0039621	0.681	2464	tags=56%, list=21%, signal=71%
GOBP_G2_DNA_DAMAGE_CHECKPOINT	33	-0.594352	-1.87245	0	0.00343458	0.606	1070	tags=36%, list=9%, signal=40%
GOBP_GAMETE_GENERATION	339	-0.306186	-1.25065	0.037336	0.347437	1	2990	tags=30%, list=25%, signal=39%
GOBP_GANGLIOSIDE_METABOLIC_PROCESS	16	0.446148	1.41142	0.0901639	0.346932	1	964	tags=31%, list=8%, signal=34%
GOBP_GASTRULATION	107	-0.262951	-0.98025	0.524262	0.748295	1	4150	tags=45%, list=35%, signal=68%
GOBP_GASTRULATION_WITH_MOUTH_FORMING_SECOND	15	-0.353849	-0.925166	0.58	0.814545	1	5967	tags=60%, list=50%, signal=120%
GOBP_GENE_SILENCING	160	-0.490685	-1.91798	0	0.00177954	0.334	3680	tags=55%, list=31%, signal=78%
GOBP_GENERATION_OF_PRECURSOR_METABOLITES_AND_ENERGY	366	-0.30764	-1.24661	0.0350701	0.352937	1	4792	tags=49%, list=40%, signal=79%
GOBP_GENETIC_IMPRINTING	16	-0.339024	-0.884769	0.628121	0.861301	1	3256	tags=50%, list=27%, signal=69%
GOBP_GENITALIA_DEVELOPMENT	22	0.261523	0.92085	0.515695	0.86083	1	65	tags=9%, list=1%, signal=9%
GOBP_GERM_CELL_DEVELOPMENT	124	-0.273747	-1.02697	0.448421	0.674025	1	3699	tags=35%, list=31%, signal=51%
GOBP_GLAND_DEVELOPMENT	250	-0.360746	-1.44258	0	0.149789	1	3394	tags=41%, list=28%, signal=56%
GOBP_GLAND_MORPHOGENESIS	64	-0.295527	-1.04068	0.416945	0.650063	1	3472	tags=34%, list=29%, signal=48%
GOBP_GLANDULAR_EPITHELIAL_CELL_DEVELOPMENT	17	-0.488386	-1.32572	0.128137	0.257189	1	4206	tags=59%, list=35%, signal=91%
GOBP_GLANDULAR_EPITHELIAL_CELL_DIFFERENTIATION	30	-0.317119	-0.965349	0.516787	0.767991	1	2923	tags=33%, list=25%, signal=44%
GOBP_GLIAL_CELL_DEVELOPMENT	68	-0.288381	-1.02383	0.431015	0.678847	1	2462	tags=26%, list=21%, signal=33%
GOBP_GLIAL_CELL_DIFFERENTIATION	119	-0.291248	-1.11159	0.27907	0.547386	1	2462	tags=27%, list=21%, signal=34%
GOBP_GLIAL_CELL_MIGRATION	26	-0.48634	-1.44816	0.0509709	0.146227	1	4226	tags=58%, list=35%, signal=89%
GOBP_GLIAL_CELL_PROLIFERATION	26	-0.220622	-0.665829	0.91352	0.98608	1	4896	tags=50%, list=41%, signal=85%
GOBP_GLIOGENESIS	157	-0.296694	-1.15368	0.189583	0.47928	1	4432	tags=45%, list=37%, signal=70%
GOBP_GLOBAL_GENOME_NUCLEOTIDE_EXCISION_REPAIR	23	-0.394179	-1.14576	0.287454	0.490456	1	6395	tags=74%, list=54%, signal=159%
GOBP_GLOMERULUS_DEVELOPMENT	32	-0.374631	-1.14784	0.279621	0.48688	1	4457	tags=69%, list=37%, signal=110%
GOBP_GLUCAN_BIOSYNTHETIC_PROCESS	30	-0.35701	-1.10077	0.346964	0.56505	1	2755	tags=37%, list=23%, signal=48%
GOBP_GLUCOCORTICOID_METABOLIC_PROCESS	15	0.447776	1.43979	0.084	0.320945	1	1121	tags=40%, list=9%, signal=44%
GOBP_GLUCOSE_6_PHOSPHATE_METABOLIC_PROCESS	18	-0.478139	-1.30588	0.138462	0.279569	1	2829	tags=50%, list=24%, signal=65%
GOBP_GLUCOSE_CATABOLIC_PROCESS	27	-0.383489	-1.15971	0.260391	0.471743	1	4322	tags=48%, list=36%, signal=75%
GOBP_GLUCOSE_IMPORT	44	0.224046	0.941942	0.583942	0.848671	1	1302	tags=16%, list=11%, signal=18%
GOBP_GLUCOSE_METABOLIC_PROCESS	148	-0.247118	-0.960654	0.585315	0.772535	1	5477	tags=53%, list=46%, signal=98%
GOBP_GLUTAMATE_METABOLIC_PROCESS	21	0.286542	0.992667	0.438298	0.803208	1	567	tags=19%, list=5%, signal=20%
GOBP_GLUTAMATE_RECEPTOR_SIGNALING_PATHWAY	22	0.349947	1.23621	0.147982	0.506888	1	1630	tags=41%, list=14%, signal=47%
GOBP_GLUTAMATE_SECRETION	20	-0.292128	-0.815957	0.744304	0.922819	1	216	tags=10%, list=2%, signal=10%
GOBP_GLUTAMINE_FAMILY_AMINO_ACID_METABOLIC_PROCESS	43	-0.290585	-0.961542	0.550177	0.7719	1	1471	tags=23%, list=12%, signal=26%
GOBP_GLUTAMINE_METABOLIC_PROCESS	18	-0.485293	-1.33946	0.115232	0.244598	1	3622	tags=56%, list=30%, signal=80%
GOBP_GLUTATHIONE_DERIVATIVE_METABOLIC_PROCESS	15	-0.503426	-1.33027	0.143226	0.25408	1	4171	tags=67%, list=35%, signal=102%
GOBP_GLUTATHIONE_METABOLIC_PROCESS	42	-0.347842	-1.13324	0.292683	0.511442	1	3239	tags=40%, list=27%, signal=55%
GOBP_GLYCEROL_ETHER_METABOLIC_PROCESS	15	-0.23465	-0.616706	0.920833	0.993697	1	272	tags=7%, list=2%, signal=7%
GOBP_GLYCEROLIPID_BIOSYNTHETIC_PROCESS	194	-0.192379	-0.754731	0.943935	0.959636	1	4500	tags=35%, list=38%, signal=55%
GOBP_GLYCEROLIPID_CATABOLIC_PROCESS	41	-0.270709	-0.875523	0.669891	0.870807	1	737	tags=12%, list=6%, signal=13%
GOBP_GLYCEROLIPID_METABOLIC_PROCESS	293	-0.223695	-0.899841	0.761134	0.841792	1	4446	tags=37%, list=37%, signal=57%
GOBP_GLYCEROPHOSPHOLIPID_CATABOLIC_PROCESS	21	-0.300872	-0.863397	0.672727	0.882121	1	737	tags=14%, list=6%, signal=15%
GOBP_GLYCEROPHOSPHOLIPID_METABOLIC_PROCESS	248	-0.229967	-0.919958	0.701114	0.8186	1	3233	tags=27%, list=27%, signal=36%
GOBP_GLYCOLIPID_BIOSYNTHETIC_PROCESS	47	-0.170133	-0.565235	0.984954	0.997986	1	2760	tags=19%, list=23%, signal=25%
GOBP_GLYCOLYTIC_PROCESS_THROUGH_FRUCTOSE_6_PHOSPHATE	21	-0.342097	-0.971293	0.516753	0.761397	1	4322	tags=43%, list=36%, signal=67%
GOBP_GLYCOPROTEIN_BIOSYNTHETIC_PROCESS	205	-0.272211	-1.06749	0.325128	0.610372	1	3607	tags=34%, list=30%, signal=47%
GOBP_GLYCOPROTEIN_CATABOLIC_PROCESS	18	-0.258622	-0.701845	0.855629	0.97758	1	2632	tags=22%, list=22%, signal=28%
GOBP_GLYCOPROTEIN_METABOLIC_PROCESS	251	-0.235524	-0.943437	0.654471	0.791813	1	3486	tags=29%, list=29%, signal=41%
GOBP_GLYCOSPHINGOLIPID_METABOLIC_PROCESS	46	0.239919	1.04644	0.385135	0.740732	1	1983	tags=28%, list=17%, signal=34%
GOBP_GLYCOSYL_COMPOUND_BIOSYNTHETIC_PROCESS	31	-0.464358	-1.43482	0.0558931	0.154845	1	4674	tags=61%, list=39%, signal=101%
GOBP_GLYCOSYL_COMPOUND_CATABOLIC_PROCESS	24	-0.236522	-0.688	0.887641	0.981085	1	3528	tags=33%, list=30%, signal=47%
GOBP_GLYCOSYL_COMPOUND_METABOLIC_PROCESS	86	-0.381646	-1.39953	0.0334773	0.184521	1	3528	tags=42%, list=30%, signal=59%
GOBP_GLYCOSYLATION	162	-0.261326	-1.01453	0.458763	0.691178	1	3763	tags=33%, list=32%, signal=47%
GOBP_GOLGI_ORGANIZATION	116	-0.169733	-0.642023	0.97983	0.990797	1	4408	tags=31%, list=37%, signal=49%
GOBP_GOLGI_TO_PLASMA_MEMBRANE_PROTEIN_TRANSPORT	31	-0.279716	-0.872741	0.665025	0.873643	1	4585	tags=35%, list=38%, signal=58%
GOBP_GOLGI_TO_PLASMA_MEMBRANE_TRANSPORT	49	-0.273393	-0.906912	0.622273	0.834409	1	4585	tags=33%, list=38%, signal=53%
GOBP_GOLGI_TO_VACUOLE_TRANSPORT	16	-0.182121	-0.485551	0.990789	1	1	5887	tags=56%, list=49%, signal=111%
GOBP_GOLGI_VESICLE_TRANSPORT	300	-0.21952	-0.891541	0.786505	0.851613	1	4892	tags=36%, list=41%, signal=59%
GOBP_GPI_ANCHOR_METABOLIC_PROCESS	30	-0.193994	-0.601829	0.95599	0.994719	1	2612	tags=17%, list=22%, signal=21%
GOBP_GRANULOCYTE_CHEMOTAXIS	43	-0.278914	-0.921454	0.622248	0.817266	1	2100	tags=23%, list=18%, signal=28%
GOBP_GRANULOCYTE_DIFFERENTIATION	19	-0.562794	-1.5796	0.0188679	0.0657878	1	3510	tags=58%, list=29%, signal=82%
GOBP_GRANULOCYTE_MIGRATION	51	-0.268147	-0.911134	0.628571	0.829013	1	2100	tags=22%, list=18%, signal=26%
GOBP_GTP_METABOLIC_PROCESS	19	-0.385721	-1.05389	0.418936	0.630475	1	3300	tags=32%, list=28%, signal=44%
GOBP_GUANOSINE_CONTAINING_COMPOUND_METABOLIC_PROCESS	31	-0.363919	-1.12174	0.295261	0.530673	1	5826	tags=61%, list=49%, signal=120%
GOBP_HAIR_CELL_DIFFERENTIATION	23	0.217547	0.794991	0.792952	0.956479	1	1072	tags=17%, list=9%, signal=19%
GOBP_HEAD_DEVELOPMENT	439	-0.26884	-1.10393	0.199799	0.560463	1	3670	tags=36%, list=31%, signal=49%
GOBP_HEAD_MORPHOGENESIS	22	0.331163	1.19399	0.171429	0.559755	1	239	tags=14%, list=2%, signal=14%
GOBP_HEART_DEVELOPMENT	318	-0.239865	-0.979667	0.581745	0.748814	1	4457	tags=43%, list=37%, signal=67%
GOBP_HEART_GROWTH	50	-0.368515	-1.23759	0.149425	0.364763	1	3640	tags=50%, list=31%, signal=72%
GOBP_HEART_MORPHOGENESIS	124	-0.2232	-0.851035	0.774468	0.892138	1	4586	tags=44%, list=38%, signal=71%
GOBP_HEART_PROCESS	128	-0.25784	-0.978503	0.530351	0.750601	1	2690	tags=26%, list=23%, signal=33%
GOBP_HEART_TRABECULA_MORPHOGENESIS	16	-0.340354	-0.898129	0.621728	0.844582	1	3137	tags=44%, list=26%, signal=59%
GOBP_HEART_VALVE_DEVELOPMENT	36	-0.222681	-0.716223	0.880145	0.973519	1	4457	tags=47%, list=37%, signal=75%
GOBP_HEMATOPOIETIC_PROGENITOR_CELL_DIFFERENTIATION	125	-0.343439	-1.29003	0.0614583	0.297833	1	4388	tags=51%, list=37%, signal=80%
GOBP_HEMATOPOIETIC_STEM_CELL_DIFFERENTIATION	77	-0.426197	-1.52502	0.0033557	0.0951237	1	3595	tags=51%, list=30%, signal=72%
GOBP_HEME_METABOLIC_PROCESS	28	-0.343056	-1.04308	0.425157	0.647153	1	5394	tags=61%, list=45%, signal=111%
GOBP_HEPARAN_SULFATE_PROTEOGLYCAN_BIOSYNTHETIC_PROCESS	18	-0.450541	-1.22384	0.199243	0.382844	1	3359	tags=39%, list=28%, signal=54%
GOBP_HEPARAN_SULFATE_PROTEOGLYCAN_METABOLIC_PROCESS	22	-0.424235	-1.20228	0.222785	0.413571	1	3359	tags=36%, list=28%, signal=51%
GOBP_HEPATICOBILIARY_SYSTEM_DEVELOPMENT	95	-0.373752	-1.38019	0.0397422	0.203378	1	3367	tags=42%, list=28%, signal=58%
GOBP_HETEROCHROMATIN_ORGANIZATION	44	-0.521685	-1.7168	0.00116279	0.0219456	1	1981	tags=39%, list=17%, signal=46%
GOBP_HETEROPHILIC_CELL_CELL_ADHESION_VIA_PLASMA_MEMBRANE_CELL_ADHESION_MOLECULES	17	-0.361654	-0.979204	0.498059	0.749597	1	2718	tags=29%, list=23%, signal=38%
GOBP_HETEROTYPIC_CELL_CELL_ADHESION	22	0.30006	1.05959	0.365	0.716363	1	1677	tags=32%, list=14%, signal=37%
GOBP_HINDBRAIN_DEVELOPMENT	82	-0.288241	-1.04032	0.413831	0.650508	1	4532	tags=45%, list=38%, signal=72%
GOBP_HINDBRAIN_MORPHOGENESIS	25	-0.303293	-0.888006	0.629814	0.85753	1	646	tags=12%, list=5%, signal=13%
GOBP_HIPPO_SIGNALING	38	-0.338306	-1.06913	0.384434	0.608157	1	3268	tags=34%, list=27%, signal=47%
GOBP_HIPPOCAMPUS_DEVELOPMENT	45	-0.339295	-1.11841	0.311266	0.536108	1	1720	tags=22%, list=14%, signal=26%
GOBP_HISTONE_DEACETYLATION	64	-0.36931	-1.30662	0.0929705	0.278498	1	2984	tags=39%, list=25%, signal=52%
GOBP_HISTONE_DEUBIQUITINATION	22	-0.493475	-1.41774	0.0606827	0.168855	1	3994	tags=55%, list=34%, signal=82%
GOBP_HISTONE_EXCHANGE	40	-0.714171	-2.30508	0	0	0	2330	tags=73%, list=20%, signal=90%
GOBP_HISTONE_H2A_ACETYLATION	15	-0.303389	-0.799264	0.748336	0.93444	1	3145	tags=33%, list=26%, signal=45%
GOBP_HISTONE_H2A_MONOUBIQUITINATION	15	-0.48955	-1.26511	0.171662	0.327683	1	1830	tags=27%, list=15%, signal=31%
GOBP_HISTONE_H2A_UBIQUITINATION	23	-0.446404	-1.29832	0.149235	0.288533	1	2777	tags=35%, list=23%, signal=45%
GOBP_HISTONE_H3_ACETYLATION	52	-0.442324	-1.4814	0.01693	0.120239	1	4738	tags=65%, list=40%, signal=108%
GOBP_HISTONE_H3_DEACETYLATION	17	-0.308757	-0.834507	0.711168	0.906569	1	3923	tags=53%, list=33%, signal=79%
GOBP_HISTONE_H3_K27_METHYLATION	15	-0.610153	-1.59116	0.0200267	0.0610373	1	2259	tags=47%, list=19%, signal=58%
GOBP_HISTONE_H3_K4_METHYLATION	42	-0.406131	-1.31935	0.0969267	0.264102	1	4174	tags=50%, list=35%, signal=77%
GOBP_HISTONE_H3_K4_TRIMETHYLATION	15	-0.58229	-1.56124	0.0293333	0.0743046	1	3631	tags=67%, list=30%, signal=96%
GOBP_HISTONE_H3_K9_METHYLATION	26	-0.517555	-1.5079	0.0295203	0.104682	1	1453	tags=35%, list=12%, signal=39%
GOBP_HISTONE_H3_K9_MODIFICATION	34	-0.50735	-1.6052	0.00605327	0.0554176	1	1453	tags=32%, list=12%, signal=37%
GOBP_HISTONE_H4_ACETYLATION	58	-0.376255	-1.28714	0.116384	0.301894	1	4738	tags=59%, list=40%, signal=97%
GOBP_HISTONE_H4_K16_ACETYLATION	18	-0.354848	-0.966469	0.521569	0.765569	1	3923	tags=44%, list=33%, signal=66%
GOBP_HISTONE_H4_K5_ACETYLATION	15	-0.458944	-1.19484	0.241199	0.423842	1	4704	tags=67%, list=39%, signal=110%
GOBP_HISTONE_METHYLATION	108	-0.432113	-1.61092	0	0.0533846	1	3824	tags=49%, list=32%, signal=72%
GOBP_HISTONE_MONOUBIQUITINATION	24	-0.425236	-1.25134	0.178571	0.347359	1	6113	tags=71%, list=51%, signal=145%
GOBP_HISTONE_MRNA_METABOLIC_PROCESS	22	-0.539325	-1.54152	0.0239899	0.0846026	1	2769	tags=55%, list=23%, signal=71%
GOBP_HISTONE_PHOSPHORYLATION	31	-0.67193	-2.07502	0	0.00014024	0.02	1070	tags=42%, list=9%, signal=46%
GOBP_HISTONE_UBIQUITINATION	41	-0.338254	-1.08112	0.349823	0.590991	1	6113	tags=63%, list=51%, signal=130%
GOBP_HOMEOSTASIS_OF_NUMBER_OF_CELLS	174	-0.335619	-1.29372	0.0531804	0.293556	1	3718	tags=39%, list=31%, signal=56%
GOBP_HOMEOSTASIS_OF_NUMBER_OF_CELLS_WITHIN_A_TISSUE	19	-0.257898	-0.718596	0.842839	0.973027	1	3228	tags=37%, list=27%, signal=50%
GOBP_HOMOLOGOUS_CHROMOSOME_PAIRING_AT_MEIOSIS	18	-0.643404	-1.76359	0.00660502	0.0137616	0.993	1492	tags=50%, list=13%, signal=57%
GOBP_HOMOLOGOUS_CHROMOSOME_SEGREGATION	25	-0.720852	-2.14158	0	3.35086e-05	0.004	1492	tags=60%, list=13%, signal=68%
GOBP_HOMOLOGOUS_RECOMBINATION	37	-0.675849	-2.15663	0	3.62753e-05	0.004	1727	tags=54%, list=14%, signal=63%
GOBP_HOMOPHILIC_CELL_ADHESION_VIA_PLASMA_MEMBRANE_ADHESION_MOLECULES	44	0.367305	1.59037	0.00598802	0.210351	1	2446	tags=41%, list=21%, signal=51%
GOBP_HOMOTYPIC_CELL_CELL_ADHESION	48	-0.272082	-0.906126	0.641876	0.835318	1	4278	tags=42%, list=36%, signal=65%
GOBP_HORMONE_BIOSYNTHETIC_PROCESS	42	0.278696	1.18865	0.172619	0.562477	1	1051	tags=21%, list=9%, signal=23%
GOBP_HORMONE_MEDIATED_SIGNALING_PATHWAY	122	-0.217128	-0.819991	0.824152	0.92024	1	5391	tags=49%, list=45%, signal=89%
GOBP_HORMONE_METABOLIC_PROCESS	110	0.276672	1.44151	0.0153846	0.320065	1	1051	tags=21%, list=9%, signal=23%
GOBP_HORMONE_TRANSPORT	159	-0.228965	-0.887136	0.741504	0.858496	1	4432	tags=42%, list=37%, signal=65%
GOBP_HUMORAL_IMMUNE_RESPONSE	78	0.196844	0.91978	0.666667	0.85748	1	538	tags=12%, list=5%, signal=12%
GOBP_HUMORAL_IMMUNE_RESPONSE_MEDIATED_BY_CIRCULATING_IMMUNOGLOBULIN	22	0.394757	1.36566	0.0754717	0.38	1	538	tags=27%, list=5%, signal=29%
GOBP_HYALURONAN_METABOLIC_PROCESS	22	-0.428529	-1.22039	0.199746	0.387597	1	2851	tags=45%, list=24%, signal=60%
GOBP_HYDROGEN_PEROXIDE_METABOLIC_PROCESS	29	0.362013	1.3842	0.078125	0.366462	1	949	tags=21%, list=8%, signal=22%
GOBP_I_KAPPAB_KINASE_NF_KAPPAB_SIGNALING	194	-0.325165	-1.26999	0.0494336	0.321984	1	4035	tags=41%, list=34%, signal=61%
GOBP_ICOSANOID_BIOSYNTHETIC_PROCESS	21	-0.261427	-0.734107	0.830402	0.966247	1	4574	tags=48%, list=38%, signal=77%
GOBP_ICOSANOID_METABOLIC_PROCESS	52	-0.225791	-0.764167	0.84669	0.954703	1	4725	tags=42%, list=40%, signal=70%
GOBP_ICOSANOID_TRANSPORT	15	0.409566	1.3295	0.123134	0.397895	1	1239	tags=27%, list=10%, signal=30%
GOBP_IMMUNE_RESPONSE_REGULATING_SIGNALING_PATHWAY	246	-0.24386	-0.973127	0.583756	0.7581	1	4238	tags=40%, list=36%, signal=61%
GOBP_IMMUNOGLOBULIN_PRODUCTION	64	-0.432878	-1.51011	0.00890869	0.103742	1	3541	tags=44%, list=30%, signal=62%
GOBP_IMMUNOGLOBULIN_PRODUCTION_INVOLVED_IN_IMMUNOGLOBULIN_MEDIATED_IMMUNE_RESPONSE	31	-0.598044	-1.85631	0.00121951	0.00437238	0.728	3541	tags=61%, list=30%, signal=87%
GOBP_IMPORT_ACROSS_PLASMA_MEMBRANE	72	-0.300669	-1.07552	0.36755	0.598829	1	2759	tags=32%, list=23%, signal=41%
GOBP_IMPORT_INTO_CELL	99	-0.224927	-0.837	0.797254	0.904401	1	2055	tags=21%, list=17%, signal=25%
GOBP_IMPORT_INTO_NUCLEUS	123	-0.467965	-1.76839	0	0.0130782	0.992	3945	tags=54%, list=33%, signal=79%
GOBP_IN_UTERO_EMBRYONIC_DEVELOPMENT	245	-0.370443	-1.48572	0.00202429	0.116786	1	3137	tags=38%, list=26%, signal=50%
GOBP_INACTIVATION_OF_MAPK_ACTIVITY	19	-0.522275	-1.47681	0.0545685	0.124249	1	3210	tags=63%, list=27%, signal=86%
GOBP_INCLUSION_BODY_ASSEMBLY	17	-0.392199	-1.06023	0.398438	0.621945	1	2416	tags=35%, list=20%, signal=44%
GOBP_INFLAMMATORY_CELL_APOPTOTIC_PROCESS	17	-0.212362	-0.564939	0.966879	0.997876	1	4087	tags=41%, list=34%, signal=63%
GOBP_INFLAMMATORY_RESPONSE	348	-0.293319	-1.19085	0.0684105	0.4284	1	3269	tags=30%, list=27%, signal=41%
GOBP_INFLAMMATORY_RESPONSE_TO_ANTIGENIC_STIMULUS	27	0.280765	1.02691	0.452736	0.757784	1	526	tags=19%, list=4%, signal=19%
GOBP_INNATE_IMMUNE_RESPONSE	440	-0.253713	-1.04847	0.342026	0.638227	1	4215	tags=40%, list=35%, signal=60%
GOBP_INNATE_IMMUNE_RESPONSE_ACTIVATING_SIGNAL_TRANSDUCTION	79	-0.311536	-1.12067	0.284922	0.532525	1	4215	tags=54%, list=35%, signal=84%
GOBP_INNER_EAR_AUDITORY_RECEPTOR_CELL_DIFFERENTIATION	18	0.223597	0.766414	0.825688	0.961648	1	1056	tags=17%, list=9%, signal=18%
GOBP_INNER_EAR_MORPHOGENESIS	33	0.202466	0.81404	0.795918	0.950553	1	724	tags=12%, list=6%, signal=13%
GOBP_INNER_EAR_RECEPTOR_CELL_DEVELOPMENT	22	0.166408	0.591645	0.976415	0.994896	1	2792	tags=41%, list=23%, signal=53%
GOBP_INNER_EAR_RECEPTOR_CELL_STEREOCILIUM_ORGANIZATION	17	0.165468	0.549961	0.975904	0.995676	1	229	tags=6%, list=2%, signal=6%
GOBP_INNER_MITOCHONDRIAL_MEMBRANE_ORGANIZATION	33	-0.36025	-1.11893	0.31068	0.535256	1	5781	tags=67%, list=48%, signal=129%
GOBP_INORGANIC_ANION_TRANSMEMBRANE_TRANSPORT	48	0.395763	1.69127	0.00840336	0.147943	1	570	tags=19%, list=5%, signal=20%
GOBP_INORGANIC_ANION_TRANSPORT	73	0.306308	1.4207	0.0322581	0.341765	1	1467	tags=23%, list=12%, signal=26%
GOBP_INORGANIC_ION_IMPORT_ACROSS_PLASMA_MEMBRANE	32	-0.187079	-0.58022	0.975699	0.996941	1	3954	tags=34%, list=33%, signal=51%
GOBP_INORGANIC_ION_TRANSMEMBRANE_TRANSPORT	363	0.200061	1.18603	0	0.566368	1	1249	tags=16%, list=10%, signal=18%
GOBP_INOSITOL_LIPID_MEDIATED_SIGNALING	115	-0.231741	-0.870596	0.738672	0.875076	1	4511	tags=41%, list=38%, signal=65%
GOBP_INOSITOL_PHOSPHATE_CATABOLIC_PROCESS	16	-0.391952	-1.03127	0.434724	0.667759	1	3079	tags=31%, list=26%, signal=42%
GOBP_INOSITOL_PHOSPHATE_MEDIATED_SIGNALING	34	0.273035	1.073	0.335366	0.705113	1	536	tags=9%, list=4%, signal=9%
GOBP_INOSITOL_PHOSPHATE_METABOLIC_PROCESS	45	-0.298475	-0.977062	0.511574	0.753068	1	3119	tags=31%, list=26%, signal=42%
GOBP_INSULIN_LIKE_GROWTH_FACTOR_RECEPTOR_SIGNALING_PATHWAY	17	-0.297173	-0.790501	0.770252	0.939191	1	3492	tags=41%, list=29%, signal=58%
GOBP_INSULIN_RECEPTOR_SIGNALING_PATHWAY	106	0.165416	0.814906	0.901408	0.95011	1	2222	tags=30%, list=19%, signal=37%
GOBP_INSULIN_SECRETION	115	-0.223647	-0.841604	0.793836	0.898375	1	4432	tags=42%, list=37%, signal=66%
GOBP_INSULIN_SECRETION_INVOLVED_IN_CELLULAR_RESPONSE_TO_GLUCOSE_STIMULUS	46	-0.16327	-0.5387	0.990588	0.998748	1	3969	tags=33%, list=33%, signal=49%
GOBP_INTEGRATED_STRESS_RESPONSE_SIGNALING	21	0.221522	0.787648	0.794258	0.95909	1	645	tags=10%, list=5%, signal=10%
GOBP_INTEGRIN_MEDIATED_SIGNALING_PATHWAY	66	-0.164286	-0.581753	0.98324	0.996669	1	2374	tags=18%, list=20%, signal=23%
GOBP_INTERFERON_ALPHA_PRODUCTION	20	-0.40679	-1.14059	0.302632	0.49857	1	5059	tags=65%, list=42%, signal=113%
GOBP_INTERFERON_BETA_PRODUCTION	40	-0.399282	-1.27504	0.119904	0.317009	1	5197	tags=63%, list=44%, signal=110%
GOBP_INTERFERON_GAMMA_MEDIATED_SIGNALING_PATHWAY	48	-0.225562	-0.752083	0.854142	0.960497	1	1701	tags=17%, list=14%, signal=19%
GOBP_INTERFERON_GAMMA_PRODUCTION	44	-0.280495	-0.925061	0.606061	0.814393	1	2754	tags=32%, list=23%, signal=41%
GOBP_INTERLEUKIN_1_BETA_PRODUCTION	42	-0.396057	-1.30926	0.095526	0.275798	1	1228	tags=24%, list=10%, signal=26%
GOBP_INTERLEUKIN_1_MEDIATED_SIGNALING_PATHWAY	85	-0.413135	-1.49579	0.0109529	0.111455	1	3552	tags=52%, list=30%, signal=73%
GOBP_INTERLEUKIN_1_PRODUCTION	48	-0.349127	-1.1502	0.257913	0.484366	1	2644	tags=33%, list=22%, signal=43%
GOBP_INTERLEUKIN_10_PRODUCTION	23	-0.429168	-1.22997	0.191624	0.375687	1	2851	tags=43%, list=24%, signal=57%
GOBP_INTERLEUKIN_12_PRODUCTION	25	-0.466856	-1.40061	0.0804455	0.183457	1	3116	tags=52%, list=26%, signal=70%
GOBP_INTERLEUKIN_17_PRODUCTION	18	-0.395053	-1.09093	0.363281	0.577465	1	2631	tags=44%, list=22%, signal=57%
GOBP_INTERLEUKIN_2_PRODUCTION	32	-0.439443	-1.36868	0.0736715	0.21502	1	4213	tags=63%, list=35%, signal=96%
GOBP_INTERLEUKIN_6_MEDIATED_SIGNALING_PATHWAY	19	-0.387433	-1.07861	0.378196	0.595345	1	6841	tags=84%, list=57%, signal=197%
GOBP_INTERLEUKIN_6_PRODUCTION	70	-0.259593	-0.90602	0.669231	0.835349	1	2851	tags=27%, list=24%, signal=35%
GOBP_INTERLEUKIN_8_PRODUCTION	43	-0.351943	-1.14311	0.287411	0.495312	1	3521	tags=37%, list=30%, signal=53%
GOBP_INTERMEDIATE_FILAMENT_BASED_PROCESS	24	0.152645	0.554031	0.994792	0.996015	1	1431	tags=17%, list=12%, signal=19%
GOBP_INTERMEMBRANE_LIPID_TRANSFER	32	-0.30266	-0.946477	0.543452	0.789459	1	4351	tags=47%, list=36%, signal=74%
GOBP_INTERSTRAND_CROSS_LINK_REPAIR	49	-0.669177	-2.2426	0	1.24233e-05	0.001	1633	tags=53%, list=14%, signal=61%
GOBP_INTESTINAL_ABSORPTION	16	-0.392717	-1.04702	0.420424	0.640689	1	2049	tags=38%, list=17%, signal=45%
GOBP_INTRA_GOLGI_VESICLE_MEDIATED_TRANSPORT	27	-0.332408	-1.00019	0.471306	0.715229	1	3562	tags=33%, list=30%, signal=47%
GOBP_INTRACELLULAR_ESTROGEN_RECEPTOR_SIGNALING_PATHWAY	46	-0.319817	-1.07681	0.364912	0.597675	1	2690	tags=30%, list=23%, signal=39%
GOBP_INTRACELLULAR_LIPID_TRANSPORT	32	-0.175349	-0.54784	0.977273	0.998663	1	4390	tags=28%, list=37%, signal=44%
GOBP_INTRACELLULAR_RECEPTOR_SIGNALING_PATHWAY	199	-0.275525	-1.09776	0.292181	0.568332	1	5351	tags=55%, list=45%, signal=99%
GOBP_INTRACELLULAR_STEROID_HORMONE_RECEPTOR_SIGNALING_PATHWAY	86	-0.269854	-0.975517	0.540066	0.755403	1	5326	tags=55%, list=45%, signal=98%
GOBP_INTRACELLULAR_STEROL_TRANSPORT	18	-0.20328	-0.554118	0.971166	0.998447	1	307	tags=6%, list=3%, signal=6%
GOBP_INTRACILIARY_TRANSPORT	44	0.297925	1.2631	0.0949367	0.474	1	2531	tags=41%, list=21%, signal=52%
GOBP_INTRACILIARY_TRANSPORT_INVOLVED_IN_CILIUM_ASSEMBLY	37	0.225999	0.90771	0.64881	0.868593	1	2531	tags=38%, list=21%, signal=48%
GOBP_INTRINSIC_APOPTOTIC_SIGNALING_PATHWAY	217	-0.312795	-1.23937	0.062436	0.363115	1	4771	tags=50%, list=40%, signal=82%
GOBP_INTRINSIC_APOPTOTIC_SIGNALING_PATHWAY_BY_P53_CLASS_MEDIATOR	58	-0.438024	-1.50405	0.00568182	0.106989	1	3951	tags=57%, list=33%, signal=85%
GOBP_INTRINSIC_APOPTOTIC_SIGNALING_PATHWAY_IN_RESPONSE_TO_DNA_DAMAGE	80	-0.397193	-1.43324	0.0220022	0.15565	1	3923	tags=52%, list=33%, signal=78%
GOBP_INTRINSIC_APOPTOTIC_SIGNALING_PATHWAY_IN_RESPONSE_TO_DNA_DAMAGE_BY_P53_CLASS_MEDIATOR	37	-0.508875	-1.64037	0.00853659	0.0422372	1	3923	tags=70%, list=33%, signal=104%
GOBP_INTRINSIC_APOPTOTIC_SIGNALING_PATHWAY_IN_RESPONSE_TO_ENDOPLASMIC_RETICULUM_STRESS	45	-0.205634	-0.67456	0.916764	0.98277	1	4531	tags=38%, list=38%, signal=61%
GOBP_INTRINSIC_APOPTOTIC_SIGNALING_PATHWAY_IN_RESPONSE_TO_OXIDATIVE_STRESS	39	-0.369056	-1.17917	0.23301	0.443791	1	4754	tags=46%, list=40%, signal=77%
GOBP_ION_HOMEOSTASIS	396	0.181565	0.962068	1	0.826302	1	1401	tags=18%, list=12%, signal=19%
GOBP_IRE1_MEDIATED_UNFOLDED_PROTEIN_RESPONSE	59	-0.22048	-0.759754	0.838488	0.957732	1	3561	tags=27%, list=30%, signal=38%
GOBP_IRON_ION_HOMEOSTASIS	66	-0.146117	-0.505497	0.998874	1	1	3507	tags=24%, list=29%, signal=34%
GOBP_IRON_ION_TRANSPORT	58	0.37167	1.64382	0	0.179974	1	1828	tags=33%, list=15%, signal=39%
GOBP_IRON_SULFUR_CLUSTER_ASSEMBLY	19	-0.362859	-1.00103	0.473203	0.713587	1	6126	tags=63%, list=51%, signal=130%
GOBP_ISOPRENOID_BIOSYNTHETIC_PROCESS	20	-0.61826	-1.73685	0.00391134	0.0178756	0.999	3781	tags=65%, list=32%, signal=95%
GOBP_ISOPRENOID_METABOLIC_PROCESS	77	-0.257521	-0.925812	0.60455	0.81407	1	3117	tags=31%, list=26%, signal=42%
GOBP_JNK_CASCADE	135	-0.305025	-1.16393	0.177708	0.466005	1	3061	tags=33%, list=26%, signal=44%
GOBP_KERATAN_SULFATE_BIOSYNTHETIC_PROCESS	15	-0.412142	-1.07519	0.369505	0.599046	1	4208	tags=47%, list=35%, signal=72%
GOBP_KERATAN_SULFATE_METABOLIC_PROCESS	20	-0.282008	-0.79599	0.764858	0.9366	1	4208	tags=35%, list=35%, signal=54%
GOBP_KERATINIZATION	25	0.339278	1.23611	0.151351	0.50533	1	579	tags=20%, list=5%, signal=21%
GOBP_KERATINOCYTE_DIFFERENTIATION	78	-0.316694	-1.14266	0.241989	0.495976	1	3550	tags=45%, list=30%, signal=63%
GOBP_KERATINOCYTE_PROLIFERATION	26	-0.428712	-1.27028	0.155303	0.321963	1	3224	tags=46%, list=27%, signal=63%
GOBP_KETONE_BIOSYNTHETIC_PROCESS	34	-0.275555	-0.861671	0.710784	0.883212	1	3983	tags=41%, list=33%, signal=62%
GOBP_KIDNEY_EPITHELIUM_DEVELOPMENT	72	-0.262184	-0.949577	0.569399	0.785405	1	2211	tags=26%, list=19%, signal=32%
GOBP_KIDNEY_MORPHOGENESIS	46	-0.363436	-1.20223	0.209302	0.413522	1	1623	tags=28%, list=14%, signal=33%
GOBP_KINETOCHORE_ASSEMBLY	17	-0.804585	-2.14624	0	3.43827e-05	0.004	630	tags=65%, list=5%, signal=68%
GOBP_KINETOCHORE_ORGANIZATION	22	-0.848409	-2.39974	0	0	0	630	tags=73%, list=5%, signal=77%
GOBP_L_ALPHA_AMINO_ACID_TRANSMEMBRANE_TRANSPORT	37	-0.300028	-0.9595	0.5526	0.773403	1	1935	tags=30%, list=16%, signal=35%
GOBP_L_AMINO_ACID_TRANSPORT	37	-0.255089	-0.818049	0.742515	0.920848	1	1935	tags=27%, list=16%, signal=32%
GOBP_L_GLUTAMATE_TRANSMEMBRANE_TRANSPORT	18	0.290228	0.958099	0.474654	0.828773	1	870	tags=22%, list=7%, signal=24%
GOBP_LABYRINTHINE_LAYER_DEVELOPMENT	29	-0.41892	-1.27413	0.1575	0.317978	1	1086	tags=24%, list=9%, signal=26%
GOBP_LACTATION	31	-0.569432	-1.75947	0.00123305	0.0142646	0.996	3647	tags=55%, list=31%, signal=79%
GOBP_LAMELLIPODIUM_ASSEMBLY	48	-0.368946	-1.23261	0.166082	0.371749	1	2633	tags=29%, list=22%, signal=37%
GOBP_LAMELLIPODIUM_ORGANIZATION	62	-0.330882	-1.14803	0.251397	0.486713	1	2762	tags=31%, list=23%, signal=40%
GOBP_LATE_ENDOSOME_TO_VACUOLE_TRANSPORT	19	0.168529	0.573009	0.976526	0.995442	1	9917	tags=100%, list=83%, signal=594%
GOBP_LEARNING	61	0.202978	0.928408	0.631068	0.856282	1	1408	tags=21%, list=12%, signal=24%
GOBP_LENS_DEVELOPMENT_IN_CAMERA_TYPE_EYE	37	-0.237745	-0.746004	0.831122	0.961694	1	4150	tags=38%, list=35%, signal=58%
GOBP_LENS_FIBER_CELL_DIFFERENTIATION	19	-0.327329	-0.905286	0.598958	0.835984	1	3210	tags=37%, list=27%, signal=50%
GOBP_LEUKOCYTE_ADHESION_TO_VASCULAR_ENDOTHELIAL_CELL	18	0.354994	1.19894	0.210526	0.550918	1	41	tags=11%, list=0%, signal=11%
GOBP_LEUKOCYTE_APOPTOTIC_PROCESS	61	-0.283473	-0.96819	0.542334	0.764441	1	3923	tags=41%, list=33%, signal=61%
GOBP_LEUKOCYTE_CELL_CELL_ADHESION	167	-0.259541	-1.00543	0.48444	0.706928	1	4815	tags=49%, list=40%, signal=81%
GOBP_LEUKOCYTE_CHEMOTAXIS	84	-0.211557	-0.758672	0.869848	0.958106	1	3501	tags=29%, list=29%, signal=40%
GOBP_LEUKOCYTE_DIFFERENTIATION	288	-0.303356	-1.2215	0.0591182	0.38595	1	3521	tags=35%, list=30%, signal=49%
GOBP_LEUKOCYTE_HOMEOSTASIS	51	-0.317841	-1.05901	0.379587	0.623805	1	3694	tags=41%, list=31%, signal=59%
GOBP_LEUKOCYTE_MEDIATED_CYTOTOXICITY	40	0.329882	1.35448	0.0759494	0.382931	1	1003	tags=23%, list=8%, signal=24%
GOBP_LEUKOCYTE_MEDIATED_IMMUNITY	448	-0.162709	-0.672417	0.996994	0.983635	1	3291	tags=23%, list=28%, signal=31%
GOBP_LEUKOCYTE_MIGRATION	187	-0.280261	-1.10102	0.270215	0.564552	1	2100	tags=22%, list=18%, signal=27%
GOBP_LEUKOCYTE_PROLIFERATION	141	-0.244288	-0.945103	0.599369	0.790404	1	2310	tags=23%, list=19%, signal=29%
GOBP_LIMBIC_SYSTEM_DEVELOPMENT	53	-0.321866	-1.09219	0.325232	0.575668	1	1757	tags=23%, list=15%, signal=26%
GOBP_LIPID_BIOSYNTHETIC_PROCESS	475	-0.211178	-0.870034	0.870741	0.875364	1	2507	tags=21%, list=21%, signal=25%
GOBP_LIPID_CATABOLIC_PROCESS	212	0.22706	1.26327	0	0.477356	1	1523	tags=21%, list=13%, signal=23%
GOBP_LIPID_DROPLET_ORGANIZATION	19	-0.288104	-0.799544	0.765075	0.934402	1	1801	tags=21%, list=15%, signal=25%
GOBP_LIPID_EXPORT_FROM_CELL	38	0.277222	1.12676	0.267677	0.636588	1	2335	tags=37%, list=20%, signal=46%
GOBP_LIPID_HOMEOSTASIS	83	-0.220647	-0.806059	0.831338	0.9306	1	3978	tags=36%, list=33%, signal=54%
GOBP_LIPID_IMPORT_INTO_CELL	23	-0.326341	-0.937766	0.574359	0.799444	1	4239	tags=48%, list=36%, signal=74%
GOBP_LIPID_LOCALIZATION	278	-0.17713	-0.716777	0.980847	0.973543	1	4680	tags=39%, list=39%, signal=63%
GOBP_LIPID_MODIFICATION	192	-0.203775	-0.802242	0.879715	0.932904	1	2898	tags=23%, list=24%, signal=30%
GOBP_LIPID_OXIDATION	82	-0.144457	-0.520418	0.998905	0.999964	1	2382	tags=16%, list=20%, signal=20%
GOBP_LIPID_PHOSPHORYLATION	54	-0.205843	-0.703943	0.902074	0.97702	1	3222	tags=26%, list=27%, signal=35%
GOBP_LIPID_STORAGE	56	-0.290593	-0.992858	0.47619	0.727764	1	2488	tags=29%, list=21%, signal=36%
GOBP_LIPID_TRANSLOCATION	25	0.272138	0.999564	0.387435	0.798272	1	946	tags=20%, list=8%, signal=22%
GOBP_LIPOPOLYSACCHARIDE_MEDIATED_SIGNALING_PATHWAY	32	-0.355724	-1.08559	0.350835	0.585084	1	3209	tags=38%, list=27%, signal=51%
GOBP_LIPOPROTEIN_BIOSYNTHETIC_PROCESS	74	-0.197208	-0.699185	0.938685	0.978272	1	4929	tags=41%, list=41%, signal=69%
GOBP_LIPOPROTEIN_METABOLIC_PROCESS	95	0.191224	0.948426	0.625	0.841545	1	1070	tags=13%, list=9%, signal=14%
GOBP_LIPOSACCHARIDE_METABOLIC_PROCESS	81	0.16518	0.804279	0.9	0.956188	1	1159	tags=14%, list=10%, signal=15%
GOBP_LIVER_REGENERATION	21	-0.613132	-1.72213	0.00260417	0.0207442	1	1418	tags=38%, list=12%, signal=43%
GOBP_LOCALIZATION_WITHIN_MEMBRANE	39	0.190538	0.788854	0.875676	0.96187	1	1040	tags=15%, list=9%, signal=17%
GOBP_LOCOMOTORY_BEHAVIOR	75	-0.20396	-0.733358	0.895259	0.965924	1	1154	tags=12%, list=10%, signal=13%
GOBP_LONG_CHAIN_FATTY_ACID_BIOSYNTHETIC_PROCESS	15	-0.338972	-0.884291	0.627297	0.861709	1	3412	tags=33%, list=29%, signal=47%
GOBP_LONG_CHAIN_FATTY_ACID_METABOLIC_PROCESS	64	-0.225857	-0.794861	0.821267	0.936723	1	2646	tags=22%, list=22%, signal=28%
GOBP_LONG_CHAIN_FATTY_ACID_TRANSPORT	36	-0.381249	-1.20516	0.206601	0.409026	1	2382	tags=28%, list=20%, signal=35%
GOBP_LONG_CHAIN_FATTY_ACYL_COA_METABOLIC_PROCESS	18	-0.47662	-1.28965	0.145939	0.298153	1	2646	tags=44%, list=22%, signal=57%
GOBP_LONG_TERM_MEMORY	17	-0.276532	-0.741605	0.829268	0.963762	1	510	tags=12%, list=4%, signal=12%
GOBP_LONG_TERM_SYNAPTIC_DEPRESSION	15	-0.325668	-0.853177	0.676	0.889797	1	859	tags=13%, list=7%, signal=14%
GOBP_LONG_TERM_SYNAPTIC_POTENTIATION	29	0.304225	1.16451	0.231959	0.596287	1	1695	tags=28%, list=14%, signal=32%
GOBP_LOW_DENSITY_LIPOPROTEIN_PARTICLE_CLEARANCE	27	-0.280779	-0.844707	0.708128	0.896248	1	2798	tags=26%, list=23%, signal=34%
GOBP_LUNG_ALVEOLUS_DEVELOPMENT	25	-0.255914	-0.751222	0.82134	0.961346	1	2778	tags=36%, list=23%, signal=47%
GOBP_LUNG_EPITHELIUM_DEVELOPMENT	22	-0.324342	-0.929955	0.587696	0.809709	1	3394	tags=50%, list=28%, signal=70%
GOBP_LUNG_MORPHOGENESIS	27	-0.518969	-1.55912	0.0251572	0.0750905	1	2939	tags=52%, list=25%, signal=69%
GOBP_LYMPH_VESSEL_DEVELOPMENT	15	-0.599994	-1.56367	0.0346205	0.0728492	1	3048	tags=60%, list=26%, signal=81%
GOBP_LYMPHOCYTE_ACTIVATION	360	-0.291081	-1.18834	0.0895372	0.432068	1	3622	tags=35%, list=30%, signal=49%
GOBP_LYMPHOCYTE_ACTIVATION_INVOLVED_IN_IMMUNE_RESPONSE	101	-0.291798	-1.07965	0.337634	0.593567	1	3541	tags=34%, list=30%, signal=47%
GOBP_LYMPHOCYTE_APOPTOTIC_PROCESS	37	-0.423653	-1.34949	0.0772947	0.233605	1	3850	tags=46%, list=32%, signal=68%
GOBP_LYMPHOCYTE_CHEMOTAXIS	17	-0.349209	-0.939854	0.553763	0.796484	1	1539	tags=18%, list=13%, signal=20%
GOBP_LYMPHOCYTE_COSTIMULATION	25	-0.355057	-1.05269	0.405337	0.631479	1	4768	tags=60%, list=40%, signal=100%
GOBP_LYMPHOCYTE_HOMEOSTASIS	36	-0.278813	-0.884313	0.669118	0.861859	1	3694	tags=39%, list=31%, signal=56%
GOBP_LYMPHOCYTE_MEDIATED_IMMUNITY	117	-0.260703	-0.983017	0.518597	0.743335	1	3438	tags=32%, list=29%, signal=45%
GOBP_LYMPHOCYTE_MIGRATION	41	0.270508	1.14442	0.203593	0.624279	1	1660	tags=27%, list=14%, signal=31%
GOBP_LYSOSOMAL_TRANSPORT	91	0.280707	1.34471	0.0298507	0.391872	1	1887	tags=29%, list=16%, signal=34%
GOBP_LYSOSOME_LOCALIZATION	49	0.251344	1.06011	0.364286	0.717844	1	1138	tags=18%, list=10%, signal=20%
GOBP_LYTIC_VACUOLE_ORGANIZATION	55	0.309443	1.38102	0.05	0.366843	1	1954	tags=29%, list=16%, signal=35%
GOBP_MACROAUTOPHAGY	269	0.170935	0.959622	0.692308	0.828376	1	1628	tags=19%, list=14%, signal=21%
GOBP_MACROMOLECULE_DEACYLATION	88	-0.329796	-1.2123	0.167749	0.399218	1	4333	tags=47%, list=36%, signal=73%
GOBP_MACROMOLECULE_METHYLATION	234	-0.380718	-1.51869	0	0.0989567	1	3738	tags=45%, list=31%, signal=64%
GOBP_MACROPHAGE_ACTIVATION	50	-0.293875	-0.992313	0.493088	0.72879	1	1432	tags=18%, list=12%, signal=20%
GOBP_MACROPHAGE_CHEMOTAXIS	19	-0.26018	-0.721209	0.824289	0.971699	1	1632	tags=16%, list=14%, signal=18%
GOBP_MACROPHAGE_DIFFERENTIATION	27	-0.319855	-0.962993	0.526252	0.770473	1	4029	tags=44%, list=34%, signal=67%
GOBP_MACROPHAGE_MIGRATION	23	-0.326083	-0.961085	0.528231	0.772427	1	1632	tags=22%, list=14%, signal=25%
GOBP_MAINTENANCE_OF_BLOOD_BRAIN_BARRIER	18	-0.425445	-1.16547	0.268387	0.464503	1	2029	tags=39%, list=17%, signal=47%
GOBP_MAINTENANCE_OF_CELL_NUMBER	101	-0.467979	-1.75221	0.00106496	0.0153197	0.997	3398	tags=48%, list=29%, signal=66%
GOBP_MAINTENANCE_OF_LOCATION	190	-0.237881	-0.93316	0.649846	0.805508	1	2739	tags=24%, list=23%, signal=31%
GOBP_MAINTENANCE_OF_LOCATION_IN_CELL	117	-0.261137	-0.989232	0.514644	0.734262	1	3912	tags=33%, list=33%, signal=49%
GOBP_MAINTENANCE_OF_PROTEIN_LOCALIZATION_IN_ORGANELLE	37	-0.382309	-1.22853	0.185185	0.376896	1	4272	tags=46%, list=36%, signal=71%
GOBP_MAINTENANCE_OF_PROTEIN_LOCATION	70	-0.374918	-1.32595	0.0613363	0.257082	1	3903	tags=39%, list=33%, signal=57%
GOBP_MAINTENANCE_OF_PROTEIN_LOCATION_IN_CELL	49	-0.376815	-1.27328	0.125592	0.318178	1	4272	tags=43%, list=36%, signal=67%
GOBP_MAINTENANCE_OF_PROTEIN_LOCATION_IN_NUCLEUS	21	-0.437883	-1.24242	0.192755	0.35916	1	3754	tags=43%, list=31%, signal=62%
GOBP_MALE_GAMETE_GENERATION	260	-0.270369	-1.08622	0.279352	0.584689	1	2820	tags=27%, list=24%, signal=34%
GOBP_MALE_MEIOTIC_NUCLEAR_DIVISION	22	-0.554175	-1.60194	0.0077821	0.0562177	1	574	tags=32%, list=5%, signal=33%
GOBP_MALE_SEX_DIFFERENTIATION	85	-0.420553	-1.51005	0.00759219	0.103699	1	4278	tags=58%, list=36%, signal=89%
GOBP_MAMMARY_GLAND_DEVELOPMENT	84	-0.485212	-1.75907	0	0.0143151	0.996	3377	tags=48%, list=28%, signal=66%
GOBP_MAMMARY_GLAND_DUCT_MORPHOGENESIS	18	-0.313617	-0.853833	0.669737	0.890165	1	3373	tags=39%, list=28%, signal=54%
GOBP_MAMMARY_GLAND_EPITHELIAL_CELL_PROLIFERATION	21	-0.556409	-1.60517	0.0152672	0.0553463	1	3143	tags=52%, list=26%, signal=71%
GOBP_MAMMARY_GLAND_EPITHELIUM_DEVELOPMENT	42	-0.454179	-1.48754	0.0301205	0.115699	1	3373	tags=48%, list=28%, signal=66%
GOBP_MAMMARY_GLAND_MORPHOGENESIS	25	-0.404555	-1.18826	0.223048	0.431923	1	3373	tags=44%, list=28%, signal=61%
GOBP_MANNOSYLATION	28	-0.331358	-1.00488	0.443609	0.707602	1	4139	tags=39%, list=35%, signal=60%
GOBP_MAST_CELL_ACTIVATION	25	0.257594	0.942197	0.5625	0.8493	1	1060	tags=16%, list=9%, signal=18%
GOBP_MAST_CELL_ACTIVATION_INVOLVED_IN_IMMUNE_RESPONSE	22	0.26832	0.967838	0.521127	0.819805	1	1060	tags=18%, list=9%, signal=20%
GOBP_MATERNAL_PLACENTA_DEVELOPMENT	20	-0.29691	-0.830438	0.711587	0.910382	1	2189	tags=25%, list=18%, signal=31%
GOBP_MATERNAL_PROCESS_INVOLVED_IN_FEMALE_PREGNANCY	34	-0.367771	-1.1653	0.247894	0.464602	1	2698	tags=35%, list=23%, signal=45%
GOBP_MATURATION_OF_5_8S_RRNA	34	-0.469674	-1.46529	0.0301932	0.133287	1	5133	tags=68%, list=43%, signal=118%
GOBP_MATURATION_OF_5_8S_RRNA_FROM_TRICISTRONIC_RRNA_TRANSCRIPT_SSU_RRNA_5_8S_RRNA_LSU_RRNA	24	-0.458648	-1.36865	0.0799001	0.214909	1	4744	tags=58%, list=40%, signal=97%
GOBP_MATURATION_OF_LSU_RRNA	28	-0.505272	-1.53108	0.0328467	0.0911181	1	4774	tags=68%, list=40%, signal=113%
GOBP_MATURATION_OF_LSU_RRNA_FROM_TRICISTRONIC_RRNA_TRANSCRIPT_SSU_RRNA_5_8S_RRNA_LSU_RRNA	15	-0.499251	-1.30684	0.148048	0.278373	1	4744	tags=60%, list=40%, signal=100%
GOBP_MATURATION_OF_SSU_RRNA	46	-0.410478	-1.3616	0.0747663	0.221587	1	3981	tags=43%, list=33%, signal=65%
GOBP_MATURATION_OF_SSU_RRNA_FROM_TRICISTRONIC_RRNA_TRANSCRIPT_SSU_RRNA_5_8S_RRNA_LSU_RRNA	33	-0.435913	-1.35988	0.0773006	0.224045	1	2818	tags=36%, list=24%, signal=47%
GOBP_MATURE_B_CELL_DIFFERENTIATION	17	0.413092	1.33243	0.108597	0.401157	1	529	tags=18%, list=4%, signal=18%
GOBP_MATURE_B_CELL_DIFFERENTIATION_INVOLVED_IN_IMMUNE_RESPONSE	15	0.43458	1.36589	0.0996564	0.381516	1	178	tags=13%, list=1%, signal=14%
GOBP_MECHANORECEPTOR_DIFFERENTIATION	30	0.191008	0.747212	0.863905	0.964163	1	1922	tags=23%, list=16%, signal=28%
GOBP_MEGAKARYOCYTE_DIFFERENTIATION	56	-0.348277	-1.20061	0.206221	0.414588	1	3718	tags=43%, list=31%, signal=62%
GOBP_MEIOSIS_I_CELL_CYCLE_PROCESS	71	-0.653366	-2.31174	0	0	0	1727	tags=54%, list=14%, signal=62%
GOBP_MEIOTIC_CELL_CYCLE	151	-0.605792	-2.34599	0	0	0	1817	tags=47%, list=15%, signal=55%
GOBP_MEIOTIC_CELL_CYCLE_PROCESS	113	-0.636326	-2.38783	0	0	0	1492	tags=47%, list=13%, signal=53%
GOBP_MEIOTIC_CHROMOSOME_SEGREGATION	46	-0.739922	-2.44394	0	0	0	1492	tags=61%, list=13%, signal=69%
GOBP_MEIOTIC_CHROMOSOME_SEPARATION	15	-0.762774	-2.0151	0	0.000398957	0.065	1492	tags=60%, list=13%, signal=68%
GOBP_MEMBRANE_BIOGENESIS	30	-0.190908	-0.582602	0.965394	0.996591	1	2067	tags=13%, list=17%, signal=16%
GOBP_MEMBRANE_DEPOLARIZATION	46	-0.236631	-0.792726	0.806265	0.93789	1	3740	tags=39%, list=31%, signal=57%
GOBP_MEMBRANE_DEPOLARIZATION_DURING_ACTION_POTENTIAL	16	0.343837	1.16685	0.243028	0.59798	1	391	tags=19%, list=3%, signal=19%
GOBP_MEMBRANE_DOCKING	156	-0.420783	-1.64103	0.00103842	0.0422123	1	2305	tags=31%, list=19%, signal=38%
GOBP_MEMBRANE_FUSION	107	0.170266	0.856823	0.903226	0.915619	1	1391	tags=18%, list=12%, signal=20%
GOBP_MEMBRANE_INVAGINATION	47	-0.236861	-0.782886	0.80355	0.943878	1	3644	tags=36%, list=31%, signal=52%
GOBP_MEMBRANE_LIPID_BIOSYNTHETIC_PROCESS	103	-0.15916	-0.592698	0.993576	0.996404	1	2889	tags=18%, list=24%, signal=24%
GOBP_MEMBRANE_LIPID_CATABOLIC_PROCESS	25	0.284801	1.0465	0.384211	0.742089	1	2361	tags=44%, list=20%, signal=55%
GOBP_MEMBRANE_LIPID_METABOLIC_PROCESS	149	0.130439	0.688498	1	0.978448	1	2295	tags=24%, list=19%, signal=30%
GOBP_MEMBRANE_PROTEIN_ECTODOMAIN_PROTEOLYSIS	29	-0.32529	-0.986431	0.523388	0.737855	1	3107	tags=28%, list=26%, signal=37%
GOBP_MEMBRANE_PROTEIN_INTRACELLULAR_DOMAIN_PROTEOLYSIS	19	-0.255184	-0.707013	0.862694	0.976111	1	4279	tags=37%, list=36%, signal=57%
GOBP_MEMBRANE_PROTEIN_PROTEOLYSIS	46	-0.269637	-0.902958	0.640423	0.838462	1	3116	tags=26%, list=26%, signal=35%
GOBP_MEMBRANE_RAFT_ORGANIZATION	16	-0.25051	-0.652256	0.916223	0.989558	1	815	tags=13%, list=7%, signal=13%
GOBP_MEMBRANE_REPOLARIZATION	16	-0.254601	-0.680105	0.87451	0.982698	1	2344	tags=19%, list=20%, signal=23%
GOBP_MEMORY	51	-0.252609	-0.86468	0.673516	0.88148	1	3377	tags=33%, list=28%, signal=46%
GOBP_MESENCHYMAL_CELL_DIFFERENTIATION	140	-0.27823	-1.07458	0.316122	0.599963	1	3247	tags=34%, list=27%, signal=46%
GOBP_MESENCHYMAL_CELL_PROLIFERATION	19	-0.423668	-1.18332	0.261438	0.436627	1	2592	tags=47%, list=22%, signal=60%
GOBP_MESENCHYME_DEVELOPMENT	168	-0.285612	-1.10267	0.282474	0.56315	1	3247	tags=36%, list=27%, signal=49%
GOBP_MESENCHYME_MORPHOGENESIS	25	-0.33288	-0.975894	0.537129	0.754857	1	3630	tags=52%, list=30%, signal=75%
GOBP_MESODERM_DEVELOPMENT	56	-0.363049	-1.24035	0.14927	0.361915	1	3247	tags=45%, list=27%, signal=61%
GOBP_MESODERM_MORPHOGENESIS	32	-0.305515	-0.954852	0.538462	0.778897	1	3810	tags=47%, list=32%, signal=69%
GOBP_MESONEPHRIC_TUBULE_MORPHOGENESIS	30	-0.308311	-0.943829	0.570896	0.79148	1	1418	tags=23%, list=12%, signal=26%
GOBP_MESONEPHROS_DEVELOPMENT	49	-0.254247	-0.849975	0.72101	0.892729	1	2029	tags=24%, list=17%, signal=29%
GOBP_METAL_ION_EXPORT	18	-0.276346	-0.758137	0.799233	0.958186	1	4329	tags=44%, list=36%, signal=70%
GOBP_METAL_ION_HOMEOSTASIS	313	-0.176519	-0.713896	0.979879	0.974483	1	2269	tags=17%, list=19%, signal=20%
GOBP_METAL_ION_TRANSPORT	222	0.18934	1.03225	0.357143	0.755791	1	1249	tags=16%, list=10%, signal=18%
GOBP_METANEPHRIC_NEPHRON_DEVELOPMENT	17	-0.48817	-1.31732	0.118388	0.266941	1	1487	tags=41%, list=12%, signal=47%
GOBP_METANEPHROS_DEVELOPMENT	45	-0.345794	-1.14804	0.264877	0.486859	1	1487	tags=27%, list=12%, signal=30%
GOBP_METANEPHROS_MORPHOGENESIS	16	-0.482511	-1.2669	0.164908	0.325839	1	1146	tags=38%, list=10%, signal=41%
GOBP_METAPHASE_ANAPHASE_TRANSITION_OF_CELL_CYCLE	58	-0.703443	-2.44236	0	0	0	871	tags=45%, list=7%, signal=48%
GOBP_METAPHASE_PLATE_CONGRESSION	58	-0.651314	-2.25427	0	1.34306e-05	0.001	2066	tags=50%, list=17%, signal=60%
GOBP_METENCEPHALON_DEVELOPMENT	60	-0.299947	-1.02822	0.421839	0.671625	1	4532	tags=43%, list=38%, signal=70%
GOBP_METHYLATION	266	-0.364792	-1.45937	0.00101317	0.138377	1	3759	tags=44%, list=32%, signal=63%
GOBP_MICROGLIAL_CELL_ACTIVATION	18	-0.317787	-0.871468	0.643236	0.874757	1	1199	tags=17%, list=10%, signal=19%
GOBP_MICROTUBULE_ANCHORING	22	-0.416147	-1.18852	0.259773	0.431978	1	2112	tags=27%, list=18%, signal=33%
GOBP_MICROTUBULE_BASED_MOVEMENT	230	-0.251684	-1.0058	0.4846	0.706127	1	1351	tags=14%, list=11%, signal=15%
GOBP_MICROTUBULE_BASED_TRANSPORT	142	0.213894	1.13407	0.159091	0.633929	1	1859	tags=25%, list=16%, signal=30%
GOBP_MICROTUBULE_BUNDLE_FORMATION	58	0.267919	1.22132	0.126984	0.521133	1	2034	tags=45%, list=17%, signal=54%
GOBP_MICROTUBULE_CYTOSKELETON_ORGANIZATION	433	-0.50146	-2.05758	0	0.000221239	0.034	2286	tags=39%, list=19%, signal=47%
GOBP_MICROTUBULE_CYTOSKELETON_ORGANIZATION_INVOLVED_IN_MITOSIS	125	-0.630455	-2.39979	0	0	0	2286	tags=52%, list=19%, signal=64%
GOBP_MICROTUBULE_DEPOLYMERIZATION	34	-0.596592	-1.87471	0	0.00333382	0.586	2846	tags=59%, list=24%, signal=77%
GOBP_MICROTUBULE_NUCLEATION	25	-0.525819	-1.55527	0.0136139	0.0771811	1	4184	tags=64%, list=35%, signal=98%
GOBP_MICROTUBULE_ORGANIZING_CENTER_LOCALIZATION	27	-0.435952	-1.30279	0.11411	0.283214	1	1757	tags=26%, list=15%, signal=30%
GOBP_MICROTUBULE_ORGANIZING_CENTER_ORGANIZATION	122	-0.577011	-2.1809	0	1.0246e-05	0.001	1697	tags=42%, list=14%, signal=48%
GOBP_MICROTUBULE_POLYMERIZATION	57	-0.43637	-1.52219	0.0123735	0.0968144	1	2732	tags=37%, list=23%, signal=48%
GOBP_MICROTUBULE_POLYMERIZATION_OR_DEPOLYMERIZATION	86	-0.480949	-1.73725	0	0.0178761	0.999	2593	tags=40%, list=22%, signal=50%
GOBP_MIDBRAIN_DEVELOPMENT	45	-0.43744	-1.43812	0.039489	0.15212	1	2984	tags=36%, list=25%, signal=47%
GOBP_MIRNA_METABOLIC_PROCESS	21	-0.578008	-1.63824	0.00755667	0.0429236	1	3529	tags=67%, list=30%, signal=95%
GOBP_MISMATCH_REPAIR	28	-0.640997	-1.94718	0	0.00118061	0.226	627	tags=43%, list=5%, signal=45%
GOBP_MITOCHONDRIAL_CALCIUM_ION_HOMEOSTASIS	19	0.252457	0.854881	0.715517	0.918682	1	8918	tags=100%, list=75%, signal=396%
GOBP_MITOCHONDRIAL_CALCIUM_ION_TRANSMEMBRANE_TRANSPORT	22	-0.369465	-1.06099	0.381013	0.620958	1	6244	tags=77%, list=52%, signal=162%
GOBP_MITOCHONDRIAL_CYTOCHROME_C_OXIDASE_ASSEMBLY	18	-0.465562	-1.27541	0.153646	0.317012	1	5574	tags=72%, list=47%, signal=135%
GOBP_MITOCHONDRIAL_DEPOLARIZATION	15	-0.427269	-1.12081	0.330239	0.532326	1	2871	tags=47%, list=24%, signal=61%
GOBP_MITOCHONDRIAL_ELECTRON_TRANSPORT_CYTOCHROME_C_TO_OXYGEN	15	-0.248857	-0.644423	0.915365	0.989963	1	6777	tags=67%, list=57%, signal=154%
GOBP_MITOCHONDRIAL_ELECTRON_TRANSPORT_NADH_TO_UBIQUINONE	43	-0.357776	-1.167	0.23715	0.462688	1	5708	tags=60%, list=48%, signal=116%
GOBP_MITOCHONDRIAL_FISSION	33	-0.308794	-0.96685	0.535585	0.765211	1	3862	tags=42%, list=32%, signal=63%
GOBP_MITOCHONDRIAL_FUSION	24	0.187313	0.678796	0.91	0.979331	1	1480	tags=17%, list=12%, signal=19%
GOBP_MITOCHONDRIAL_GENE_EXPRESSION	154	-0.453307	-1.75285	0	0.0152123	0.997	5638	tags=77%, list=47%, signal=143%
GOBP_MITOCHONDRIAL_GENOME_MAINTENANCE	18	-0.380109	-1.03528	0.431635	0.658952	1	1647	tags=28%, list=14%, signal=32%
GOBP_MITOCHONDRIAL_MEMBRANE_ORGANIZATION	97	-0.30524	-1.13014	0.260963	0.516847	1	4531	tags=45%, list=38%, signal=73%
GOBP_MITOCHONDRIAL_OUTER_MEMBRANE_PERMEABILIZATION	41	-0.353345	-1.13741	0.285714	0.504038	1	2324	tags=29%, list=19%, signal=36%
GOBP_MITOCHONDRIAL_RESPIRATORY_CHAIN_COMPLEX_ASSEMBLY	85	-0.386106	-1.41046	0.0350493	0.173661	1	5764	tags=61%, list=48%, signal=118%
GOBP_MITOCHONDRIAL_RNA_METABOLIC_PROCESS	41	-0.471651	-1.52348	0.016317	0.0960654	1	2810	tags=44%, list=24%, signal=57%
GOBP_MITOCHONDRIAL_TRANSCRIPTION	15	-0.405049	-1.05837	0.414073	0.624085	1	5582	tags=73%, list=47%, signal=138%
GOBP_MITOCHONDRIAL_TRANSLATION	128	-0.459847	-1.76768	0	0.0131397	0.992	4968	tags=69%, list=42%, signal=117%
GOBP_MITOCHONDRIAL_TRANSLATIONAL_TERMINATION	85	-0.490092	-1.78868	0	0.0103508	0.971	4959	tags=72%, list=42%, signal=122%
GOBP_MITOCHONDRIAL_TRANSMEMBRANE_TRANSPORT	70	-0.422079	-1.49011	0.0144928	0.114508	1	3725	tags=49%, list=31%, signal=70%
GOBP_MITOCHONDRIAL_TRANSPORT	194	-0.289644	-1.14325	0.188776	0.495471	1	5842	tags=61%, list=49%, signal=118%
GOBP_MITOCHONDRION_LOCALIZATION	35	-0.234718	-0.739647	0.859858	0.964077	1	2732	tags=29%, list=23%, signal=37%
GOBP_MITOCHONDRION_ORGANIZATION	420	-0.242985	-0.991903	0.520521	0.729293	1	4595	tags=43%, list=39%, signal=67%
GOBP_MITOPHAGY	24	0.31068	1.1415	0.233333	0.626318	1	1709	tags=33%, list=14%, signal=39%
GOBP_MITOTIC_CELL_CYCLE_CHECKPOINT	138	-0.642158	-2.48003	0	0	0	1760	tags=48%, list=15%, signal=55%
GOBP_MITOTIC_CYTOKINESIS	58	-0.640905	-2.20331	0	1.1167e-05	0.001	636	tags=31%, list=5%, signal=33%
GOBP_MITOTIC_CYTOKINETIC_PROCESS	19	-0.475252	-1.32175	0.132812	0.261471	1	365	tags=16%, list=3%, signal=16%
GOBP_MITOTIC_DNA_INTEGRITY_CHECKPOINT	92	-0.617309	-2.27448	0	1.44038e-05	0.001	1760	tags=45%, list=15%, signal=52%
GOBP_MITOTIC_G1_S_TRANSITION_CHECKPOINT	54	-0.635219	-2.14888	0	3.46843e-05	0.004	1760	tags=50%, list=15%, signal=58%
GOBP_MITOTIC_G2_DNA_DAMAGE_CHECKPOINT	22	-0.679459	-1.94166	0	0.00126803	0.243	514	tags=36%, list=4%, signal=38%
GOBP_MITOTIC_G2_M_TRANSITION_CHECKPOINT	34	-0.552673	-1.73127	0.00123457	0.0190933	1	1732	tags=38%, list=15%, signal=45%
GOBP_MITOTIC_METAPHASE_PLATE_CONGRESSION	46	-0.645834	-2.16076	0	1.85652e-05	0.002	2066	tags=48%, list=17%, signal=58%
GOBP_MITOTIC_NUCLEAR_DIVISION	239	-0.654067	-2.60203	0	0	0	2327	tags=54%, list=20%, signal=66%
GOBP_MITOTIC_RECOMBINATION	21	-0.652117	-1.87995	0.00129366	0.00307632	0.546	1689	tags=52%, list=14%, signal=61%
GOBP_MITOTIC_SISTER_CHROMATID_COHESION	20	-0.610209	-1.72024	0.00254777	0.0212227	1	2223	tags=50%, list=19%, signal=61%
GOBP_MITOTIC_SISTER_CHROMATID_SEGREGATION	142	-0.695756	-2.70416	0	0	0	922	tags=46%, list=8%, signal=50%
GOBP_MITOTIC_SPINDLE_ASSEMBLY	53	-0.662324	-2.248	0	1.29073e-05	0.001	2387	tags=58%, list=20%, signal=73%
GOBP_MITOTIC_SPINDLE_ORGANIZATION	101	-0.639013	-2.35278	0	0	0	2286	tags=53%, list=19%, signal=66%
GOBP_MODIFIED_AMINO_ACID_TRANSPORT	18	0.259544	0.849279	0.684211	0.923566	1	599	tags=17%, list=5%, signal=18%
GOBP_MODULATION_BY_HOST_OF_SYMBIONT_PROCESS	46	-0.329145	-1.09308	0.332934	0.574348	1	2128	tags=24%, list=18%, signal=29%
GOBP_MODULATION_BY_HOST_OF_VIRAL_PROCESS	22	-0.32538	-0.927695	0.573913	0.811942	1	2002	tags=23%, list=17%, signal=27%
GOBP_MODULATION_BY_SYMBIONT_OF_ENTRY_INTO_HOST	18	-0.290174	-0.803109	0.740177	0.932371	1	565	tags=11%, list=5%, signal=12%
GOBP_MODULATION_BY_SYMBIONT_OF_HOST_CELLULAR_PROCESS	21	-0.396398	-1.11206	0.335079	0.546835	1	4917	tags=62%, list=41%, signal=105%
GOBP_MODULATION_BY_SYMBIONT_OF_HOST_PROCESS	30	-0.428699	-1.32347	0.10362	0.259566	1	2916	tags=37%, list=24%, signal=48%
GOBP_MODULATION_BY_VIRUS_OF_HOST_CELLULAR_PROCESS	15	-0.45763	-1.1956	0.245179	0.423215	1	2691	tags=40%, list=23%, signal=52%
GOBP_MODULATION_BY_VIRUS_OF_HOST_PROCESS	24	-0.480893	-1.43471	0.0595533	0.154858	1	2691	tags=38%, list=23%, signal=48%
GOBP_MODULATION_OF_EXCITATORY_POSTSYNAPTIC_POTENTIAL	20	-0.503326	-1.4042	0.0634518	0.180007	1	1711	tags=30%, list=14%, signal=35%
GOBP_MODULATION_OF_PROCESS_OF_OTHER_ORGANISM	79	-0.345577	-1.26662	0.109649	0.325994	1	2691	tags=28%, list=23%, signal=36%
GOBP_MODULATION_OF_PROCESS_OF_OTHER_ORGANISM_INVOLVED_IN_SYMBIOTIC_INTERACTION	75	-0.345654	-1.24203	0.131403	0.359581	1	2691	tags=28%, list=23%, signal=36%
GOBP_MOLTING_CYCLE	52	-0.299913	-1.00612	0.460751	0.705622	1	4246	tags=48%, list=36%, signal=74%
GOBP_MONOAMINE_TRANSPORT	20	0.382938	1.30219	0.0895522	0.429679	1	1372	tags=35%, list=12%, signal=39%
GOBP_MONOCARBOXYLIC_ACID_BIOSYNTHETIC_PROCESS	116	0.245084	1.26089	0.0172414	0.474062	1	595	tags=12%, list=5%, signal=13%
GOBP_MONOCARBOXYLIC_ACID_CATABOLIC_PROCESS	97	-0.147256	-0.544652	0.998927	0.998922	1	5477	tags=40%, list=46%, signal=74%
GOBP_MONOCARBOXYLIC_ACID_METABOLIC_PROCESS	393	-0.227635	-0.934232	0.691457	0.80378	1	2662	tags=23%, list=22%, signal=29%
GOBP_MONOCARBOXYLIC_ACID_TRANSPORT	80	0.206606	0.999345	0.446809	0.797489	1	1260	tags=18%, list=11%, signal=19%
GOBP_MONOCYTE_CHEMOTAXIS	16	-0.424274	-1.14626	0.297954	0.489607	1	1753	tags=31%, list=15%, signal=37%
GOBP_MONOCYTE_DIFFERENTIATION	22	-0.61729	-1.7626	0.00376412	0.0138201	0.994	1340	tags=45%, list=11%, signal=51%
GOBP_MONONUCLEAR_CELL_DIFFERENTIATION	214	-0.303575	-1.19566	0.0947047	0.423225	1	3620	tags=36%, list=30%, signal=51%
GOBP_MONONUCLEAR_CELL_MIGRATION	74	-0.254551	-0.909123	0.619518	0.830643	1	1772	tags=19%, list=15%, signal=22%
GOBP_MONOSACCHARIDE_BIOSYNTHETIC_PROCESS	70	-0.230089	-0.821257	0.783051	0.91875	1	5477	tags=57%, list=46%, signal=105%
GOBP_MONOSACCHARIDE_CATABOLIC_PROCESS	45	-0.39343	-1.30246	0.105392	0.283382	1	3612	tags=47%, list=30%, signal=67%
GOBP_MONOSACCHARIDE_METABOLIC_PROCESS	193	-0.244423	-0.958531	0.593047	0.774447	1	5477	tags=52%, list=46%, signal=95%
GOBP_MONOVALENT_INORGANIC_CATION_HOMEOSTASIS	92	0.340465	1.70444	0	0.14752	1	1474	tags=27%, list=12%, signal=31%
GOBP_MORPHOGENESIS_OF_A_BRANCHING_STRUCTURE	104	-0.253243	-0.943789	0.591351	0.79138	1	2964	tags=33%, list=25%, signal=43%
GOBP_MORPHOGENESIS_OF_A_POLARIZED_EPITHELIUM	112	-0.280945	-1.04893	0.402335	0.638267	1	3592	tags=38%, list=30%, signal=54%
GOBP_MORPHOGENESIS_OF_AN_EPITHELIAL_SHEET	41	-0.362633	-1.17589	0.242243	0.448371	1	2912	tags=34%, list=24%, signal=45%
GOBP_MORPHOGENESIS_OF_AN_EPITHELIUM	335	-0.257155	-1.0424	0.377131	0.647904	1	3592	tags=36%, list=30%, signal=49%
GOBP_MORPHOGENESIS_OF_EMBRYONIC_EPITHELIUM	86	-0.248307	-0.89468	0.683751	0.848447	1	1532	tags=19%, list=13%, signal=21%
GOBP_MOVEMENT_IN_HOST_ENVIRONMENT	100	-0.197857	-0.728136	0.905172	0.968133	1	3556	tags=30%, list=30%, signal=42%
GOBP_MRNA_3_END_PROCESSING	91	-0.480408	-1.7707	0	0.0127633	0.988	3824	tags=51%, list=32%, signal=74%
GOBP_MRNA_CIS_SPLICING_VIA_SPLICEOSOME	19	-0.56515	-1.55788	0.0192308	0.075868	1	3146	tags=68%, list=26%, signal=93%
GOBP_MRNA_CLEAVAGE	20	-0.441402	-1.23387	0.190781	0.369811	1	3764	tags=50%, list=32%, signal=73%
GOBP_MRNA_EXPORT_FROM_NUCLEUS	95	-0.529398	-1.95304	0	0.00107364	0.207	3821	tags=62%, list=32%, signal=91%
GOBP_MRNA_METHYLATION	15	-0.437539	-1.15317	0.295484	0.479525	1	5936	tags=87%, list=50%, signal=172%
GOBP_MRNA_MODIFICATION	21	-0.429686	-1.22523	0.2	0.381191	1	5936	tags=81%, list=50%, signal=161%
GOBP_MRNA_PROCESSING	445	-0.449188	-1.8476	0	0.00500241	0.787	4692	tags=61%, list=39%, signal=97%
GOBP_MRNA_SPLICE_SITE_SELECTION	28	-0.504336	-1.5244	0.0250941	0.0956399	1	3617	tags=57%, list=30%, signal=82%
GOBP_MRNA_TRANSPORT	123	-0.50812	-1.91264	0	0.00185735	0.353	3846	tags=59%, list=32%, signal=87%
GOBP_MUCOPOLYSACCHARIDE_METABOLIC_PROCESS	67	-0.38108	-1.34404	0.0649203	0.238964	1	3150	tags=40%, list=26%, signal=54%
GOBP_MULTI_MULTICELLULAR_ORGANISM_PROCESS	103	-0.33274	-1.25121	0.0963203	0.347323	1	2698	tags=31%, list=23%, signal=40%
GOBP_MULTI_ORGANISM_LOCALIZATION	53	-0.596947	-2.03715	0	0.000316929	0.051	1365	tags=42%, list=11%, signal=47%
GOBP_MULTICELLULAR_ORGANISM_AGING	23	-0.512547	-1.4957	0.0419753	0.111079	1	3556	tags=57%, list=30%, signal=80%
GOBP_MULTICELLULAR_ORGANISM_GROWTH	91	-0.337484	-1.23627	0.121047	0.365826	1	3779	tags=44%, list=32%, signal=64%
GOBP_MULTICELLULAR_ORGANISM_REPRODUCTION	404	-0.294962	-1.21191	0.039039	0.39951	1	2895	tags=28%, list=24%, signal=36%
GOBP_MULTICELLULAR_ORGANISMAL_HOMEOSTASIS	282	-0.22201	-0.891627	0.787513	0.851633	1	3317	tags=28%, list=28%, signal=38%
GOBP_MULTICELLULAR_ORGANISMAL_MOVEMENT	27	-0.261582	-0.78788	0.779537	0.941093	1	1975	tags=26%, list=17%, signal=31%
GOBP_MULTICELLULAR_ORGANISMAL_RESPONSE_TO_STRESS	23	-0.468728	-1.36705	0.10396	0.216262	1	3216	tags=43%, list=27%, signal=59%
GOBP_MULTICELLULAR_ORGANISMAL_SIGNALING	75	-0.235167	-0.833183	0.772727	0.907859	1	2344	tags=23%, list=20%, signal=28%
GOBP_MULTIVESICULAR_BODY_ORGANIZATION	27	-0.241006	-0.713225	0.870394	0.974937	1	6870	tags=63%, list=58%, signal=148%
GOBP_MULTIVESICULAR_BODY_SORTING_PATHWAY	29	0.245245	0.927904	0.52381	0.855117	1	1469	tags=17%, list=12%, signal=20%
GOBP_MUSCLE_ADAPTATION	67	-0.205293	-0.726224	0.896745	0.969026	1	3838	tags=37%, list=32%, signal=55%
GOBP_MUSCLE_CELL_APOPTOTIC_PROCESS	40	-0.463214	-1.49844	0.0236686	0.110322	1	2234	tags=33%, list=19%, signal=40%
GOBP_MUSCLE_CELL_DEVELOPMENT	83	-0.335834	-1.21431	0.151679	0.396064	1	2912	tags=35%, list=24%, signal=46%
GOBP_MUSCLE_CELL_DIFFERENTIATION	186	-0.245845	-0.964233	0.57582	0.76956	1	3269	tags=32%, list=27%, signal=43%
GOBP_MUSCLE_CELL_MIGRATION	52	-0.206752	-0.699462	0.92069	0.97841	1	2592	tags=23%, list=22%, signal=29%
GOBP_MUSCLE_CELL_PROLIFERATION	111	-0.302195	-1.13021	0.232086	0.516839	1	3557	tags=36%, list=30%, signal=51%
GOBP_MUSCLE_CONTRACTION	162	0.19305	1.03516	0.324324	0.758294	1	1431	tags=19%, list=12%, signal=21%
GOBP_MUSCLE_FIBER_DEVELOPMENT	22	-0.46652	-1.33416	0.111524	0.248985	1	2906	tags=50%, list=24%, signal=66%
GOBP_MUSCLE_FILAMENT_SLIDING	20	-0.285618	-0.8073	0.745592	0.929693	1	3897	tags=40%, list=33%, signal=59%
GOBP_MUSCLE_HYPERTROPHY	52	-0.250705	-0.84634	0.708238	0.895113	1	4230	tags=44%, list=35%, signal=68%
GOBP_MUSCLE_ORGAN_DEVELOPMENT	173	-0.295952	-1.15165	0.189245	0.481983	1	3923	tags=42%, list=33%, signal=62%
GOBP_MUSCLE_ORGAN_MORPHOGENESIS	32	-0.352308	-1.07972	0.365591	0.593566	1	4106	tags=53%, list=34%, signal=81%
GOBP_MUSCLE_STRUCTURE_DEVELOPMENT	336	-0.265551	-1.08474	0.246988	0.5861	1	4890	tags=49%, list=41%, signal=80%
GOBP_MUSCLE_SYSTEM_PROCESS	220	0.197146	1.13127	0.1	0.637674	1	1550	tags=20%, list=13%, signal=23%
GOBP_MUSCLE_TISSUE_DEVELOPMENT	193	-0.288237	-1.14703	0.188583	0.488134	1	3706	tags=38%, list=31%, signal=55%
GOBP_MYD88_DEPENDENT_TOLL_LIKE_RECEPTOR_SIGNALING_PATHWAY	23	-0.428378	-1.25091	0.164557	0.347654	1	3345	tags=43%, list=28%, signal=60%
GOBP_MYD88_INDEPENDENT_TOLL_LIKE_RECEPTOR_SIGNALING_PATHWAY	26	-0.237466	-0.69352	0.907862	0.98042	1	5704	tags=54%, list=48%, signal=103%
GOBP_MYELOID_CELL_APOPTOTIC_PROCESS	23	-0.196618	-0.562643	0.954823	0.997907	1	4087	tags=35%, list=34%, signal=53%
GOBP_MYELOID_CELL_DEVELOPMENT	45	-0.187905	-0.623604	0.960875	0.993475	1	4432	tags=38%, list=37%, signal=60%
GOBP_MYELOID_CELL_DIFFERENTIATION	267	-0.30059	-1.21978	0.0728745	0.388378	1	3850	tags=36%, list=32%, signal=52%
GOBP_MYELOID_CELL_HOMEOSTASIS	110	-0.357855	-1.33931	0.0513919	0.244269	1	4279	tags=44%, list=36%, signal=67%
GOBP_MYELOID_LEUKOCYTE_ACTIVATION	398	0.152395	0.941898	0.5	0.847495	1	1726	tags=19%, list=14%, signal=22%
GOBP_MYELOID_LEUKOCYTE_CYTOKINE_PRODUCTION	16	-0.308896	-0.817536	0.737333	0.921297	1	1532	tags=19%, list=13%, signal=21%
GOBP_MYELOID_LEUKOCYTE_DIFFERENTIATION	123	-0.334018	-1.27989	0.085084	0.312435	1	1891	tags=24%, list=16%, signal=28%
GOBP_MYELOID_LEUKOCYTE_MEDIATED_IMMUNITY	349	0.175455	1.00892	0.4	0.790678	1	1060	tags=13%, list=9%, signal=14%
GOBP_MYELOID_LEUKOCYTE_MIGRATION	81	-0.287401	-1.04891	0.398907	0.638149	1	2100	tags=23%, list=18%, signal=28%
GOBP_MYOBLAST_DIFFERENTIATION	43	-0.285965	-0.942958	0.565632	0.792546	1	3137	tags=33%, list=26%, signal=44%
GOBP_MYOBLAST_FUSION	17	-0.220213	-0.602122	0.94332	0.994788	1	3269	tags=29%, list=27%, signal=40%
GOBP_MYOFIBRIL_ASSEMBLY	27	-0.292137	-0.87743	0.648515	0.869395	1	4278	tags=41%, list=36%, signal=63%
GOBP_MYOTUBE_DIFFERENTIATION	50	-0.256133	-0.853231	0.711806	0.890097	1	3448	tags=34%, list=29%, signal=48%
GOBP_N_GLYCAN_PROCESSING	15	0.390491	1.25093	0.163866	0.484783	1	667	tags=20%, list=6%, signal=21%
GOBP_N_TERMINAL_PROTEIN_AMINO_ACID_MODIFICATION	22	-0.481687	-1.37087	0.0753086	0.21348	1	5260	tags=73%, list=44%, signal=130%
GOBP_NAD_BIOSYNTHETIC_PROCESS	16	-0.31989	-0.847575	0.69385	0.8945	1	3171	tags=31%, list=27%, signal=43%
GOBP_NAD_METABOLIC_PROCESS	38	-0.383322	-1.20764	0.200234	0.404993	1	3508	tags=39%, list=29%, signal=56%
GOBP_NADH_DEHYDROGENASE_COMPLEX_ASSEMBLY	53	-0.405983	-1.38689	0.0543981	0.195421	1	5962	tags=68%, list=50%, signal=135%
GOBP_NADH_METABOLIC_PROCESS	34	-0.424906	-1.32149	0.111247	0.261656	1	3508	tags=41%, list=29%, signal=58%
GOBP_NADP_METABOLIC_PROCESS	31	-0.443839	-1.3597	0.095941	0.224055	1	2882	tags=45%, list=24%, signal=59%
GOBP_NADPH_REGENERATION	16	-0.562937	-1.50542	0.0354796	0.106269	1	2829	tags=63%, list=24%, signal=82%
GOBP_NATURAL_KILLER_CELL_ACTIVATION	32	-0.338701	-1.03548	0.425684	0.659152	1	2387	tags=34%, list=20%, signal=43%
GOBP_NATURAL_KILLER_CELL_MEDIATED_IMMUNITY	23	0.315542	1.10716	0.297297	0.669994	1	888	tags=22%, list=7%, signal=23%
GOBP_NCRNA_3_END_PROCESSING	35	-0.540805	-1.69512	0.00358852	0.026186	1	3409	tags=60%, list=29%, signal=84%
GOBP_NCRNA_CATABOLIC_PROCESS	26	-0.59838	-1.762	0.00123457	0.0139024	0.994	3409	tags=62%, list=29%, signal=86%
GOBP_NCRNA_EXPORT_FROM_NUCLEUS	31	-0.641943	-1.99029	0	0.000653608	0.115	1308	tags=52%, list=11%, signal=58%
GOBP_NCRNA_METABOLIC_PROCESS	399	-0.427556	-1.76364	0	0.0137893	0.993	5345	tags=64%, list=45%, signal=112%
GOBP_NCRNA_PROCESSING	345	-0.425951	-1.72718	0	0.0198839	1	5305	tags=63%, list=44%, signal=111%
GOBP_NCRNA_TRANSCRIPTION	102	-0.419204	-1.56467	0	0.0724081	1	4505	tags=58%, list=38%, signal=92%
GOBP_NECROPTOTIC_PROCESS	26	-0.535754	-1.57845	0.00750939	0.0663042	1	2007	tags=38%, list=17%, signal=46%
GOBP_NECROTIC_CELL_DEATH	40	-0.511939	-1.65414	0.00480769	0.0381853	1	2007	tags=38%, list=17%, signal=45%
GOBP_NEGATIVE_CHEMOTAXIS	27	0.468178	1.71998	0.0049505	0.139896	1	1609	tags=44%, list=13%, signal=51%
GOBP_NEGATIVE_REGULATION_OF_ACTIN_FILAMENT_BUNDLE_ASSEMBLY	18	-0.26805	-0.731168	0.848684	0.967367	1	2013	tags=28%, list=17%, signal=33%
GOBP_NEGATIVE_REGULATION_OF_ACTIN_FILAMENT_DEPOLYMERIZATION	27	0.219822	0.830605	0.730159	0.944143	1	1162	tags=19%, list=10%, signal=20%
GOBP_NEGATIVE_REGULATION_OF_ACTIN_FILAMENT_POLYMERIZATION	39	-0.264109	-0.856971	0.708134	0.888303	1	4491	tags=49%, list=38%, signal=78%
GOBP_NEGATIVE_REGULATION_OF_ADAPTIVE_IMMUNE_RESPONSE	22	0.284445	1.03567	0.400966	0.758211	1	553	tags=14%, list=5%, signal=14%
GOBP_NEGATIVE_REGULATION_OF_ALPHA_BETA_T_CELL_ACTIVATION	22	-0.383051	-1.11204	0.329238	0.546541	1	1418	tags=23%, list=12%, signal=26%
GOBP_NEGATIVE_REGULATION_OF_ALPHA_BETA_T_CELL_DIFFERENTIATION	18	-0.428471	-1.16826	0.253264	0.461022	1	1418	tags=28%, list=12%, signal=31%
GOBP_NEGATIVE_REGULATION_OF_ANION_TRANSMEMBRANE_TRANSPORT	17	-0.485859	-1.31067	0.133858	0.274411	1	3573	tags=53%, list=30%, signal=75%
GOBP_NEGATIVE_REGULATION_OF_ANION_TRANSPORT	103	-0.361073	-1.35093	0.0458911	0.232072	1	4024	tags=42%, list=34%, signal=62%
GOBP_NEGATIVE_REGULATION_OF_ANTIGEN_RECEPTOR_MEDIATED_SIGNALING_PATHWAY	16	0.318968	1.03354	0.407725	0.756061	1	2164	tags=38%, list=18%, signal=46%
GOBP_NEGATIVE_REGULATION_OF_APOPTOTIC_SIGNALING_PATHWAY	163	-0.265538	-1.02958	0.420021	0.670037	1	4242	tags=40%, list=36%, signal=61%
GOBP_NEGATIVE_REGULATION_OF_ATP_METABOLIC_PROCESS	19	-0.300694	-0.837436	0.695026	0.903832	1	2791	tags=42%, list=23%, signal=55%
GOBP_NEGATIVE_REGULATION_OF_AUTOPHAGY	62	-0.212228	-0.74058	0.894198	0.964556	1	4878	tags=44%, list=41%, signal=73%
GOBP_NEGATIVE_REGULATION_OF_AXON_EXTENSION	26	0.552934	2.01694	0	0.0562119	0.452	1976	tags=58%, list=17%, signal=69%
GOBP_NEGATIVE_REGULATION_OF_AXON_EXTENSION_INVOLVED_IN_AXON_GUIDANCE	15	0.546384	1.67819	0.0220264	0.159996	1	1957	tags=53%, list=16%, signal=64%
GOBP_NEGATIVE_REGULATION_OF_AXONOGENESIS	40	0.502901	2.00285	0.0070922	0.059214	0.5	1976	tags=50%, list=17%, signal=60%
GOBP_NEGATIVE_REGULATION_OF_B_CELL_ACTIVATION	18	-0.390884	-1.06251	0.401544	0.618404	1	2188	tags=33%, list=18%, signal=41%
GOBP_NEGATIVE_REGULATION_OF_BINDING	102	-0.350977	-1.30414	0.0726496	0.281797	1	1795	tags=23%, list=15%, signal=26%
GOBP_NEGATIVE_REGULATION_OF_BLOOD_VESSEL_ENDOTHELIAL_CELL_MIGRATION	24	-0.450015	-1.32276	0.125161	0.26028	1	3216	tags=46%, list=27%, signal=63%
GOBP_NEGATIVE_REGULATION_OF_BMP_SIGNALING_PATHWAY	28	0.221745	0.833369	0.776699	0.942151	1	902	tags=18%, list=8%, signal=19%
GOBP_NEGATIVE_REGULATION_OF_CALCIUM_ION_TRANSMEMBRANE_TRANSPORT	17	-0.378298	-1.02936	0.45045	0.670035	1	1627	tags=29%, list=14%, signal=34%
GOBP_NEGATIVE_REGULATION_OF_CALCIUM_ION_TRANSPORT	24	-0.30018	-0.875737	0.667529	0.870987	1	1627	tags=21%, list=14%, signal=24%
GOBP_NEGATIVE_REGULATION_OF_CANONICAL_WNT_SIGNALING_PATHWAY	120	-0.266529	-1.01005	0.461864	0.699514	1	4737	tags=48%, list=40%, signal=78%
GOBP_NEGATIVE_REGULATION_OF_CARBOHYDRATE_METABOLIC_PROCESS	35	-0.371215	-1.16691	0.257353	0.462722	1	2582	tags=37%, list=22%, signal=47%
GOBP_NEGATIVE_REGULATION_OF_CATABOLIC_PROCESS	220	-0.238757	-0.952112	0.621815	0.783017	1	4632	tags=40%, list=39%, signal=65%
GOBP_NEGATIVE_REGULATION_OF_CATALYTIC_ACTIVITY	467	-0.277239	-1.14312	0.126	0.495459	1	3492	tags=34%, list=29%, signal=46%
GOBP_NEGATIVE_REGULATION_OF_CATION_CHANNEL_ACTIVITY	17	-0.467512	-1.23059	0.19657	0.374759	1	1627	tags=35%, list=14%, signal=41%
GOBP_NEGATIVE_REGULATION_OF_CATION_TRANSMEMBRANE_TRANSPORT	40	-0.379125	-1.23003	0.161939	0.375887	1	1627	tags=25%, list=14%, signal=29%
GOBP_NEGATIVE_REGULATION_OF_CD4_POSITIVE_ALPHA_BETA_T_CELL_ACTIVATION	18	-0.313947	-0.853587	0.682111	0.89022	1	1180	tags=17%, list=10%, signal=18%
GOBP_NEGATIVE_REGULATION_OF_CD4_POSITIVE_ALPHA_BETA_T_CELL_DIFFERENTIATION	16	-0.339795	-0.922256	0.585586	0.817226	1	1180	tags=19%, list=10%, signal=21%
GOBP_NEGATIVE_REGULATION_OF_CELL_ACTIVATION	91	-0.284265	-1.04584	0.406048	0.642806	1	2614	tags=27%, list=22%, signal=35%
GOBP_NEGATIVE_REGULATION_OF_CELL_ADHESION	148	-0.247063	-0.958115	0.594792	0.774698	1	4213	tags=42%, list=35%, signal=64%
GOBP_NEGATIVE_REGULATION_OF_CELL_AGING	19	-0.511022	-1.4238	0.0673575	0.162945	1	2141	tags=42%, list=18%, signal=51%
GOBP_NEGATIVE_REGULATION_OF_CELL_CELL_ADHESION	90	-0.272208	-1.00254	0.475	0.711955	1	4745	tags=52%, list=40%, signal=86%
GOBP_NEGATIVE_REGULATION_OF_CELL_CYCLE	478	-0.473468	-1.94291	0	0.00125085	0.241	3552	tags=49%, list=30%, signal=67%
GOBP_NEGATIVE_REGULATION_OF_CELL_CYCLE_ARREST	16	-0.42076	-1.11731	0.32129	0.537452	1	1127	tags=25%, list=9%, signal=28%
GOBP_NEGATIVE_REGULATION_OF_CELL_CYCLE_G1_S_PHASE_TRANSITION	84	-0.55814	-2.0462	0	0.000278697	0.044	1133	tags=37%, list=10%, signal=40%
GOBP_NEGATIVE_REGULATION_OF_CELL_CYCLE_G2_M_PHASE_TRANSITION	99	-0.498904	-1.84969	0	0.00488185	0.775	3552	tags=56%, list=30%, signal=78%
GOBP_NEGATIVE_REGULATION_OF_CELL_CYCLE_PHASE_TRANSITION	212	-0.533636	-2.1079	0	6.89941e-05	0.009	3414	tags=56%, list=29%, signal=77%
GOBP_NEGATIVE_REGULATION_OF_CELL_CYCLE_PROCESS	280	-0.528192	-2.12289	0	5.6292e-05	0.007	3134	tags=52%, list=26%, signal=69%
GOBP_NEGATIVE_REGULATION_OF_CELL_DEVELOPMENT	96	0.246269	1.19391	0.183099	0.5582	1	1779	tags=29%, list=15%, signal=34%
GOBP_NEGATIVE_REGULATION_OF_CELL_DIFFERENTIATION	356	-0.256702	-1.04725	0.358717	0.640402	1	3521	tags=34%, list=30%, signal=46%
GOBP_NEGATIVE_REGULATION_OF_CELL_GROWTH	125	0.211856	1.06622	0.311111	0.708628	1	1457	tags=21%, list=12%, signal=23%
GOBP_NEGATIVE_REGULATION_OF_CELL_JUNCTION_ASSEMBLY	18	-0.532125	-1.45938	0.054917	0.138491	1	4000	tags=61%, list=34%, signal=92%
GOBP_NEGATIVE_REGULATION_OF_CELL_MATRIX_ADHESION	27	-0.321124	-0.963039	0.53253	0.770561	1	4087	tags=44%, list=34%, signal=67%
GOBP_NEGATIVE_REGULATION_OF_CELL_POPULATION_PROLIFERATION	380	-0.326408	-1.33588	0.00300903	0.247595	1	3603	tags=38%, list=30%, signal=53%
GOBP_NEGATIVE_REGULATION_OF_CELL_PROJECTION_ORGANIZATION	109	-0.236785	-0.886049	0.700541	0.85969	1	2827	tags=26%, list=24%, signal=33%
GOBP_NEGATIVE_REGULATION_OF_CELL_SUBSTRATE_ADHESION	39	-0.277156	-0.902679	0.624122	0.838871	1	4087	tags=44%, list=34%, signal=66%
GOBP_NEGATIVE_REGULATION_OF_CELLULAR_AMIDE_METABOLIC_PROCESS	127	-0.377802	-1.42828	0.0105263	0.159463	1	3362	tags=37%, list=28%, signal=51%
GOBP_NEGATIVE_REGULATION_OF_CELLULAR_CATABOLIC_PROCESS	183	-0.24773	-0.965453	0.564367	0.76793	1	4902	tags=43%, list=41%, signal=71%
GOBP_NEGATIVE_REGULATION_OF_CELLULAR_COMPONENT_ORGANIZATION	482	-0.351121	-1.43779	0	0.152422	1	2854	tags=33%, list=24%, signal=42%
GOBP_NEGATIVE_REGULATION_OF_CELLULAR_PROTEIN_CATABOLIC_PROCESS	61	-0.134073	-0.461452	1	1	1	5856	tags=48%, list=49%, signal=93%
GOBP_NEGATIVE_REGULATION_OF_CELLULAR_PROTEIN_LOCALIZATION	84	-0.315706	-1.1501	0.2172	0.484267	1	723	tags=13%, list=6%, signal=14%
GOBP_NEGATIVE_REGULATION_OF_CELLULAR_RESPONSE_TO_GROWTH_FACTOR_STIMULUS	57	-0.339629	-1.15559	0.258542	0.4773	1	2048	tags=28%, list=17%, signal=34%
GOBP_NEGATIVE_REGULATION_OF_CELLULAR_RESPONSE_TO_INSULIN_STIMULUS	26	0.155172	0.560484	0.988636	0.995911	1	2004	tags=27%, list=17%, signal=32%
GOBP_NEGATIVE_REGULATION_OF_CELLULAR_SENESCENCE	15	-0.54438	-1.39759	0.0731707	0.185634	1	2141	tags=47%, list=18%, signal=57%
GOBP_NEGATIVE_REGULATION_OF_CHEMOTAXIS	28	0.290429	1.1035	0.301205	0.670358	1	2373	tags=46%, list=20%, signal=58%
GOBP_NEGATIVE_REGULATION_OF_CHROMATIN_ORGANIZATION	36	-0.34689	-1.09866	0.350356	0.56786	1	4354	tags=44%, list=37%, signal=70%
GOBP_NEGATIVE_REGULATION_OF_CHROMOSOME_ORGANIZATION	78	-0.648404	-2.31276	0	0	0	1453	tags=46%, list=12%, signal=52%
GOBP_NEGATIVE_REGULATION_OF_COAGULATION	19	-0.468725	-1.30828	0.142857	0.276945	1	967	tags=26%, list=8%, signal=29%
GOBP_NEGATIVE_REGULATION_OF_COLD_INDUCED_THERMOGENESIS	34	0.21812	0.882861	0.692308	0.890544	1	645	tags=15%, list=5%, signal=16%
GOBP_NEGATIVE_REGULATION_OF_CYCLIN_DEPENDENT_PROTEIN_KINASE_ACTIVITY	26	-0.397681	-1.18765	0.225157	0.43278	1	3414	tags=42%, list=29%, signal=59%
GOBP_NEGATIVE_REGULATION_OF_CYSTEINE_TYPE_ENDOPEPTIDASE_ACTIVITY	56	-0.316476	-1.07557	0.364571	0.599067	1	4090	tags=50%, list=34%, signal=76%
GOBP_NEGATIVE_REGULATION_OF_CYTOKINE_PRODUCTION	154	-0.27076	-1.05604	0.362978	0.627463	1	2907	tags=31%, list=24%, signal=40%
GOBP_NEGATIVE_REGULATION_OF_CYTOSKELETON_ORGANIZATION	103	-0.334542	-1.24553	0.120726	0.354693	1	3716	tags=46%, list=31%, signal=66%
GOBP_NEGATIVE_REGULATION_OF_DEFENSE_RESPONSE	102	-0.208805	-0.776367	0.85911	0.948385	1	3259	tags=30%, list=27%, signal=41%
GOBP_NEGATIVE_REGULATION_OF_DEFENSE_RESPONSE_TO_VIRUS	17	-0.292067	-0.787631	0.773635	0.941221	1	2095	tags=24%, list=18%, signal=29%
GOBP_NEGATIVE_REGULATION_OF_DEPHOSPHORYLATION	67	-0.26314	-0.927766	0.619154	0.812171	1	2746	tags=27%, list=23%, signal=35%
GOBP_NEGATIVE_REGULATION_OF_DEVELOPMENTAL_GROWTH	59	0.247608	1.10519	0.252101	0.669824	1	1712	tags=29%, list=14%, signal=33%
GOBP_NEGATIVE_REGULATION_OF_DEVELOPMENTAL_PROCESS	480	-0.282007	-1.1579	0.0790791	0.473683	1	3521	tags=35%, list=30%, signal=48%
GOBP_NEGATIVE_REGULATION_OF_DNA_BINDING	34	-0.378502	-1.1896	0.215144	0.430313	1	1439	tags=21%, list=12%, signal=23%
GOBP_NEGATIVE_REGULATION_OF_DNA_BINDING_TRANSCRIPTION_FACTOR_ACTIVITY	107	-0.268177	-1.0018	0.49213	0.713104	1	3209	tags=31%, list=27%, signal=42%
GOBP_NEGATIVE_REGULATION_OF_DNA_BIOSYNTHETIC_PROCESS	29	-0.581756	-1.75363	0	0.0150996	0.997	2417	tags=52%, list=20%, signal=65%
GOBP_NEGATIVE_REGULATION_OF_DNA_METABOLIC_PROCESS	85	-0.502175	-1.83846	0	0.00560878	0.827	3217	tags=46%, list=27%, signal=62%
GOBP_NEGATIVE_REGULATION_OF_DNA_RECOMBINATION	24	-0.568652	-1.64917	0.00378788	0.0397977	1	3217	tags=58%, list=27%, signal=80%
GOBP_NEGATIVE_REGULATION_OF_DNA_REPAIR	26	-0.570978	-1.68852	0.00246002	0.0281162	1	1423	tags=35%, list=12%, signal=39%
GOBP_NEGATIVE_REGULATION_OF_DNA_REPLICATION	26	-0.668362	-2.00432	0	0.000465865	0.08	1618	tags=50%, list=14%, signal=58%
GOBP_NEGATIVE_REGULATION_OF_DNA_TEMPLATED_TRANSCRIPTION_ELONGATION	15	-0.607348	-1.60028	0.0206186	0.0567155	1	4063	tags=73%, list=34%, signal=111%
GOBP_NEGATIVE_REGULATION_OF_ENDOCYTOSIS	31	0.30306	1.1523	0.266272	0.619402	1	964	tags=23%, list=8%, signal=25%
GOBP_NEGATIVE_REGULATION_OF_ENDOPLASMIC_RETICULUM_STRESS_INDUCED_INTRINSIC_APOPTOTIC_SIGNALING_PATHWAY	15	0.272427	0.875853	0.626923	0.890285	1	1019	tags=20%, list=9%, signal=22%
GOBP_NEGATIVE_REGULATION_OF_ENDOTHELIAL_CELL_APOPTOTIC_PROCESS	18	0.26638	0.9028	0.59447	0.873928	1	264	tags=11%, list=2%, signal=11%
GOBP_NEGATIVE_REGULATION_OF_ENDOTHELIAL_CELL_PROLIFERATION	23	-0.557465	-1.61586	0.0127389	0.051336	1	3142	tags=57%, list=26%, signal=77%
GOBP_NEGATIVE_REGULATION_OF_EPITHELIAL_CELL_APOPTOTIC_PROCESS	29	-0.325053	-0.989732	0.489672	0.733554	1	2690	tags=34%, list=23%, signal=44%
GOBP_NEGATIVE_REGULATION_OF_EPITHELIAL_CELL_DIFFERENTIATION	25	-0.495565	-1.46331	0.0374532	0.135034	1	3210	tags=56%, list=27%, signal=76%
GOBP_NEGATIVE_REGULATION_OF_EPITHELIAL_CELL_MIGRATION	44	-0.442931	-1.4496	0.037037	0.145126	1	3216	tags=39%, list=27%, signal=53%
GOBP_NEGATIVE_REGULATION_OF_EPITHELIAL_CELL_PROLIFERATION	73	-0.425914	-1.53203	0.00888889	0.0906033	1	2570	tags=36%, list=22%, signal=45%
GOBP_NEGATIVE_REGULATION_OF_EPITHELIAL_TO_MESENCHYMAL_TRANSITION	22	-0.362299	-1.04147	0.422879	0.649637	1	2230	tags=23%, list=19%, signal=28%
GOBP_NEGATIVE_REGULATION_OF_ERBB_SIGNALING_PATHWAY	43	-0.281655	-0.912517	0.642276	0.827965	1	4445	tags=47%, list=37%, signal=74%
GOBP_NEGATIVE_REGULATION_OF_ERK1_AND_ERK2_CASCADE	46	-0.382745	-1.26939	0.149522	0.322482	1	2916	tags=37%, list=24%, signal=49%
GOBP_NEGATIVE_REGULATION_OF_ESTABLISHMENT_OF_PROTEIN_LOCALIZATION	78	-0.368602	-1.33127	0.0689266	0.25283	1	3420	tags=36%, list=29%, signal=50%
GOBP_NEGATIVE_REGULATION_OF_EXOCYTOSIS	18	0.327607	1.13292	0.261261	0.63571	1	797	tags=22%, list=7%, signal=24%
GOBP_NEGATIVE_REGULATION_OF_EXTRINSIC_APOPTOTIC_SIGNALING_PATHWAY	70	-0.322014	-1.13427	0.28125	0.509629	1	2851	tags=31%, list=24%, signal=41%
GOBP_NEGATIVE_REGULATION_OF_EXTRINSIC_APOPTOTIC_SIGNALING_PATHWAY_VIA_DEATH_DOMAIN_RECEPTORS	30	-0.424211	-1.29662	0.135329	0.290836	1	3978	tags=47%, list=33%, signal=70%
GOBP_NEGATIVE_REGULATION_OF_FAT_CELL_DIFFERENTIATION	34	-0.333196	-1.05292	0.387952	0.631424	1	3923	tags=53%, list=33%, signal=79%
GOBP_NEGATIVE_REGULATION_OF_FATTY_ACID_METABOLIC_PROCESS	17	-0.245693	-0.649943	0.896325	0.990063	1	4513	tags=41%, list=38%, signal=66%
GOBP_NEGATIVE_REGULATION_OF_FIBROBLAST_PROLIFERATION	23	-0.447948	-1.29096	0.141593	0.297636	1	2091	tags=35%, list=18%, signal=42%
GOBP_NEGATIVE_REGULATION_OF_G_PROTEIN_COUPLED_RECEPTOR_SIGNALING_PATHWAY	24	-0.283508	-0.82385	0.728571	0.91708	1	3070	tags=33%, list=26%, signal=45%
GOBP_NEGATIVE_REGULATION_OF_GENE_EXPRESSION_EPIGENETIC	49	-0.505594	-1.69945	0.00361011	0.0256116	1	2696	tags=47%, list=23%, signal=60%
GOBP_NEGATIVE_REGULATION_OF_GENE_SILENCING	21	-0.565872	-1.59056	0.0162095	0.0611013	1	3543	tags=67%, list=30%, signal=95%
GOBP_NEGATIVE_REGULATION_OF_GLIOGENESIS	18	-0.252565	-0.692052	0.875	0.97998	1	4226	tags=44%, list=35%, signal=69%
GOBP_NEGATIVE_REGULATION_OF_GROWTH	148	0.194303	1.04147	0.411765	0.74809	1	1457	tags=20%, list=12%, signal=22%
GOBP_NEGATIVE_REGULATION_OF_GTPASE_ACTIVITY	33	-0.424447	-1.32514	0.104567	0.25796	1	3038	tags=42%, list=25%, signal=57%
GOBP_NEGATIVE_REGULATION_OF_HEMOPOIESIS	57	-0.357864	-1.22519	0.161547	0.381119	1	4316	tags=49%, list=36%, signal=77%
GOBP_NEGATIVE_REGULATION_OF_HISTONE_METHYLATION	15	-0.365142	-0.94805	0.552042	0.787885	1	3923	tags=47%, list=33%, signal=69%
GOBP_NEGATIVE_REGULATION_OF_HISTONE_MODIFICATION	30	-0.266276	-0.821324	0.724515	0.919035	1	3923	tags=33%, list=33%, signal=50%
GOBP_NEGATIVE_REGULATION_OF_HORMONE_SECRETION	30	-0.425795	-1.29991	0.140898	0.286533	1	3052	tags=40%, list=26%, signal=54%
GOBP_NEGATIVE_REGULATION_OF_HYDROLASE_ACTIVITY	240	-0.256966	-1.02124	0.444106	0.681678	1	3085	tags=31%, list=26%, signal=41%
GOBP_NEGATIVE_REGULATION_OF_I_KAPPAB_KINASE_NF_KAPPAB_SIGNALING	33	-0.31231	-0.974196	0.526818	0.756995	1	2421	tags=27%, list=20%, signal=34%
GOBP_NEGATIVE_REGULATION_OF_IMMUNE_EFFECTOR_PROCESS	64	0.196926	0.915315	0.617647	0.861022	1	889	tags=11%, list=7%, signal=12%
GOBP_NEGATIVE_REGULATION_OF_IMMUNE_RESPONSE	65	-0.193055	-0.676506	0.942761	0.982831	1	4213	tags=38%, list=35%, signal=59%
GOBP_NEGATIVE_REGULATION_OF_IMMUNE_SYSTEM_PROCESS	200	-0.256792	-1.01912	0.439099	0.685225	1	2631	tags=26%, list=22%, signal=33%
GOBP_NEGATIVE_REGULATION_OF_INFLAMMATORY_RESPONSE	60	-0.263969	-0.911075	0.628146	0.828945	1	3171	tags=33%, list=27%, signal=45%
GOBP_NEGATIVE_REGULATION_OF_INNATE_IMMUNE_RESPONSE	30	0.230505	0.886181	0.65285	0.889845	1	766	tags=13%, list=6%, signal=14%
GOBP_NEGATIVE_REGULATION_OF_INTERFERON_GAMMA_PRODUCTION	16	-0.472388	-1.27223	0.159304	0.319493	1	2631	tags=50%, list=22%, signal=64%
GOBP_NEGATIVE_REGULATION_OF_INTERLEUKIN_6_PRODUCTION	20	0.355265	1.19206	0.232456	0.559755	1	1762	tags=35%, list=15%, signal=41%
GOBP_NEGATIVE_REGULATION_OF_INTRACELLULAR_PROTEIN_TRANSPORT	30	-0.473747	-1.45269	0.0384615	0.142882	1	2282	tags=30%, list=19%, signal=37%
GOBP_NEGATIVE_REGULATION_OF_INTRACELLULAR_SIGNAL_TRANSDUCTION	345	-0.290203	-1.17232	0.0883534	0.454261	1	4128	tags=41%, list=35%, signal=61%
GOBP_NEGATIVE_REGULATION_OF_INTRACELLULAR_STEROID_HORMONE_RECEPTOR_SIGNALING_PATHWAY	27	0.208802	0.788767	0.817757	0.960835	1	606	tags=15%, list=5%, signal=16%
GOBP_NEGATIVE_REGULATION_OF_INTRACELLULAR_TRANSPORT	40	-0.418916	-1.36888	0.0661058	0.21482	1	3303	tags=33%, list=28%, signal=45%
GOBP_NEGATIVE_REGULATION_OF_INTRINSIC_APOPTOTIC_SIGNALING_PATHWAY	76	-0.26496	-0.950221	0.55902	0.785238	1	4847	tags=47%, list=41%, signal=79%
GOBP_NEGATIVE_REGULATION_OF_INTRINSIC_APOPTOTIC_SIGNALING_PATHWAY_BY_P53_CLASS_MEDIATOR	16	0.215703	0.698245	0.882096	0.977192	1	797	tags=13%, list=7%, signal=13%
GOBP_NEGATIVE_REGULATION_OF_INTRINSIC_APOPTOTIC_SIGNALING_PATHWAY_IN_RESPONSE_TO_DNA_DAMAGE	24	-0.271769	-0.795275	0.741814	0.937091	1	3923	tags=42%, list=33%, signal=62%
GOBP_NEGATIVE_REGULATION_OF_ION_TRANSPORT	150	-0.314752	-1.21209	0.12578	0.399239	1	3303	tags=31%, list=28%, signal=43%
GOBP_NEGATIVE_REGULATION_OF_JNK_CASCADE	27	-0.291023	-0.871444	0.676286	0.874613	1	2582	tags=33%, list=22%, signal=42%
GOBP_NEGATIVE_REGULATION_OF_KINASE_ACTIVITY	181	-0.340499	-1.33863	0.0226337	0.244767	1	3414	tags=38%, list=29%, signal=53%
GOBP_NEGATIVE_REGULATION_OF_LEUKOCYTE_APOPTOTIC_PROCESS	25	-0.32657	-0.954156	0.560494	0.779223	1	2631	tags=32%, list=22%, signal=41%
GOBP_NEGATIVE_REGULATION_OF_LEUKOCYTE_CELL_CELL_ADHESION	60	-0.229736	-0.791694	0.801386	0.93881	1	4741	tags=50%, list=40%, signal=83%
GOBP_NEGATIVE_REGULATION_OF_LEUKOCYTE_MEDIATED_IMMUNITY	21	0.417574	1.46072	0.0390244	0.301146	1	766	tags=19%, list=6%, signal=20%
GOBP_NEGATIVE_REGULATION_OF_LEUKOCYTE_MIGRATION	16	-0.392572	-1.0391	0.424731	0.653224	1	4675	tags=63%, list=39%, signal=103%
GOBP_NEGATIVE_REGULATION_OF_LEUKOCYTE_PROLIFERATION	33	-0.28	-0.864961	0.700592	0.881532	1	1635	tags=24%, list=14%, signal=28%
GOBP_NEGATIVE_REGULATION_OF_LIPID_BIOSYNTHETIC_PROCESS	35	-0.232296	-0.73299	0.851942	0.966131	1	2387	tags=20%, list=20%, signal=25%
GOBP_NEGATIVE_REGULATION_OF_LIPID_LOCALIZATION	25	-0.377282	-1.1063	0.352041	0.556694	1	4632	tags=64%, list=39%, signal=104%
GOBP_NEGATIVE_REGULATION_OF_LIPID_METABOLIC_PROCESS	58	0.219368	1.0252	0.430464	0.760238	1	1778	tags=26%, list=15%, signal=30%
GOBP_NEGATIVE_REGULATION_OF_LIPID_STORAGE	15	-0.261862	-0.67908	0.865229	0.982363	1	4029	tags=47%, list=34%, signal=70%
GOBP_NEGATIVE_REGULATION_OF_LOCOMOTION	168	-0.285433	-1.11361	0.240702	0.544161	1	3048	tags=29%, list=26%, signal=38%
GOBP_NEGATIVE_REGULATION_OF_LYMPHOCYTE_ACTIVATION	71	-0.268222	-0.945927	0.575858	0.789609	1	4213	tags=45%, list=35%, signal=69%
GOBP_NEGATIVE_REGULATION_OF_LYMPHOCYTE_APOPTOTIC_PROCESS	16	-0.504921	-1.35441	0.100662	0.229284	1	1449	tags=25%, list=12%, signal=28%
GOBP_NEGATIVE_REGULATION_OF_LYMPHOCYTE_DIFFERENTIATION	28	-0.453264	-1.39093	0.0588972	0.191792	1	4213	tags=61%, list=35%, signal=94%
GOBP_NEGATIVE_REGULATION_OF_LYMPHOCYTE_MEDIATED_IMMUNITY	16	0.429527	1.39136	0.0675676	0.362365	1	766	tags=19%, list=6%, signal=20%
GOBP_NEGATIVE_REGULATION_OF_MACROAUTOPHAGY	30	-0.318364	-0.970046	0.535499	0.762753	1	4878	tags=57%, list=41%, signal=96%
GOBP_NEGATIVE_REGULATION_OF_MAP_KINASE_ACTIVITY	49	-0.485327	-1.62392	0.00682594	0.0485518	1	2349	tags=43%, list=20%, signal=53%
GOBP_NEGATIVE_REGULATION_OF_MAPK_CASCADE	113	-0.367126	-1.37136	0.025641	0.212969	1	2916	tags=37%, list=24%, signal=49%
GOBP_NEGATIVE_REGULATION_OF_METAPHASE_ANAPHASE_TRANSITION_OF_CELL_CYCLE	37	-0.765908	-2.4493	0	0	0	766	tags=54%, list=6%, signal=58%
GOBP_NEGATIVE_REGULATION_OF_MICROTUBULE_POLYMERIZATION_OR_DEPOLYMERIZATION	29	-0.536274	-1.65734	0.00483676	0.0369723	1	3250	tags=59%, list=27%, signal=80%
GOBP_NEGATIVE_REGULATION_OF_MITOCHONDRION_ORGANIZATION	38	0.188989	0.776009	0.863095	0.963917	1	1613	tags=29%, list=14%, signal=33%
GOBP_NEGATIVE_REGULATION_OF_MITOTIC_CELL_CYCLE	250	-0.516038	-2.06303	0	0.000210986	0.032	3134	tags=50%, list=26%, signal=66%
GOBP_NEGATIVE_REGULATION_OF_MRNA_CATABOLIC_PROCESS	39	-0.553203	-1.81134	0	0.00788984	0.916	2607	tags=51%, list=22%, signal=65%
GOBP_NEGATIVE_REGULATION_OF_MRNA_METABOLIC_PROCESS	67	-0.484693	-1.70793	0.00112486	0.0236697	1	2261	tags=43%, list=19%, signal=53%
GOBP_NEGATIVE_REGULATION_OF_MRNA_PROCESSING	28	-0.457128	-1.37873	0.0883085	0.205168	1	2261	tags=43%, list=19%, signal=53%
GOBP_NEGATIVE_REGULATION_OF_MRNA_SPLICING_VIA_SPLICEOSOME	19	-0.493524	-1.36582	0.0905612	0.217746	1	2261	tags=58%, list=19%, signal=71%
GOBP_NEGATIVE_REGULATION_OF_MUSCLE_CELL_APOPTOTIC_PROCESS	19	-0.566168	-1.58782	0.0191571	0.062379	1	1872	tags=32%, list=16%, signal=37%
GOBP_NEGATIVE_REGULATION_OF_MUSCLE_CELL_DIFFERENTIATION	33	-0.246328	-0.772268	0.816785	0.950149	1	537	tags=12%, list=5%, signal=13%
GOBP_NEGATIVE_REGULATION_OF_MUSCLE_HYPERTROPHY	19	0.270651	0.901312	0.634783	0.874189	1	664	tags=21%, list=6%, signal=22%
GOBP_NEGATIVE_REGULATION_OF_MYELOID_CELL_DIFFERENTIATION	48	-0.427124	-1.42512	0.0420455	0.162226	1	4756	tags=58%, list=40%, signal=97%
GOBP_NEGATIVE_REGULATION_OF_MYELOID_LEUKOCYTE_DIFFERENTIATION	28	-0.344861	-1.0409	0.422141	0.64986	1	4932	tags=54%, list=41%, signal=91%
GOBP_NEGATIVE_REGULATION_OF_NERVOUS_SYSTEM_DEVELOPMENT	77	0.292174	1.36333	0.0272727	0.376711	1	1779	tags=32%, list=15%, signal=38%
GOBP_NEGATIVE_REGULATION_OF_NEURON_APOPTOTIC_PROCESS	79	-0.299092	-1.07555	0.344227	0.598964	1	2251	tags=25%, list=19%, signal=31%
GOBP_NEGATIVE_REGULATION_OF_NEURON_DEATH	121	-0.24312	-0.919911	0.648958	0.818315	1	5545	tags=55%, list=47%, signal=101%
GOBP_NEGATIVE_REGULATION_OF_NEURON_DIFFERENTIATION	33	-0.211392	-0.670123	0.944771	0.983972	1	5382	tags=55%, list=45%, signal=99%
GOBP_NEGATIVE_REGULATION_OF_NEURON_PROJECTION_DEVELOPMENT	83	0.21323	1.06618	0.257426	0.707244	1	1785	tags=27%, list=15%, signal=31%
GOBP_NEGATIVE_REGULATION_OF_NF_KAPPAB_TRANSCRIPTION_FACTOR_ACTIVITY	55	-0.29986	-1.01516	0.463415	0.691254	1	3209	tags=35%, list=27%, signal=47%
GOBP_NEGATIVE_REGULATION_OF_NOTCH_SIGNALING_PATHWAY	25	-0.322426	-0.954779	0.535316	0.778883	1	3433	tags=40%, list=29%, signal=56%
GOBP_NEGATIVE_REGULATION_OF_NUCLEAR_DIVISION	45	-0.750144	-2.45344	0	0	0	1146	tags=56%, list=10%, signal=61%
GOBP_NEGATIVE_REGULATION_OF_NUCLEOCYTOPLASMIC_TRANSPORT	17	-0.579974	-1.56022	0.0219638	0.0748183	1	1288	tags=29%, list=11%, signal=33%
GOBP_NEGATIVE_REGULATION_OF_ORGAN_GROWTH	20	-0.354269	-1.00605	0.465206	0.70562	1	6157	tags=75%, list=52%, signal=155%
GOBP_NEGATIVE_REGULATION_OF_ORGANELLE_ASSEMBLY	33	-0.436399	-1.36351	0.0812808	0.220426	1	4360	tags=67%, list=37%, signal=105%
GOBP_NEGATIVE_REGULATION_OF_ORGANELLE_ORGANIZATION	253	-0.425059	-1.69282	0	0.0268093	1	2854	tags=40%, list=24%, signal=52%
GOBP_NEGATIVE_REGULATION_OF_OSSIFICATION	17	0.284823	0.913377	0.560166	0.859931	1	1023	tags=18%, list=9%, signal=19%
GOBP_NEGATIVE_REGULATION_OF_OSTEOBLAST_DIFFERENTIATION	27	-0.297901	-0.87663	0.653009	0.870197	1	3492	tags=37%, list=29%, signal=52%
GOBP_NEGATIVE_REGULATION_OF_OSTEOCLAST_DIFFERENTIATION	16	-0.356474	-0.950284	0.556129	0.785288	1	363	tags=13%, list=3%, signal=13%
GOBP_NEGATIVE_REGULATION_OF_OXIDATIVE_STRESS_INDUCED_CELL_DEATH	34	-0.201431	-0.635255	0.929678	0.992483	1	4778	tags=44%, list=40%, signal=73%
GOBP_NEGATIVE_REGULATION_OF_OXIDATIVE_STRESS_INDUCED_INTRINSIC_APOPTOTIC_SIGNALING_PATHWAY	18	-0.234324	-0.647348	0.901126	0.990679	1	4745	tags=44%, list=40%, signal=74%
GOBP_NEGATIVE_REGULATION_OF_PEPTIDASE_ACTIVITY	113	-0.209445	-0.785409	0.869703	0.942893	1	2240	tags=23%, list=19%, signal=28%
GOBP_NEGATIVE_REGULATION_OF_PEPTIDE_HORMONE_SECRETION	21	-0.392418	-1.11446	0.320253	0.544192	1	4432	tags=57%, list=37%, signal=91%
GOBP_NEGATIVE_REGULATION_OF_PEPTIDE_SECRETION	35	-0.40372	-1.26671	0.14012	0.325978	1	4432	tags=51%, list=37%, signal=82%
GOBP_NEGATIVE_REGULATION_OF_PEPTIDYL_SERINE_PHOSPHORYLATION	22	-0.276695	-0.801637	0.750627	0.933043	1	3301	tags=32%, list=28%, signal=44%
GOBP_NEGATIVE_REGULATION_OF_PEPTIDYL_THREONINE_PHOSPHORYLATION	15	-0.433878	-1.14818	0.303714	0.487357	1	2172	tags=40%, list=18%, signal=49%
GOBP_NEGATIVE_REGULATION_OF_PEPTIDYL_TYROSINE_PHOSPHORYLATION	36	-0.479654	-1.54435	0.00841346	0.0828473	1	2803	tags=42%, list=24%, signal=54%
GOBP_NEGATIVE_REGULATION_OF_PHOSPHORUS_METABOLIC_PROCESS	335	-0.331648	-1.34943	0.00906344	0.233571	1	3462	tags=38%, list=29%, signal=52%
GOBP_NEGATIVE_REGULATION_OF_PHOSPHORYLATION	265	-0.356947	-1.43739	0	0.152662	1	3462	tags=40%, list=29%, signal=55%
GOBP_NEGATIVE_REGULATION_OF_PLASMA_MEMBRANE_BOUNDED_CELL_PROJECTION_ASSEMBLY	16	-0.529855	-1.41738	0.0699482	0.168731	1	3372	tags=44%, list=28%, signal=61%
GOBP_NEGATIVE_REGULATION_OF_POSTTRANSCRIPTIONAL_GENE_SILENCING	17	-0.570438	-1.51622	0.0213049	0.100778	1	3367	tags=65%, list=28%, signal=90%
GOBP_NEGATIVE_REGULATION_OF_PRODUCTION_OF_MOLECULAR_MEDIATOR_OF_IMMUNE_RESPONSE	20	0.261375	0.927736	0.559091	0.854338	1	290	tags=10%, list=2%, signal=10%
GOBP_NEGATIVE_REGULATION_OF_PROTEASOMAL_PROTEIN_CATABOLIC_PROCESS	40	-0.190814	-0.624784	0.957092	0.993439	1	5856	tags=55%, list=49%, signal=108%
GOBP_NEGATIVE_REGULATION_OF_PROTEASOMAL_UBIQUITIN_DEPENDENT_PROTEIN_CATABOLIC_PROCESS	32	-0.179979	-0.557236	0.982968	0.998478	1	5856	tags=53%, list=49%, signal=104%
GOBP_NEGATIVE_REGULATION_OF_PROTEIN_BINDING	61	-0.369368	-1.27958	0.110092	0.312295	1	1795	tags=25%, list=15%, signal=29%
GOBP_NEGATIVE_REGULATION_OF_PROTEIN_CATABOLIC_PROCESS	88	-0.161625	-0.58839	0.98493	0.997131	1	5856	tags=49%, list=49%, signal=95%
GOBP_NEGATIVE_REGULATION_OF_PROTEIN_CONTAINING_COMPLEX_ASSEMBLY	87	-0.323323	-1.18115	0.197598	0.440201	1	4491	tags=47%, list=38%, signal=75%
GOBP_NEGATIVE_REGULATION_OF_PROTEIN_CONTAINING_COMPLEX_DISASSEMBLY	56	-0.367521	-1.25798	0.133411	0.338812	1	3637	tags=46%, list=31%, signal=66%
GOBP_NEGATIVE_REGULATION_OF_PROTEIN_DEPHOSPHORYLATION	36	-0.239457	-0.75746	0.846523	0.958227	1	5648	tags=56%, list=47%, signal=105%
GOBP_NEGATIVE_REGULATION_OF_PROTEIN_KINASE_B_SIGNALING	37	-0.189379	-0.60259	0.966864	0.995171	1	4002	tags=35%, list=34%, signal=53%
GOBP_NEGATIVE_REGULATION_OF_PROTEIN_LOCALIZATION_TO_CELL_PERIPHERY	19	-0.272129	-0.75853	0.781699	0.958082	1	2648	tags=21%, list=22%, signal=27%
GOBP_NEGATIVE_REGULATION_OF_PROTEIN_LOCALIZATION_TO_MEMBRANE	22	-0.179136	-0.513943	0.984456	0.999896	1	2648	tags=18%, list=22%, signal=23%
GOBP_NEGATIVE_REGULATION_OF_PROTEIN_LOCALIZATION_TO_NUCLEUS	21	-0.539256	-1.50939	0.0273292	0.104118	1	662	tags=24%, list=6%, signal=25%
GOBP_NEGATIVE_REGULATION_OF_PROTEIN_MODIFICATION_BY_SMALL_PROTEIN_CONJUGATION_OR_REMOVAL	73	-0.278995	-0.996689	0.490088	0.722485	1	4226	tags=34%, list=35%, signal=53%
GOBP_NEGATIVE_REGULATION_OF_PROTEIN_MODIFICATION_PROCESS	366	-0.303852	-1.23583	0.0332661	0.366343	1	3460	tags=34%, list=29%, signal=46%
GOBP_NEGATIVE_REGULATION_OF_PROTEIN_POLYMERIZATION	48	-0.271965	-0.910702	0.636364	0.828783	1	3871	tags=42%, list=32%, signal=61%
GOBP_NEGATIVE_REGULATION_OF_PROTEIN_SERINE_THREONINE_KINASE_ACTIVITY	97	-0.403978	-1.49499	0.00963597	0.111605	1	3414	tags=43%, list=29%, signal=60%
GOBP_NEGATIVE_REGULATION_OF_PROTEIN_TYROSINE_KINASE_ACTIVITY	22	-0.359249	-1.0193	0.449612	0.685136	1	3208	tags=36%, list=27%, signal=50%
GOBP_NEGATIVE_REGULATION_OF_PROTEOLYSIS	176	-0.160061	-0.626271	0.989722	0.993067	1	4369	tags=35%, list=37%, signal=55%
GOBP_NEGATIVE_REGULATION_OF_PROTEOLYSIS_INVOLVED_IN_CELLULAR_PROTEIN_CATABOLIC_PROCESS	52	-0.196032	-0.663242	0.933333	0.986916	1	6111	tags=56%, list=51%, signal=114%
GOBP_NEGATIVE_REGULATION_OF_REACTIVE_OXYGEN_SPECIES_BIOSYNTHETIC_PROCESS	21	0.235233	0.838146	0.731092	0.934858	1	599	tags=14%, list=5%, signal=15%
GOBP_NEGATIVE_REGULATION_OF_REACTIVE_OXYGEN_SPECIES_METABOLIC_PROCESS	41	0.210816	0.865417	0.736111	0.904792	1	1016	tags=17%, list=9%, signal=19%
GOBP_NEGATIVE_REGULATION_OF_RECEPTOR_MEDIATED_ENDOCYTOSIS	17	0.362668	1.19899	0.208163	0.552602	1	2103	tags=41%, list=18%, signal=50%
GOBP_NEGATIVE_REGULATION_OF_RECEPTOR_SIGNALING_PATHWAY_VIA_JAK_STAT	20	-0.52382	-1.46099	0.0481771	0.136972	1	3455	tags=50%, list=29%, signal=70%
GOBP_NEGATIVE_REGULATION_OF_RECEPTOR_SIGNALING_PATHWAY_VIA_STAT	20	-0.52382	-1.45879	0.0350438	0.138588	1	3455	tags=50%, list=29%, signal=70%
GOBP_NEGATIVE_REGULATION_OF_REPRODUCTIVE_PROCESS	26	-0.467013	-1.42483	0.07	0.162116	1	1753	tags=31%, list=15%, signal=36%
GOBP_NEGATIVE_REGULATION_OF_RESPONSE_TO_BIOTIC_STIMULUS	52	-0.187608	-0.63267	0.965116	0.99295	1	4557	tags=44%, list=38%, signal=71%
GOBP_NEGATIVE_REGULATION_OF_RESPONSE_TO_CYTOKINE_STIMULUS	36	-0.364031	-1.15024	0.257212	0.484433	1	4029	tags=53%, list=34%, signal=79%
GOBP_NEGATIVE_REGULATION_OF_RESPONSE_TO_DNA_DAMAGE_STIMULUS	65	-0.451199	-1.58897	0.00342857	0.0619665	1	4287	tags=55%, list=36%, signal=86%
GOBP_NEGATIVE_REGULATION_OF_RESPONSE_TO_ENDOPLASMIC_RETICULUM_STRESS	38	0.182263	0.741309	0.877193	0.967721	1	1527	tags=16%, list=13%, signal=18%
GOBP_NEGATIVE_REGULATION_OF_RESPONSE_TO_EXTERNAL_STIMULUS	174	-0.20563	-0.797112	0.882474	0.936281	1	2662	tags=24%, list=22%, signal=30%
GOBP_NEGATIVE_REGULATION_OF_RESPONSE_TO_OXIDATIVE_STRESS	16	0.22399	0.722968	0.846154	0.974687	1	1029	tags=19%, list=9%, signal=20%
GOBP_NEGATIVE_REGULATION_OF_RESPONSE_TO_WOUNDING	38	-0.395764	-1.26282	0.148456	0.331361	1	2013	tags=29%, list=17%, signal=35%
GOBP_NEGATIVE_REGULATION_OF_RHO_PROTEIN_SIGNAL_TRANSDUCTION	16	-0.279312	-0.73987	0.832902	0.964207	1	3952	tags=38%, list=33%, signal=56%
GOBP_NEGATIVE_REGULATION_OF_RNA_CATABOLIC_PROCESS	49	-0.517138	-1.74219	0.00116959	0.0169897	0.998	2927	tags=49%, list=25%, signal=65%
GOBP_NEGATIVE_REGULATION_OF_RNA_SPLICING	24	-0.506023	-1.4986	0.04375	0.110493	1	2261	tags=54%, list=19%, signal=67%
GOBP_NEGATIVE_REGULATION_OF_SECRETION	72	-0.305391	-1.08703	0.335171	0.583928	1	3174	tags=33%, list=27%, signal=45%
GOBP_NEGATIVE_REGULATION_OF_SIGNAL_TRANSDUCTION_BY_P53_CLASS_MEDIATOR	23	-0.264665	-0.776558	0.795455	0.948718	1	4179	tags=52%, list=35%, signal=80%
GOBP_NEGATIVE_REGULATION_OF_SIGNAL_TRANSDUCTION_IN_ABSENCE_OF_LIGAND	17	-0.39574	-1.05632	0.408322	0.627079	1	5288	tags=71%, list=44%, signal=127%
GOBP_NEGATIVE_REGULATION_OF_SIGNALING_RECEPTOR_ACTIVITY	26	-0.353955	-1.05791	0.4	0.624625	1	3208	tags=42%, list=27%, signal=58%
GOBP_NEGATIVE_REGULATION_OF_SMALL_GTPASE_MEDIATED_SIGNAL_TRANSDUCTION	38	-0.367311	-1.19222	0.215923	0.426552	1	1916	tags=26%, list=16%, signal=31%
GOBP_NEGATIVE_REGULATION_OF_SMALL_MOLECULE_METABOLIC_PROCESS	58	-0.255897	-0.886354	0.66257	0.859488	1	2802	tags=31%, list=24%, signal=40%
GOBP_NEGATIVE_REGULATION_OF_SMOOTH_MUSCLE_CELL_PROLIFERATION	25	-0.370328	-1.09384	0.345165	0.573354	1	2907	tags=36%, list=24%, signal=48%
GOBP_NEGATIVE_REGULATION_OF_SMOOTHENED_SIGNALING_PATHWAY	25	0.331769	1.21545	0.196721	0.528505	1	1023	tags=20%, list=9%, signal=22%
GOBP_NEGATIVE_REGULATION_OF_STEM_CELL_DIFFERENTIATION	17	-0.310112	-0.834894	0.698684	0.906095	1	4670	tags=59%, list=39%, signal=97%
GOBP_NEGATIVE_REGULATION_OF_STEROID_METABOLIC_PROCESS	17	-0.292542	-0.799027	0.734828	0.934604	1	1974	tags=24%, list=17%, signal=28%
GOBP_NEGATIVE_REGULATION_OF_STRESS_ACTIVATED_PROTEIN_KINASE_SIGNALING_CASCADE	36	-0.398324	-1.27462	0.146108	0.317413	1	2582	tags=39%, list=22%, signal=49%
GOBP_NEGATIVE_REGULATION_OF_STRIATED_MUSCLE_CELL_DIFFERENTIATION	21	-0.335564	-0.955138	0.542199	0.778788	1	537	tags=14%, list=5%, signal=15%
GOBP_NEGATIVE_REGULATION_OF_SUPRAMOLECULAR_FIBER_ORGANIZATION	104	-0.303929	-1.14176	0.220918	0.496741	1	3716	tags=41%, list=31%, signal=60%
GOBP_NEGATIVE_REGULATION_OF_SYNAPTIC_TRANSMISSION	34	-0.273507	-0.853854	0.699761	0.890317	1	1711	tags=18%, list=14%, signal=21%
GOBP_NEGATIVE_REGULATION_OF_T_CELL_PROLIFERATION	26	0.254436	0.936465	0.571429	0.850195	1	748	tags=15%, list=6%, signal=16%
GOBP_NEGATIVE_REGULATION_OF_TELOMERE_MAINTENANCE	32	-0.519162	-1.59556	0.0113065	0.0585589	1	3732	tags=56%, list=31%, signal=82%
GOBP_NEGATIVE_REGULATION_OF_TELOMERE_MAINTENANCE_VIA_TELOMERASE	18	-0.595281	-1.6214	0.0129199	0.049464	1	2417	tags=56%, list=20%, signal=70%
GOBP_NEGATIVE_REGULATION_OF_TELOMERE_MAINTENANCE_VIA_TELOMERE_LENGTHENING	24	-0.526056	-1.53122	0.0254453	0.0911066	1	2417	tags=42%, list=20%, signal=52%
GOBP_NEGATIVE_REGULATION_OF_TOLL_LIKE_RECEPTOR_SIGNALING_PATHWAY	22	-0.297181	-0.85424	0.690748	0.889811	1	3875	tags=41%, list=33%, signal=60%
GOBP_NEGATIVE_REGULATION_OF_TOR_SIGNALING	35	-0.236145	-0.750207	0.848235	0.961594	1	4965	tags=49%, list=42%, signal=83%
GOBP_NEGATIVE_REGULATION_OF_TRANSFERASE_ACTIVITY	207	-0.361653	-1.43084	0.0030581	0.157702	1	3414	tags=38%, list=29%, signal=53%
GOBP_NEGATIVE_REGULATION_OF_TRANSFORMING_GROWTH_FACTOR_BETA_RECEPTOR_SIGNALING_PATHWAY	58	-0.368571	-1.27874	0.127294	0.312479	1	2658	tags=31%, list=22%, signal=40%
GOBP_NEGATIVE_REGULATION_OF_TRANSLATIONAL_INITIATION	17	-0.449842	-1.23331	0.197436	0.370754	1	5514	tags=65%, list=46%, signal=120%
GOBP_NEGATIVE_REGULATION_OF_TRANSMEMBRANE_RECEPTOR_PROTEIN_SERINE_THREONINE_KINASE_SIGNALING_PATHWAY	77	-0.325807	-1.16456	0.209534	0.465803	1	2251	tags=27%, list=19%, signal=33%
GOBP_NEGATIVE_REGULATION_OF_TRANSMEMBRANE_TRANSPORT	56	-0.32834	-1.1279	0.289382	0.521416	1	2382	tags=27%, list=20%, signal=33%
GOBP_NEGATIVE_REGULATION_OF_TRANSPORT	221	-0.28178	-1.1137	0.235955	0.544096	1	3303	tags=30%, list=28%, signal=41%
GOBP_NEGATIVE_REGULATION_OF_TRANSPORTER_ACTIVITY	36	-0.314429	-1.01182	0.451888	0.69563	1	1627	tags=19%, list=14%, signal=22%
GOBP_NEGATIVE_REGULATION_OF_TUMOR_NECROSIS_FACTOR_SUPERFAMILY_CYTOKINE_PRODUCTION	23	-0.350661	-1.00819	0.46798	0.702505	1	2877	tags=39%, list=24%, signal=51%
GOBP_NEGATIVE_REGULATION_OF_TYPE_I_INTERFERON_PRODUCTION	34	-0.223111	-0.695303	0.885266	0.979976	1	5197	tags=44%, list=44%, signal=78%
GOBP_NEGATIVE_REGULATION_OF_UBIQUITIN_DEPENDENT_PROTEIN_CATABOLIC_PROCESS	43	-0.199234	-0.652	0.947242	0.989338	1	6111	tags=56%, list=51%, signal=114%
GOBP_NEGATIVE_REGULATION_OF_VASCULATURE_DEVELOPMENT	54	-0.385348	-1.31186	0.103604	0.273348	1	3373	tags=37%, list=28%, signal=51%
GOBP_NEGATIVE_REGULATION_OF_VIRAL_GENOME_REPLICATION	27	-0.440374	-1.32806	0.113971	0.255433	1	4306	tags=52%, list=36%, signal=81%
GOBP_NEGATIVE_REGULATION_OF_VIRAL_PROCESS	47	-0.351029	-1.18242	0.211696	0.438528	1	3445	tags=34%, list=29%, signal=48%
GOBP_NEGATIVE_REGULATION_OF_WNT_SIGNALING_PATHWAY	142	-0.287211	-1.10425	0.284679	0.559927	1	3552	tags=37%, list=30%, signal=52%
GOBP_NEGATIVE_REGULATION_OF_WOUND_HEALING	30	-0.442656	-1.36301	0.0893513	0.220262	1	2013	tags=33%, list=17%, signal=40%
GOBP_NEPHRON_DEVELOPMENT	74	-0.37446	-1.33574	0.0588235	0.247717	1	2698	tags=38%, list=23%, signal=49%
GOBP_NEPHRON_EPITHELIUM_DEVELOPMENT	56	-0.327036	-1.12388	0.29385	0.527025	1	2211	tags=30%, list=19%, signal=37%
GOBP_NEPHRON_MORPHOGENESIS	37	-0.363973	-1.17692	0.236715	0.446646	1	1418	tags=27%, list=12%, signal=31%
GOBP_NERVE_DEVELOPMENT	33	-0.243637	-0.762883	0.820238	0.955782	1	4300	tags=48%, list=36%, signal=76%
GOBP_NERVOUS_SYSTEM_PROCESS	408	0.204907	1.12584	0	0.637785	1	1956	tags=24%, list=16%, signal=28%
GOBP_NEURAL_CREST_CELL_DIFFERENTIATION	49	0.243278	1.0548	0.387755	0.727398	1	1636	tags=24%, list=14%, signal=28%
GOBP_NEURAL_CREST_CELL_MIGRATION	25	0.361937	1.3164	0.115	0.417563	1	1636	tags=36%, list=14%, signal=42%
GOBP_NEURAL_NUCLEUS_DEVELOPMENT	31	-0.474334	-1.44993	0.0409146	0.145146	1	2984	tags=48%, list=25%, signal=64%
GOBP_NEURAL_PRECURSOR_CELL_PROLIFERATION	76	-0.41927	-1.51638	0.00975081	0.100714	1	2771	tags=38%, list=23%, signal=49%
GOBP_NEURAL_RETINA_DEVELOPMENT	26	-0.28431	-0.844643	0.687577	0.896161	1	4137	tags=46%, list=35%, signal=71%
GOBP_NEURAL_TUBE_DEVELOPMENT	100	-0.27769	-1.03612	0.415074	0.657991	1	1532	tags=21%, list=13%, signal=24%
GOBP_NEURAL_TUBE_FORMATION	69	-0.2231	-0.780914	0.827354	0.945486	1	1532	tags=17%, list=13%, signal=20%
GOBP_NEURAL_TUBE_PATTERNING	24	-0.329419	-0.970576	0.512947	0.762014	1	6050	tags=71%, list=51%, signal=144%
GOBP_NEUROBLAST_PROLIFERATION	33	-0.52406	-1.64466	0.00717703	0.0409837	1	2771	tags=48%, list=23%, signal=63%
GOBP_NEUROINFLAMMATORY_RESPONSE	16	0.305477	0.963879	0.498008	0.825084	1	386	tags=19%, list=3%, signal=19%
GOBP_NEUROMUSCULAR_JUNCTION_DEVELOPMENT	26	-0.265134	-0.796439	0.758084	0.936515	1	2823	tags=27%, list=24%, signal=35%
GOBP_NEUROMUSCULAR_PROCESS	42	0.33915	1.40774	0.0387097	0.344774	1	823	tags=17%, list=7%, signal=18%
GOBP_NEUROMUSCULAR_PROCESS_CONTROLLING_BALANCE	19	0.277138	0.956303	0.510374	0.831721	1	780	tags=16%, list=7%, signal=17%
GOBP_NEURON_APOPTOTIC_PROCESS	151	-0.296976	-1.13949	0.217119	0.500259	1	4642	tags=45%, list=39%, signal=73%
GOBP_NEURON_CELLULAR_HOMEOSTASIS	17	-0.287475	-0.780216	0.761175	0.945894	1	3875	tags=41%, list=33%, signal=61%
GOBP_NEURON_DEATH	227	-0.271325	-1.08148	0.303462	0.591309	1	3989	tags=37%, list=33%, signal=54%
GOBP_NEURON_DEATH_IN_RESPONSE_TO_OXIDATIVE_STRESS	22	0.200388	0.736384	0.879828	0.971169	1	1086	tags=18%, list=9%, signal=20%
GOBP_NEURON_FATE_COMMITMENT	20	-0.32666	-0.922158	0.574713	0.817053	1	4532	tags=55%, list=38%, signal=89%
GOBP_NEURON_MATURATION	28	0.286894	1.07557	0.352941	0.704672	1	2005	tags=36%, list=17%, signal=43%
GOBP_NEURON_MIGRATION	77	-0.191524	-0.679669	0.946035	0.982281	1	3709	tags=35%, list=31%, signal=51%
GOBP_NEURON_PROJECTION_ARBORIZATION	16	-0.477696	-1.29102	0.139355	0.297682	1	1615	tags=31%, list=14%, signal=36%
GOBP_NEURON_PROJECTION_EXTENSION	98	-0.159818	-0.594521	0.991389	0.996131	1	3284	tags=22%, list=28%, signal=31%
GOBP_NEURON_PROJECTION_EXTENSION_INVOLVED_IN_NEURON_PROJECTION_GUIDANCE	21	0.351508	1.26769	0.141463	0.473891	1	1957	tags=43%, list=16%, signal=51%
GOBP_NEURON_PROJECTION_GUIDANCE	144	-0.188442	-0.724018	0.953537	0.969765	1	3121	tags=25%, list=26%, signal=33%
GOBP_NEURON_PROJECTION_ORGANIZATION	64	-0.239969	-0.85103	0.722098	0.891951	1	2849	tags=27%, list=24%, signal=35%
GOBP_NEURON_PROJECTION_REGENERATION	35	-0.222232	-0.705435	0.878282	0.976229	1	3394	tags=31%, list=28%, signal=44%
GOBP_NEURON_RECOGNITION	21	-0.269021	-0.758134	0.8225	0.957997	1	2923	tags=29%, list=25%, signal=38%
GOBP_NEUROTRANSMITTER_RECEPTOR_TRANSPORT	19	-0.23144	-0.637691	0.9309	0.991751	1	5343	tags=47%, list=45%, signal=86%
GOBP_NEUROTRANSMITTER_SECRETION	77	0.296508	1.40377	0.0348837	0.350434	1	1380	tags=25%, list=12%, signal=28%
GOBP_NEUROTRANSMITTER_TRANSPORT	96	0.28663	1.36499	0.0416667	0.377243	1	1479	tags=25%, list=12%, signal=28%
GOBP_NEUROTROPHIN_SIGNALING_PATHWAY	27	-0.295451	-0.878617	0.639304	0.868262	1	2363	tags=30%, list=20%, signal=37%
GOBP_NEUROTROPHIN_TRK_RECEPTOR_SIGNALING_PATHWAY	22	-0.355312	-1.02373	0.442602	0.67894	1	2363	tags=36%, list=20%, signal=45%
GOBP_NEUTRAL_AMINO_ACID_TRANSPORT	24	-0.387601	-1.12279	0.309317	0.529261	1	1935	tags=38%, list=16%, signal=45%
GOBP_NEUTRAL_LIPID_BIOSYNTHETIC_PROCESS	33	-0.271369	-0.845484	0.687575	0.89565	1	2814	tags=30%, list=24%, signal=40%
GOBP_NEUTRAL_LIPID_CATABOLIC_PROCESS	22	-0.271643	-0.800104	0.738065	0.934161	1	231	tags=9%, list=2%, signal=9%
GOBP_NEUTRAL_LIPID_METABOLIC_PROCESS	78	-0.22591	-0.804249	0.821508	0.931207	1	4432	tags=40%, list=37%, signal=63%
GOBP_NEUTROPHIL_CHEMOTAXIS	33	-0.296845	-0.929555	0.589176	0.810226	1	2100	tags=24%, list=18%, signal=29%
GOBP_NEUTROPHIL_MIGRATION	40	-0.290108	-0.947963	0.562954	0.78791	1	2100	tags=23%, list=18%, signal=27%
GOBP_NIK_NF_KAPPAB_SIGNALING	121	-0.372815	-1.41056	0.0251836	0.173652	1	4749	tags=54%, list=40%, signal=88%
GOBP_NON_CANONICAL_WNT_SIGNALING_PATHWAY	111	-0.247418	-0.919661	0.641489	0.818462	1	4768	tags=48%, list=40%, signal=79%
GOBP_NON_MOTILE_CILIUM_ASSEMBLY	42	-0.29901	-0.961351	0.520809	0.771984	1	4604	tags=45%, list=39%, signal=73%
GOBP_NON_RECOMBINATIONAL_REPAIR	79	-0.48815	-1.75372	0	0.0151298	0.997	4078	tags=54%, list=34%, signal=82%
GOBP_NONRIBOSOMAL_PEPTIDE_BIOSYNTHETIC_PROCESS	15	-0.212145	-0.55762	0.965194	0.998573	1	3239	tags=27%, list=27%, signal=37%
GOBP_NOTCH_SIGNALING_PATHWAY	118	-0.286925	-1.08635	0.312961	0.584691	1	4690	tags=50%, list=39%, signal=82%
GOBP_NUCLEAR_CHROMOSOME_SEGREGATION	204	-0.660492	-2.62246	0	0	0	2423	tags=57%, list=20%, signal=70%
GOBP_NUCLEAR_ENVELOPE_ORGANIZATION	45	-0.529522	-1.76393	0	0.0137556	0.993	1744	tags=33%, list=15%, signal=39%
GOBP_NUCLEAR_ENVELOPE_REASSEMBLY	17	-0.510042	-1.36161	0.101167	0.221717	1	2230	tags=35%, list=19%, signal=43%
GOBP_NUCLEAR_EXPORT	173	-0.476967	-1.84993	0	0.00487804	0.775	4667	tags=66%, list=39%, signal=107%
GOBP_NUCLEAR_MEMBRANE_ORGANIZATION	15	-0.643188	-1.69587	0.00522876	0.0260442	1	2230	tags=53%, list=19%, signal=66%
GOBP_NUCLEAR_MIGRATION	16	0.228801	0.758161	0.8	0.963716	1	724	tags=13%, list=6%, signal=13%
GOBP_NUCLEAR_TRANSCRIBED_MRNA_CATABOLIC_PROCESS	190	-0.341946	-1.35335	0.0164609	0.230249	1	3866	tags=32%, list=32%, signal=47%
GOBP_NUCLEAR_TRANSCRIBED_MRNA_CATABOLIC_PROCESS_DEADENYLATION_DEPENDENT_DECAY	65	-0.496318	-1.72372	0.0011274	0.0205116	1	4617	tags=65%, list=39%, signal=105%
GOBP_NUCLEAR_TRANSCRIBED_MRNA_CATABOLIC_PROCESS_EXONUCLEOLYTIC	33	-0.562143	-1.75308	0	0.015192	0.997	3741	tags=64%, list=31%, signal=92%
GOBP_NUCLEAR_TRANSCRIBED_MRNA_CATABOLIC_PROCESS_NONSENSE_MEDIATED_DECAY	115	-0.128711	-0.479763	1	1	1	3866	tags=17%, list=32%, signal=25%
GOBP_NUCLEAR_TRANSCRIBED_MRNA_POLY_A_TAIL_SHORTENING	28	-0.455385	-1.37451	0.0741191	0.209899	1	3072	tags=39%, list=26%, signal=53%
GOBP_NUCLEAR_TRANSPORT	280	-0.453815	-1.8427	0	0.00531223	0.807	4053	tags=54%, list=34%, signal=80%
GOBP_NUCLEIC_ACID_PHOSPHODIESTER_BOND_HYDROLYSIS	230	-0.4798	-1.90489	0	0.00214016	0.403	3535	tags=50%, list=30%, signal=70%
GOBP_NUCLEOBASE_BIOSYNTHETIC_PROCESS	16	-0.618491	-1.62118	0.015625	0.0495218	1	1428	tags=44%, list=12%, signal=50%
GOBP_NUCLEOBASE_CONTAINING_COMPOUND_TRANSPORT	199	-0.44097	-1.72736	0	0.0198842	1	3846	tags=51%, list=32%, signal=74%
GOBP_NUCLEOBASE_CONTAINING_SMALL_MOLECULE_BIOSYNTHETIC_PROCESS	78	-0.398155	-1.43931	0.0185185	0.151438	1	3884	tags=46%, list=33%, signal=68%
GOBP_NUCLEOBASE_CONTAINING_SMALL_MOLECULE_CATABOLIC_PROCESS	28	-0.319455	-0.970419	0.521739	0.762211	1	4928	tags=57%, list=41%, signal=97%
GOBP_NUCLEOBASE_CONTAINING_SMALL_MOLECULE_INTERCONVERSION	21	-0.599295	-1.69814	0.00645161	0.0257594	1	2712	tags=48%, list=23%, signal=62%
GOBP_NUCLEOBASE_CONTAINING_SMALL_MOLECULE_METABOLIC_PROCESS	397	-0.384893	-1.57204	0	0.0691764	1	3732	tags=45%, list=31%, signal=63%
GOBP_NUCLEOBASE_METABOLIC_PROCESS	26	-0.510072	-1.51129	0.0315657	0.103172	1	1428	tags=35%, list=12%, signal=39%
GOBP_NUCLEOSIDE_BISPHOSPHATE_BIOSYNTHETIC_PROCESS	56	-0.352599	-1.21683	0.179157	0.392857	1	2878	tags=36%, list=24%, signal=47%
GOBP_NUCLEOSIDE_BISPHOSPHATE_METABOLIC_PROCESS	96	-0.367221	-1.35437	0.0402174	0.229198	1	2878	tags=39%, list=24%, signal=50%
GOBP_NUCLEOSIDE_CATABOLIC_PROCESS	17	-0.365177	-0.978864	0.5	0.749868	1	4481	tags=53%, list=38%, signal=85%
GOBP_NUCLEOSIDE_DIPHOSPHATE_METABOLIC_PROCESS	105	-0.381093	-1.43025	0.0169492	0.15806	1	2234	tags=30%, list=19%, signal=36%
GOBP_NUCLEOSIDE_METABOLIC_PROCESS	72	-0.421626	-1.49292	0.00665927	0.112643	1	3528	tags=46%, list=30%, signal=65%
GOBP_NUCLEOSIDE_MONOPHOSPHATE_BIOSYNTHETIC_PROCESS	35	-0.522841	-1.66574	0.00487805	0.0344086	1	2475	tags=49%, list=21%, signal=61%
GOBP_NUCLEOSIDE_MONOPHOSPHATE_METABOLIC_PROCESS	54	-0.467647	-1.6014	0.00924856	0.0563735	1	4769	tags=67%, list=40%, signal=111%
GOBP_NUCLEOSIDE_PHOSPHATE_BIOSYNTHETIC_PROCESS	169	-0.361788	-1.40677	0.00617284	0.177141	1	3732	tags=41%, list=31%, signal=59%
GOBP_NUCLEOSIDE_PHOSPHATE_CATABOLIC_PROCESS	53	-0.350588	-1.19187	0.208092	0.426906	1	3826	tags=42%, list=32%, signal=61%
GOBP_NUCLEOSIDE_TRIPHOSPHATE_BIOSYNTHETIC_PROCESS	45	-0.307887	-1.02021	0.435714	0.683821	1	3725	tags=38%, list=31%, signal=55%
GOBP_NUCLEOSIDE_TRIPHOSPHATE_METABOLIC_PROCESS	65	-0.332809	-1.16481	0.236961	0.465318	1	3725	tags=40%, list=31%, signal=58%
GOBP_NUCLEOSOME_ASSEMBLY	61	-0.672667	-2.33817	0	0	0	2023	tags=61%, list=17%, signal=73%
GOBP_NUCLEOSOME_ORGANIZATION	94	-0.599404	-2.2136	0	1.16925e-05	0.001	2330	tags=53%, list=20%, signal=66%
GOBP_NUCLEOTIDE_BINDING_DOMAIN_LEUCINE_RICH_REPEAT_CONTAINING_RECEPTOR_SIGNALING_PATHWAY	33	-0.434314	-1.35232	0.0873206	0.230967	1	5208	tags=67%, list=44%, signal=118%
GOBP_NUCLEOTIDE_EXCISION_REPAIR	100	-0.465023	-1.72235	0	0.0207417	1	4078	tags=51%, list=34%, signal=77%
GOBP_NUCLEOTIDE_EXCISION_REPAIR_DNA_DAMAGE_RECOGNITION	21	-0.436163	-1.2199	0.196273	0.388579	1	6286	tags=86%, list=53%, signal=181%
GOBP_NUCLEOTIDE_EXCISION_REPAIR_DNA_DUPLEX_UNWINDING	19	-0.39823	-1.10878	0.333756	0.552586	1	6348	tags=74%, list=53%, signal=157%
GOBP_NUCLEOTIDE_EXCISION_REPAIR_DNA_GAP_FILLING	22	-0.777842	-2.19651	0	1.0573e-05	0.001	646	tags=59%, list=5%, signal=62%
GOBP_NUCLEOTIDE_EXCISION_REPAIR_DNA_INCISION	36	-0.571389	-1.82816	0.00118483	0.00631981	0.866	3514	tags=58%, list=29%, signal=82%
GOBP_NUCLEOTIDE_EXCISION_REPAIR_PREINCISION_COMPLEX_ASSEMBLY	26	-0.44544	-1.34423	0.0937099	0.238762	1	3776	tags=42%, list=32%, signal=62%
GOBP_NUCLEOTIDE_EXCISION_REPAIR_PREINCISION_COMPLEX_STABILIZATION	19	-0.510485	-1.41606	0.0718085	0.169301	1	3514	tags=47%, list=29%, signal=67%
GOBP_NUCLEOTIDE_PHOSPHORYLATION	91	-0.411079	-1.51351	0.00972973	0.102007	1	3802	tags=45%, list=32%, signal=66%
GOBP_NUCLEOTIDE_SUGAR_BIOSYNTHETIC_PROCESS	18	0.26295	0.866411	0.651163	0.904958	1	745	tags=17%, list=6%, signal=18%
GOBP_NUCLEOTIDE_SUGAR_METABOLIC_PROCESS	30	-0.335484	-1.01696	0.451381	0.688721	1	3665	tags=47%, list=31%, signal=67%
GOBP_NUCLEOTIDE_TRANSPORT	24	-0.197817	-0.587613	0.951613	0.997204	1	1535	tags=13%, list=13%, signal=14%
GOBP_NUCLEUS_LOCALIZATION	19	0.188728	0.650809	0.943723	0.981949	1	724	tags=11%, list=6%, signal=11%
GOBP_NUCLEUS_ORGANIZATION	99	-0.445343	-1.62625	0	0.04747	1	4423	tags=55%, list=37%, signal=86%
GOBP_O_GLYCAN_PROCESSING	24	-0.360884	-1.05318	0.428218	0.631086	1	3062	tags=42%, list=26%, signal=56%
GOBP_ODONTOGENESIS	58	-0.182028	-0.626523	0.96376	0.993504	1	3237	tags=26%, list=27%, signal=35%
GOBP_ODONTOGENESIS_OF_DENTIN_CONTAINING_TOOTH	42	-0.181995	-0.599545	0.977273	0.995024	1	5209	tags=50%, list=44%, signal=88%
GOBP_OLEFINIC_COMPOUND_BIOSYNTHETIC_PROCESS	15	0.418345	1.30194	0.181416	0.428334	1	1710	tags=53%, list=14%, signal=62%
GOBP_OLEFINIC_COMPOUND_METABOLIC_PROCESS	65	0.200621	0.919836	0.716814	0.85857	1	1710	tags=25%, list=14%, signal=29%
GOBP_OLFACTORY_LOBE_DEVELOPMENT	15	-0.401595	-1.05182	0.394737	0.633091	1	2923	tags=47%, list=25%, signal=62%
GOBP_OLIGODENDROCYTE_DEVELOPMENT	22	-0.230828	-0.649608	0.918953	0.989895	1	1689	tags=18%, list=14%, signal=21%
GOBP_OLIGODENDROCYTE_DIFFERENTIATION	47	-0.238723	-0.794029	0.791146	0.93735	1	4387	tags=43%, list=37%, signal=67%
GOBP_OLIGOSACCHARIDE_LIPID_INTERMEDIATE_BIOSYNTHETIC_PROCESS	18	-0.440366	-1.215	0.198444	0.395397	1	4139	tags=61%, list=35%, signal=93%
GOBP_OLIGOSACCHARIDE_METABOLIC_PROCESS	32	0.33352	1.28753	0.146341	0.447752	1	1746	tags=31%, list=15%, signal=37%
GOBP_ONE_CARBON_METABOLIC_PROCESS	24	-0.524707	-1.51031	0.025393	0.103796	1	2232	tags=50%, list=19%, signal=61%
GOBP_OOCYTE_DIFFERENTIATION	28	-0.532815	-1.60812	0.00866337	0.0542437	1	543	tags=25%, list=5%, signal=26%
GOBP_OOGENESIS	43	-0.42916	-1.40879	0.0552291	0.17515	1	1817	tags=26%, list=15%, signal=30%
GOBP_ORGAN_GROWTH	92	-0.383428	-1.39707	0.0182796	0.186024	1	3640	tags=49%, list=31%, signal=70%
GOBP_ORGANELLE_DISASSEMBLY	96	-0.167002	-0.620219	0.988248	0.993382	1	2512	tags=17%, list=21%, signal=21%
GOBP_ORGANELLE_FISSION	350	-0.602814	-2.43507	0	0	0	2444	tags=49%, list=20%, signal=60%
GOBP_ORGANELLE_FUSION	108	0.178798	0.907346	0.692308	0.868247	1	1513	tags=19%, list=13%, signal=22%
GOBP_ORGANELLE_MEMBRANE_FUSION	79	0.158975	0.767753	0.93	0.964307	1	1513	tags=19%, list=13%, signal=22%
GOBP_ORGANELLE_TRANSPORT_ALONG_MICROTUBULE	65	-0.197679	-0.686837	0.920314	0.981278	1	1638	tags=14%, list=14%, signal=16%
GOBP_ORGANIC_ACID_BIOSYNTHETIC_PROCESS	181	-0.202468	-0.795702	0.894142	0.936852	1	3725	tags=33%, list=31%, signal=47%
GOBP_ORGANIC_ACID_CATABOLIC_PROCESS	165	-0.190237	-0.737921	0.938923	0.964887	1	2749	tags=21%, list=23%, signal=26%
GOBP_ORGANIC_ACID_TRANSMEMBRANE_TRANSPORT	90	-0.290792	-1.06394	0.377729	0.616528	1	3577	tags=40%, list=30%, signal=57%
GOBP_ORGANIC_ACID_TRANSPORT	159	-0.231063	-0.893532	0.716341	0.849103	1	3577	tags=33%, list=30%, signal=47%
GOBP_ORGANIC_ANION_TRANSPORT	177	-0.207684	-0.805163	0.881391	0.9306	1	3577	tags=32%, list=30%, signal=45%
GOBP_ORGANIC_CATION_TRANSPORT	18	0.277322	0.899612	0.611111	0.876043	1	1325	tags=17%, list=11%, signal=19%
GOBP_ORGANIC_CYCLIC_COMPOUND_CATABOLIC_PROCESS	484	-0.364256	-1.4975	0	0.110476	1	3906	tags=41%, list=33%, signal=58%
GOBP_ORGANIC_HYDROXY_COMPOUND_BIOSYNTHETIC_PROCESS	153	-0.310073	-1.18873	0.140333	0.431782	1	2427	tags=28%, list=20%, signal=35%
GOBP_ORGANIC_HYDROXY_COMPOUND_CATABOLIC_PROCESS	45	-0.277581	-0.914949	0.631887	0.824077	1	3079	tags=29%, list=26%, signal=39%
GOBP_ORGANIC_HYDROXY_COMPOUND_METABOLIC_PROCESS	333	-0.23541	-0.961554	0.609265	0.772072	1	2427	tags=23%, list=20%, signal=28%
GOBP_ORGANIC_HYDROXY_COMPOUND_TRANSPORT	114	0.207157	1.07974	0.220339	0.699163	1	473	tags=10%, list=4%, signal=10%
GOBP_ORGANISM_EMERGENCE_FROM_PROTECTIVE_STRUCTURE	16	-0.285396	-0.755346	0.808147	0.959863	1	1136	tags=19%, list=10%, signal=21%
GOBP_ORGANOPHOSPHATE_BIOSYNTHETIC_PROCESS	403	-0.288059	-1.17403	0.0742227	0.450881	1	4500	tags=41%, list=38%, signal=64%
GOBP_ORGANOPHOSPHATE_CATABOLIC_PROCESS	103	-0.290099	-1.06452	0.376321	0.615465	1	2247	tags=23%, list=19%, signal=28%
GOBP_ORGANOPHOSPHATE_ESTER_TRANSPORT	80	-0.203371	-0.735961	0.903403	0.965753	1	4498	tags=39%, list=38%, signal=62%
GOBP_OSSIFICATION	233	-0.29323	-1.17743	0.123984	0.445873	1	4586	tags=48%, list=38%, signal=77%
GOBP_OSTEOBLAST_DIFFERENTIATION	134	-0.358816	-1.36675	0.0232313	0.216624	1	3699	tags=44%, list=31%, signal=63%
GOBP_OSTEOBLAST_PROLIFERATION	19	-0.361271	-1.00137	0.487516	0.713071	1	311	tags=16%, list=3%, signal=16%
GOBP_OSTEOCLAST_DIFFERENTIATION	55	-0.284238	-0.975983	0.537844	0.754811	1	3521	tags=33%, list=30%, signal=46%
GOBP_OUTFLOW_TRACT_MORPHOGENESIS	35	-0.287679	-0.901031	0.631331	0.840238	1	5354	tags=69%, list=45%, signal=124%
GOBP_OUTFLOW_TRACT_SEPTUM_MORPHOGENESIS	16	-0.465585	-1.21901	0.220294	0.389741	1	2727	tags=44%, list=23%, signal=57%
GOBP_OVARIAN_FOLLICLE_DEVELOPMENT	36	-0.454145	-1.44265	0.0472813	0.149825	1	2236	tags=42%, list=19%, signal=51%
GOBP_OVULATION_CYCLE	35	-0.437965	-1.39268	0.0678571	0.189715	1	2077	tags=34%, list=17%, signal=41%
GOBP_OVULATION_CYCLE_PROCESS	25	-0.470757	-1.39188	0.0720497	0.190604	1	2077	tags=36%, list=17%, signal=44%
GOBP_OXIDATIVE_PHOSPHORYLATION	98	-0.334066	-1.23192	0.144086	0.372663	1	5874	tags=61%, list=49%, signal=120%
GOBP_P_BODY_ASSEMBLY	19	-0.478332	-1.34211	0.11378	0.241228	1	4884	tags=74%, list=41%, signal=125%
GOBP_P38MAPK_CASCADE	33	-0.394907	-1.23645	0.177262	0.365888	1	3142	tags=39%, list=26%, signal=53%
GOBP_PALLIUM_DEVELOPMENT	99	-0.347055	-1.27661	0.0779082	0.31558	1	3670	tags=40%, list=31%, signal=58%
GOBP_PANCREAS_DEVELOPMENT	39	-0.299476	-0.961655	0.525301	0.772203	1	4242	tags=49%, list=36%, signal=75%
GOBP_PATHWAY_RESTRICTED_SMAD_PROTEIN_PHOSPHORYLATION	34	-0.402131	-1.26101	0.155797	0.33386	1	2865	tags=41%, list=24%, signal=54%
GOBP_PATTERN_RECOGNITION_RECEPTOR_SIGNALING_PATHWAY	134	-0.274744	-1.0536	0.378125	0.630865	1	4310	tags=42%, list=36%, signal=65%
GOBP_PATTERN_SPECIFICATION_PROCESS	212	-0.226654	-0.890146	0.742331	0.85371	1	3706	tags=35%, list=31%, signal=50%
GOBP_PEPTIDE_CATABOLIC_PROCESS	16	0.313889	1.02826	0.36	0.758057	1	561	tags=19%, list=5%, signal=20%
GOBP_PEPTIDE_HORMONE_SECRETION	128	-0.219815	-0.843067	0.786164	0.897384	1	4432	tags=41%, list=37%, signal=65%
GOBP_PEPTIDE_SECRETION	219	-0.190292	-0.755257	0.942974	0.959776	1	4432	tags=37%, list=37%, signal=58%
GOBP_PEPTIDYL_ARGININE_MODIFICATION	17	-0.389577	-1.05788	0.389404	0.62451	1	3035	tags=47%, list=25%, signal=63%
GOBP_PEPTIDYL_ASPARAGINE_MODIFICATION	26	-0.212395	-0.631654	0.928113	0.993294	1	3110	tags=19%, list=26%, signal=26%
GOBP_PEPTIDYL_CYSTEINE_MODIFICATION	31	0.188862	0.751408	0.883598	0.961221	1	1218	tags=19%, list=10%, signal=22%
GOBP_PEPTIDYL_GLUTAMIC_ACID_MODIFICATION	20	0.28337	0.968052	0.478448	0.82192	1	1392	tags=30%, list=12%, signal=34%
GOBP_PEPTIDYL_L_CYSTEINE_S_PALMITOYLATION	15	-0.197546	-0.514097	0.981795	1	1	5111	tags=60%, list=43%, signal=105%
GOBP_PEPTIDYL_LYSINE_ACETYLATION	138	-0.396644	-1.53692	0	0.0872723	1	5303	tags=67%, list=44%, signal=119%
GOBP_PEPTIDYL_LYSINE_DIMETHYLATION	18	-0.552658	-1.49849	0.0384106	0.11037	1	4199	tags=67%, list=35%, signal=103%
GOBP_PEPTIDYL_LYSINE_METHYLATION	99	-0.423482	-1.58059	0.00318134	0.0653884	1	3738	tags=46%, list=31%, signal=67%
GOBP_PEPTIDYL_LYSINE_MODIFICATION	312	-0.400572	-1.61394	0	0.052114	1	5509	tags=67%, list=46%, signal=121%
GOBP_PEPTIDYL_LYSINE_TRIMETHYLATION	38	-0.462516	-1.46661	0.0259434	0.132233	1	3631	tags=50%, list=30%, signal=72%
GOBP_PEPTIDYL_PROLINE_MODIFICATION	46	-0.389281	-1.30396	0.109175	0.281537	1	3565	tags=41%, list=30%, signal=59%
GOBP_PEPTIDYL_SERINE_MODIFICATION	238	-0.323158	-1.28652	0.0343782	0.302717	1	2890	tags=32%, list=24%, signal=41%
GOBP_PEPTIDYL_THREONINE_DEPHOSPHORYLATION	18	-0.570439	-1.57836	0.0258732	0.0662709	1	3301	tags=56%, list=28%, signal=77%
GOBP_PEPTIDYL_THREONINE_MODIFICATION	99	-0.372937	-1.39835	0.0369967	0.185053	1	3839	tags=40%, list=32%, signal=59%
GOBP_PEPTIDYL_TYROSINE_DEPHOSPHORYLATION	72	-0.31069	-1.12567	0.260349	0.523807	1	2444	tags=26%, list=20%, signal=33%
GOBP_PEPTIDYL_TYROSINE_MODIFICATION	214	-0.341908	-1.34533	0.00918367	0.236934	1	4445	tags=50%, list=37%, signal=78%
GOBP_PERIPHERAL_NERVOUS_SYSTEM_DEVELOPMENT	46	-0.448664	-1.46416	0.0280047	0.134288	1	3510	tags=46%, list=29%, signal=64%
GOBP_PEROXISOMAL_MEMBRANE_TRANSPORT	19	-0.268504	-0.741958	0.813492	0.963742	1	5092	tags=42%, list=43%, signal=73%
GOBP_PEROXISOMAL_TRANSPORT	58	-0.185173	-0.642338	0.956327	0.990805	1	5503	tags=45%, list=46%, signal=83%
GOBP_PEROXISOME_ORGANIZATION	66	-0.216288	-0.75744	0.866815	0.958056	1	5531	tags=48%, list=46%, signal=90%
GOBP_PH_REDUCTION	41	0.444674	1.83431	0	0.109386	0.949	2262	tags=46%, list=19%, signal=57%
GOBP_PHAGOCYTOSIS	166	-0.203469	-0.79083	0.870734	0.939287	1	2716	tags=23%, list=23%, signal=29%
GOBP_PHAGOSOME_ACIDIFICATION	21	0.568821	1.95474	0.00497512	0.0743012	0.656	2155	tags=62%, list=18%, signal=75%
GOBP_PHAGOSOME_MATURATION	34	0.454487	1.78794	0	0.112174	0.983	1391	tags=41%, list=12%, signal=46%
GOBP_PHENOL_CONTAINING_COMPOUND_BIOSYNTHETIC_PROCESS	19	-0.26329	-0.734913	0.832481	0.965746	1	1203	tags=16%, list=10%, signal=18%
GOBP_PHENOL_CONTAINING_COMPOUND_METABOLIC_PROCESS	47	0.362098	1.55846	0.00675676	0.226061	1	1287	tags=28%, list=11%, signal=31%
GOBP_PHOSPHATIDIC_ACID_METABOLIC_PROCESS	36	-0.232391	-0.743407	0.853333	0.963217	1	3485	tags=31%, list=29%, signal=43%
GOBP_PHOSPHATIDYLCHOLINE_ACYL_CHAIN_REMODELING	15	0.195927	0.608773	0.957983	0.992558	1	2066	tags=27%, list=17%, signal=32%
GOBP_PHOSPHATIDYLCHOLINE_BIOSYNTHETIC_PROCESS	26	-0.284079	-0.857664	0.67125	0.887607	1	6949	tags=65%, list=58%, signal=156%
GOBP_PHOSPHATIDYLCHOLINE_METABOLIC_PROCESS	48	-0.162722	-0.540098	0.988386	0.998671	1	4929	tags=35%, list=41%, signal=60%
GOBP_PHOSPHATIDYLETHANOLAMINE_METABOLIC_PROCESS	20	0.357885	1.2579	0.139738	0.47999	1	1975	tags=35%, list=17%, signal=42%
GOBP_PHOSPHATIDYLGLYCEROL_METABOLIC_PROCESS	25	-0.38834	-1.13685	0.294118	0.505206	1	2552	tags=32%, list=21%, signal=41%
GOBP_PHOSPHATIDYLINOSITOL_3_KINASE_SIGNALING	88	-0.250216	-0.905096	0.660832	0.836002	1	4511	tags=44%, list=38%, signal=71%
GOBP_PHOSPHATIDYLINOSITOL_BIOSYNTHETIC_PROCESS	95	-0.162271	-0.605013	0.993514	0.995904	1	4009	tags=27%, list=34%, signal=41%
GOBP_PHOSPHATIDYLINOSITOL_DEPHOSPHORYLATION	27	-0.394731	-1.18796	0.241463	0.432333	1	3079	tags=37%, list=26%, signal=50%
GOBP_PHOSPHATIDYLINOSITOL_METABOLIC_PROCESS	139	-0.214796	-0.827223	0.843198	0.913262	1	3225	tags=27%, list=27%, signal=36%
GOBP_PHOSPHATIDYLINOSITOL_PHOSPHORYLATION	42	-0.146293	-0.469689	0.99642	1	1	3222	tags=24%, list=27%, signal=33%
GOBP_PHOSPHATIDYLSERINE_METABOLIC_PROCESS	23	-0.187791	-0.534625	0.971795	0.998907	1	1599	tags=13%, list=13%, signal=15%
GOBP_PHOSPHOLIPASE_C_ACTIVATING_G_PROTEIN_COUPLED_RECEPTOR_SIGNALING_PATHWAY	27	-0.290035	-0.874456	0.663782	0.872297	1	1278	tags=19%, list=11%, signal=21%
GOBP_PHOSPHOLIPID_BIOSYNTHETIC_PROCESS	205	-0.228883	-0.904663	0.711225	0.836373	1	3908	tags=31%, list=33%, signal=46%
GOBP_PHOSPHOLIPID_CATABOLIC_PROCESS	31	0.219588	0.881776	0.657754	0.891867	1	1483	tags=23%, list=12%, signal=26%
GOBP_PHOSPHOLIPID_DEPHOSPHORYLATION	35	-0.349246	-1.12015	0.315101	0.533544	1	3079	tags=37%, list=26%, signal=50%
GOBP_PHOSPHOLIPID_METABOLIC_PROCESS	296	-0.244362	-0.989034	0.525151	0.734608	1	3233	tags=28%, list=27%, signal=38%
GOBP_PHOSPHOLIPID_TRANSPORT	54	-0.232309	-0.784257	0.826835	0.943539	1	2514	tags=24%, list=21%, signal=30%
GOBP_PHOSPHORYLATED_CARBOHYDRATE_DEPHOSPHORYLATION	15	-0.315759	-0.831115	0.718954	0.909818	1	3079	tags=27%, list=26%, signal=36%
GOBP_PHOTOPERIODISM	24	0.221524	0.800643	0.819905	0.958828	1	2328	tags=38%, list=20%, signal=47%
GOBP_PHOTORECEPTOR_CELL_DEVELOPMENT	18	-0.22893	-0.626615	0.924479	0.993645	1	2722	tags=28%, list=23%, signal=36%
GOBP_PHOTORECEPTOR_CELL_DIFFERENTIATION	26	0.265548	0.976415	0.485981	0.812088	1	1779	tags=35%, list=15%, signal=41%
GOBP_PHOTORECEPTOR_CELL_MAINTENANCE	21	0.249624	0.910437	0.607477	0.863895	1	2312	tags=38%, list=19%, signal=47%
GOBP_PHOTOTRANSDUCTION	24	0.215496	0.799466	0.802956	0.957256	1	998	tags=17%, list=8%, signal=18%
GOBP_PHOTOTRANSDUCTION_VISIBLE_LIGHT	15	-0.222838	-0.603035	0.945241	0.99518	1	5260	tags=53%, list=44%, signal=95%
GOBP_PHYSIOLOGICAL_CARDIAC_MUSCLE_HYPERTROPHY	17	-0.323735	-0.879481	0.6498	0.867516	1	2395	tags=35%, list=20%, signal=44%
GOBP_PIGMENT_BIOSYNTHETIC_PROCESS	44	-0.444247	-1.46535	0.0285714	0.133339	1	1316	tags=27%, list=11%, signal=31%
GOBP_PIGMENT_CELL_DIFFERENTIATION	22	-0.354351	-1.00929	0.469925	0.701143	1	5806	tags=64%, list=49%, signal=124%
GOBP_PIGMENT_GRANULE_LOCALIZATION	19	0.316407	1.09772	0.311628	0.675823	1	523	tags=16%, list=4%, signal=16%
GOBP_PIGMENT_GRANULE_ORGANIZATION	23	0.19597	0.694947	0.932735	0.977809	1	647	tags=13%, list=5%, signal=14%
GOBP_PIGMENT_METABOLIC_PROCESS	52	-0.372724	-1.24749	0.126712	0.351909	1	1316	tags=23%, list=11%, signal=26%
GOBP_PIGMENTATION	61	0.158966	0.699341	0.989691	0.979525	1	1954	tags=21%, list=16%, signal=25%
GOBP_PINOCYTOSIS	16	-0.313687	-0.82171	0.747326	0.918998	1	2052	tags=19%, list=17%, signal=23%
GOBP_PLACENTA_BLOOD_VESSEL_DEVELOPMENT	21	-0.481097	-1.36246	0.0922266	0.220852	1	3394	tags=48%, list=28%, signal=66%
GOBP_PLACENTA_DEVELOPMENT	88	-0.391172	-1.41919	0.0239913	0.167439	1	2189	tags=30%, list=18%, signal=36%
GOBP_PLASMA_LIPOPROTEIN_PARTICLE_CLEARANCE	35	-0.294969	-0.949251	0.557023	0.785409	1	2798	tags=26%, list=23%, signal=34%
GOBP_PLASMA_MEMBRANE_ORGANIZATION	71	-0.26575	-0.940261	0.596239	0.796122	1	2067	tags=21%, list=17%, signal=25%
GOBP_PLASMA_MEMBRANE_TUBULATION	17	-0.415101	-1.12727	0.305556	0.521872	1	2067	tags=35%, list=17%, signal=43%
GOBP_PLATELET_ACTIVATION	87	-0.233053	-0.84763	0.743316	0.89479	1	4500	tags=39%, list=38%, signal=62%
GOBP_PLATELET_AGGREGATION	35	-0.323361	-1.01475	0.467073	0.690997	1	4278	tags=43%, list=36%, signal=67%
GOBP_PLATELET_DEGRANULATION	75	-0.260852	-0.942726	0.575824	0.79288	1	2165	tags=23%, list=18%, signal=28%
GOBP_PLATELET_DERIVED_GROWTH_FACTOR_RECEPTOR_SIGNALING_PATHWAY	42	-0.227883	-0.745466	0.859858	0.961943	1	5733	tags=60%, list=48%, signal=114%
GOBP_PLATELET_MORPHOGENESIS	17	-0.263321	-0.711977	0.860858	0.975374	1	4432	tags=35%, list=37%, signal=56%
GOBP_POLARIZED_EPITHELIAL_CELL_DIFFERENTIATION	17	0.219202	0.700231	0.898039	0.979895	1	832	tags=12%, list=7%, signal=13%
GOBP_POLYOL_BIOSYNTHETIC_PROCESS	39	-0.256169	-0.832441	0.736591	0.908362	1	2669	tags=26%, list=22%, signal=33%
GOBP_POLYOL_CATABOLIC_PROCESS	21	-0.398587	-1.13173	0.282413	0.513649	1	5699	tags=62%, list=48%, signal=118%
GOBP_POLYOL_METABOLIC_PROCESS	85	-0.287447	-1.05405	0.381004	0.630207	1	3216	tags=32%, list=27%, signal=43%
GOBP_POLYSACCHARIDE_BIOSYNTHETIC_PROCESS	48	-0.386985	-1.30553	0.10943	0.27962	1	3062	tags=40%, list=26%, signal=53%
GOBP_POLYSACCHARIDE_CATABOLIC_PROCESS	17	-0.442503	-1.19529	0.234414	0.423609	1	2836	tags=41%, list=24%, signal=54%
GOBP_POLYSACCHARIDE_METABOLIC_PROCESS	66	-0.340202	-1.19906	0.175281	0.417163	1	3062	tags=35%, list=26%, signal=47%
GOBP_PORE_COMPLEX_ASSEMBLY	15	-0.654474	-1.72268	0.00819672	0.0207104	1	2794	tags=67%, list=23%, signal=87%
GOBP_PORPHYRIN_CONTAINING_COMPOUND_METABOLIC_PROCESS	33	-0.292146	-0.906587	0.616788	0.834922	1	5394	tags=58%, list=45%, signal=105%
GOBP_POSITIVE_CHEMOTAXIS	29	-0.309835	-0.944696	0.545345	0.790795	1	1037	tags=17%, list=9%, signal=19%
GOBP_POSITIVE_REGULATION_OF_ACTIN_FILAMENT_BUNDLE_ASSEMBLY	41	-0.246069	-0.799856	0.778436	0.934345	1	2286	tags=27%, list=19%, signal=33%
GOBP_POSITIVE_REGULATION_OF_ACTIN_FILAMENT_POLYMERIZATION	68	-0.201078	-0.726185	0.901895	0.968874	1	2561	tags=24%, list=21%, signal=30%
GOBP_POSITIVE_REGULATION_OF_ADAPTIVE_IMMUNE_RESPONSE	48	-0.395571	-1.32317	0.112544	0.259828	1	3541	tags=42%, list=30%, signal=59%
GOBP_POSITIVE_REGULATION_OF_ALPHA_BETA_T_CELL_ACTIVATION	29	-0.370428	-1.12173	0.315121	0.530515	1	1902	tags=28%, list=16%, signal=33%
GOBP_POSITIVE_REGULATION_OF_ALPHA_BETA_T_CELL_DIFFERENTIATION	25	-0.418588	-1.23868	0.191436	0.363549	1	1902	tags=32%, list=16%, signal=38%
GOBP_POSITIVE_REGULATION_OF_ANION_TRANSMEMBRANE_TRANSPORT	41	0.235214	0.998664	0.447552	0.79665	1	624	tags=12%, list=5%, signal=13%
GOBP_POSITIVE_REGULATION_OF_ANION_TRANSPORT	311	-0.245445	-0.98791	0.535211	0.73698	1	3215	tags=28%, list=27%, signal=37%
GOBP_POSITIVE_REGULATION_OF_APOPTOTIC_SIGNALING_PATHWAY	85	-0.250295	-0.912404	0.636561	0.828012	1	1941	tags=19%, list=16%, signal=22%
GOBP_POSITIVE_REGULATION_OF_ATP_METABOLIC_PROCESS	24	-0.319255	-0.923694	0.601954	0.817132	1	1792	tags=25%, list=15%, signal=29%
GOBP_POSITIVE_REGULATION_OF_ATPASE_ACTIVITY	43	-0.336893	-1.09679	0.353211	0.569336	1	3179	tags=37%, list=27%, signal=51%
GOBP_POSITIVE_REGULATION_OF_AUTOPHAGY	97	0.15789	0.756243	0.9875	0.960614	1	1628	tags=19%, list=14%, signal=21%
GOBP_POSITIVE_REGULATION_OF_AXON_EXTENSION	28	-0.315048	-0.962125	0.543346	0.771628	1	3705	tags=36%, list=31%, signal=52%
GOBP_POSITIVE_REGULATION_OF_AXONOGENESIS	54	-0.26507	-0.920502	0.606371	0.817966	1	3705	tags=35%, list=31%, signal=51%
GOBP_POSITIVE_REGULATION_OF_B_CELL_ACTIVATION	48	-0.420684	-1.40461	0.049238	0.179672	1	3541	tags=50%, list=30%, signal=71%
GOBP_POSITIVE_REGULATION_OF_B_CELL_MEDIATED_IMMUNITY	18	-0.493165	-1.32831	0.117105	0.255406	1	3541	tags=61%, list=30%, signal=87%
GOBP_POSITIVE_REGULATION_OF_B_CELL_PROLIFERATION	23	-0.300356	-0.864374	0.653603	0.881866	1	2100	tags=30%, list=18%, signal=37%
GOBP_POSITIVE_REGULATION_OF_BINDING	120	-0.318435	-1.19925	0.136842	0.417036	1	2251	tags=24%, list=19%, signal=29%
GOBP_POSITIVE_REGULATION_OF_BIOMINERALIZATION	23	-0.324842	-0.925195	0.6	0.814677	1	3267	tags=39%, list=27%, signal=54%
GOBP_POSITIVE_REGULATION_OF_BLOOD_VESSEL_ENDOTHELIAL_CELL_MIGRATION	39	-0.429176	-1.37895	0.0654545	0.204966	1	4196	tags=56%, list=35%, signal=87%
GOBP_POSITIVE_REGULATION_OF_BMP_SIGNALING_PATHWAY	18	0.245463	0.82805	0.692641	0.943075	1	398	tags=11%, list=3%, signal=11%
GOBP_POSITIVE_REGULATION_OF_BONE_MINERALIZATION	21	0.234311	0.810892	0.736318	0.952789	1	2418	tags=48%, list=20%, signal=60%
GOBP_POSITIVE_REGULATION_OF_CALCIUM_ION_TRANSMEMBRANE_TRANSPORT	29	0.317012	1.22778	0.150538	0.516399	1	412	tags=14%, list=3%, signal=14%
GOBP_POSITIVE_REGULATION_OF_CALCIUM_ION_TRANSMEMBRANE_TRANSPORTER_ACTIVITY	18	0.27251	0.926412	0.537118	0.855476	1	412	tags=11%, list=3%, signal=11%
GOBP_POSITIVE_REGULATION_OF_CALCIUM_ION_TRANSPORT	44	-0.209778	-0.692143	0.910926	0.98028	1	3267	tags=30%, list=27%, signal=41%
GOBP_POSITIVE_REGULATION_OF_CALCIUM_ION_TRANSPORT_INTO_CYTOSOL	17	-0.445901	-1.20685	0.237662	0.405924	1	3046	tags=47%, list=26%, signal=63%
GOBP_POSITIVE_REGULATION_OF_CANONICAL_WNT_SIGNALING_PATHWAY	108	-0.320336	-1.18787	0.170758	0.43238	1	3559	tags=44%, list=30%, signal=61%
GOBP_POSITIVE_REGULATION_OF_CARBOHYDRATE_METABOLIC_PROCESS	43	-0.301825	-0.9873	0.498242	0.736821	1	2618	tags=30%, list=22%, signal=39%
GOBP_POSITIVE_REGULATION_OF_CARDIAC_MUSCLE_CELL_PROLIFERATION	15	-0.350413	-0.919427	0.583893	0.818785	1	3137	tags=40%, list=26%, signal=54%
GOBP_POSITIVE_REGULATION_OF_CATABOLIC_PROCESS	345	-0.233946	-0.954135	0.638105	0.779077	1	3799	tags=30%, list=32%, signal=43%
GOBP_POSITIVE_REGULATION_OF_CATION_CHANNEL_ACTIVITY	26	0.317637	1.20475	0.196891	0.547024	1	2043	tags=35%, list=17%, signal=42%
GOBP_POSITIVE_REGULATION_OF_CATION_TRANSMEMBRANE_TRANSPORT	54	0.261263	1.16135	0.191304	0.600649	1	1249	tags=20%, list=10%, signal=23%
GOBP_POSITIVE_REGULATION_OF_CD4_POSITIVE_ALPHA_BETA_T_CELL_ACTIVATION	17	-0.399548	-1.08059	0.370603	0.591924	1	3269	tags=47%, list=27%, signal=65%
GOBP_POSITIVE_REGULATION_OF_CD4_POSITIVE_ALPHA_BETA_T_CELL_DIFFERENTIATION	15	-0.355873	-0.922442	0.591644	0.817391	1	686	tags=20%, list=6%, signal=21%
GOBP_POSITIVE_REGULATION_OF_CELL_ACTIVATION	162	-0.348053	-1.35321	0.0206825	0.230184	1	2211	tags=28%, list=19%, signal=34%
GOBP_POSITIVE_REGULATION_OF_CELL_ADHESION	226	-0.302878	-1.20597	0.0853659	0.407357	1	3961	tags=39%, list=33%, signal=57%
GOBP_POSITIVE_REGULATION_OF_CELL_CELL_ADHESION	128	-0.296872	-1.12742	0.251046	0.521627	1	4532	tags=45%, list=38%, signal=71%
GOBP_POSITIVE_REGULATION_OF_CELL_CYCLE	287	-0.501792	-2.01481	0	0.000396568	0.065	1313	tags=31%, list=11%, signal=34%
GOBP_POSITIVE_REGULATION_OF_CELL_CYCLE_ARREST	66	-0.555985	-1.97008	0	0.00084466	0.156	1936	tags=44%, list=16%, signal=52%
GOBP_POSITIVE_REGULATION_OF_CELL_CYCLE_G1_S_PHASE_TRANSITION	37	-0.475306	-1.53284	0.011976	0.09031	1	3077	tags=46%, list=26%, signal=62%
GOBP_POSITIVE_REGULATION_OF_CELL_CYCLE_G2_M_PHASE_TRANSITION	26	-0.701269	-2.08977	0	9.51914e-05	0.013	986	tags=50%, list=8%, signal=54%
GOBP_POSITIVE_REGULATION_OF_CELL_CYCLE_PHASE_TRANSITION	81	-0.530176	-1.91023	0	0.00197951	0.378	3216	tags=52%, list=27%, signal=71%
GOBP_POSITIVE_REGULATION_OF_CELL_CYCLE_PROCESS	220	-0.547734	-2.16186	0	9.37609e-06	0.001	1817	tags=40%, list=15%, signal=46%
GOBP_POSITIVE_REGULATION_OF_CELL_DEATH	400	-0.297016	-1.20859	0.0340681	0.403666	1	3716	tags=37%, list=31%, signal=52%
GOBP_POSITIVE_REGULATION_OF_CELL_DEVELOPMENT	178	-0.28972	-1.12668	0.231959	0.52255	1	3394	tags=35%, list=28%, signal=48%
GOBP_POSITIVE_REGULATION_OF_CELL_DIFFERENTIATION	469	-0.318524	-1.30315	0.002	0.282935	1	3394	tags=35%, list=28%, signal=47%
GOBP_POSITIVE_REGULATION_OF_CELL_DIVISION	46	-0.538129	-1.78803	0	0.0103495	0.973	2029	tags=39%, list=17%, signal=47%
GOBP_POSITIVE_REGULATION_OF_CELL_GROWTH	97	-0.306535	-1.13187	0.255965	0.513452	1	3840	tags=38%, list=32%, signal=56%
GOBP_POSITIVE_REGULATION_OF_CELL_JUNCTION_ASSEMBLY	46	-0.328631	-1.09521	0.330626	0.571284	1	2048	tags=28%, list=17%, signal=34%
GOBP_POSITIVE_REGULATION_OF_CELL_KILLING	16	0.314172	1.02214	0.392713	0.765831	1	1003	tags=31%, list=8%, signal=34%
GOBP_POSITIVE_REGULATION_OF_CELL_MATRIX_ADHESION	36	-0.272451	-0.863513	0.683393	0.882105	1	3834	tags=39%, list=32%, signal=57%
GOBP_POSITIVE_REGULATION_OF_CELL_MIGRATION_INVOLVED_IN_SPROUTING_ANGIOGENESIS	15	-0.362934	-0.949953	0.555556	0.785286	1	3077	tags=47%, list=26%, signal=63%
GOBP_POSITIVE_REGULATION_OF_CELL_MORPHOGENESIS_INVOLVED_IN_DIFFERENTIATION	56	-0.302857	-1.04241	0.400906	0.648048	1	4781	tags=48%, list=40%, signal=80%
GOBP_POSITIVE_REGULATION_OF_CELL_POPULATION_PROLIFERATION	500	-0.343645	-1.41279	0	0.171969	1	3229	tags=37%, list=27%, signal=48%
GOBP_POSITIVE_REGULATION_OF_CELL_PROJECTION_ORGANIZATION	228	-0.210544	-0.836077	0.848638	0.905226	1	2961	tags=26%, list=25%, signal=34%
GOBP_POSITIVE_REGULATION_OF_CELL_SUBSTRATE_ADHESION	76	-0.357978	-1.27621	0.106011	0.316087	1	3301	tags=37%, list=28%, signal=51%
GOBP_POSITIVE_REGULATION_OF_CELL_SUBSTRATE_JUNCTION_ORGANIZATION	25	0.196259	0.70273	0.88172	0.979907	1	632	tags=12%, list=5%, signal=13%
GOBP_POSITIVE_REGULATION_OF_CELLULAR_AMIDE_METABOLIC_PROCESS	129	-0.325324	-1.24392	0.102564	0.357251	1	5290	tags=51%, list=44%, signal=91%
GOBP_POSITIVE_REGULATION_OF_CELLULAR_CARBOHYDRATE_METABOLIC_PROCESS	29	-0.345214	-1.04731	0.410099	0.640438	1	4029	tags=48%, list=34%, signal=73%
GOBP_POSITIVE_REGULATION_OF_CELLULAR_COMPONENT_BIOGENESIS	352	-0.322724	-1.31826	0.00601202	0.265707	1	2672	tags=30%, list=22%, signal=37%
GOBP_POSITIVE_REGULATION_OF_CELLULAR_PROTEIN_CATABOLIC_PROCESS	118	-0.316171	-1.19291	0.163113	0.426243	1	5380	tags=53%, list=45%, signal=95%
GOBP_POSITIVE_REGULATION_OF_CELLULAR_PROTEIN_LOCALIZATION	225	-0.290658	-1.15824	0.170256	0.473696	1	4683	tags=45%, list=39%, signal=73%
GOBP_POSITIVE_REGULATION_OF_CELLULAR_RESPONSE_TO_INSULIN_STIMULUS	17	-0.30838	-0.828992	0.702774	0.911856	1	4432	tags=53%, list=37%, signal=84%
GOBP_POSITIVE_REGULATION_OF_CELLULAR_RESPONSE_TO_TRANSFORMING_GROWTH_FACTOR_BETA_STIMULUS	22	-0.388094	-1.11419	0.330413	0.543865	1	2411	tags=36%, list=20%, signal=45%
GOBP_POSITIVE_REGULATION_OF_CHEMOKINE_PRODUCTION	28	-0.435863	-1.30981	0.130489	0.275306	1	2100	tags=32%, list=18%, signal=39%
GOBP_POSITIVE_REGULATION_OF_CHEMOTAXIS	69	-0.271927	-0.960687	0.526198	0.77265	1	3367	tags=33%, list=28%, signal=46%
GOBP_POSITIVE_REGULATION_OF_CHOLESTEROL_EFFLUX	15	-0.291438	-0.776277	0.770161	0.948303	1	391	tags=13%, list=3%, signal=14%
GOBP_POSITIVE_REGULATION_OF_CHROMATIN_ORGANIZATION	81	-0.416008	-1.50584	0.00772627	0.106089	1	4375	tags=53%, list=37%, signal=83%
GOBP_POSITIVE_REGULATION_OF_CHROMOSOME_ORGANIZATION	139	-0.471115	-1.80046	0	0.00897138	0.944	4375	tags=57%, list=37%, signal=89%
GOBP_POSITIVE_REGULATION_OF_CHROMOSOME_SEPARATION	15	-0.607242	-1.61532	0.0150892	0.0514039	1	2763	tags=53%, list=23%, signal=69%
GOBP_POSITIVE_REGULATION_OF_CILIUM_ASSEMBLY	18	-0.449186	-1.2199	0.220663	0.388419	1	2819	tags=39%, list=24%, signal=51%
GOBP_POSITIVE_REGULATION_OF_COAGULATION	15	-0.516032	-1.34328	0.107776	0.239532	1	2608	tags=40%, list=22%, signal=51%
GOBP_POSITIVE_REGULATION_OF_COLD_INDUCED_THERMOGENESIS	58	-0.389302	-1.35297	0.0736961	0.230005	1	2634	tags=29%, list=22%, signal=37%
GOBP_POSITIVE_REGULATION_OF_CYCLIN_DEPENDENT_PROTEIN_KINASE_ACTIVITY	25	-0.518695	-1.51961	0.0410959	0.0987337	1	2721	tags=52%, list=23%, signal=67%
GOBP_POSITIVE_REGULATION_OF_CYSTEINE_TYPE_ENDOPEPTIDASE_ACTIVITY	88	-0.364407	-1.32976	0.0717345	0.254096	1	4379	tags=51%, list=37%, signal=80%
GOBP_POSITIVE_REGULATION_OF_CYTOKINE_PRODUCTION	228	-0.305426	-1.2101	0.0894309	0.401852	1	4546	tags=44%, list=38%, signal=70%
GOBP_POSITIVE_REGULATION_OF_CYTOKINE_PRODUCTION_INVOLVED_IN_IMMUNE_RESPONSE	27	-0.213895	-0.649751	0.923171	0.989994	1	3367	tags=26%, list=28%, signal=36%
GOBP_POSITIVE_REGULATION_OF_CYTOKINESIS	27	-0.654548	-1.94677	0	0.00117971	0.227	972	tags=41%, list=8%, signal=44%
GOBP_POSITIVE_REGULATION_OF_CYTOSKELETON_ORGANIZATION	149	-0.306811	-1.18975	0.142562	0.43027	1	3905	tags=40%, list=33%, signal=59%
GOBP_POSITIVE_REGULATION_OF_DEFENSE_RESPONSE	198	-0.313967	-1.2364	0.0612245	0.365841	1	4375	tags=51%, list=37%, signal=78%
GOBP_POSITIVE_REGULATION_OF_DEFENSE_RESPONSE_TO_VIRUS_BY_HOST	17	-0.4543	-1.21559	0.209363	0.394483	1	4333	tags=59%, list=36%, signal=92%
GOBP_POSITIVE_REGULATION_OF_DENDRITE_MORPHOGENESIS	25	-0.29306	-0.870605	0.653988	0.875258	1	4781	tags=56%, list=40%, signal=93%
GOBP_POSITIVE_REGULATION_OF_DENDRITIC_SPINE_DEVELOPMENT	29	-0.4724	-1.4354	0.0492005	0.154624	1	1802	tags=38%, list=15%, signal=45%
GOBP_POSITIVE_REGULATION_OF_DEPHOSPHORYLATION	39	-0.305496	-0.991157	0.490105	0.730687	1	1771	tags=26%, list=15%, signal=30%
GOBP_POSITIVE_REGULATION_OF_DEVELOPMENTAL_GROWTH	92	-0.240978	-0.878122	0.704272	0.868642	1	3705	tags=38%, list=31%, signal=55%
GOBP_POSITIVE_REGULATION_OF_DNA_BINDING	35	-0.411769	-1.30962	0.114793	0.275382	1	1975	tags=29%, list=17%, signal=34%
GOBP_POSITIVE_REGULATION_OF_DNA_BINDING_TRANSCRIPTION_FACTOR_ACTIVITY	172	-0.291671	-1.13937	0.203913	0.500375	1	3545	tags=34%, list=30%, signal=48%
GOBP_POSITIVE_REGULATION_OF_DNA_BIOSYNTHETIC_PROCESS	54	-0.558749	-1.91296	0	0.00188147	0.353	2395	tags=43%, list=20%, signal=53%
GOBP_POSITIVE_REGULATION_OF_DNA_METABOLIC_PROCESS	152	-0.481426	-1.85066	0	0.00480263	0.766	2423	tags=41%, list=20%, signal=51%
GOBP_POSITIVE_REGULATION_OF_DNA_RECOMBINATION	30	-0.607972	-1.88691	0	0.00279441	0.502	1759	tags=47%, list=15%, signal=55%
GOBP_POSITIVE_REGULATION_OF_DNA_REPAIR	54	-0.513913	-1.74138	0.00115207	0.0170314	0.998	2423	tags=44%, list=20%, signal=56%
GOBP_POSITIVE_REGULATION_OF_DNA_REPLICATION	32	-0.647302	-2.01949	0	0.000377431	0.061	1817	tags=53%, list=15%, signal=63%
GOBP_POSITIVE_REGULATION_OF_DNA_TEMPLATED_TRANSCRIPTION_ELONGATION	24	-0.354744	-1.0361	0.419314	0.657857	1	4063	tags=50%, list=34%, signal=76%
GOBP_POSITIVE_REGULATION_OF_DNA_TEMPLATED_TRANSCRIPTION_INITIATION	30	-0.496571	-1.53431	0.020757	0.0892117	1	3438	tags=50%, list=29%, signal=70%
GOBP_POSITIVE_REGULATION_OF_DOUBLE_STRAND_BREAK_REPAIR	28	-0.566189	-1.69744	0.00245098	0.0257848	1	1700	tags=39%, list=14%, signal=46%
GOBP_POSITIVE_REGULATION_OF_ENDOCYTOSIS	68	-0.19857	-0.703425	0.923937	0.977099	1	2574	tags=24%, list=22%, signal=30%
GOBP_POSITIVE_REGULATION_OF_ENDOTHELIAL_CELL_MIGRATION	76	-0.330535	-1.16986	0.197368	0.458404	1	4196	tags=46%, list=35%, signal=71%
GOBP_POSITIVE_REGULATION_OF_ENDOTHELIAL_CELL_PROLIFERATION	52	-0.356795	-1.21672	0.180696	0.39279	1	3923	tags=46%, list=33%, signal=68%
GOBP_POSITIVE_REGULATION_OF_EPITHELIAL_CELL_DIFFERENTIATION	22	-0.253144	-0.732213	0.834988	0.966607	1	2570	tags=27%, list=22%, signal=35%
GOBP_POSITIVE_REGULATION_OF_EPITHELIAL_CELL_MIGRATION	105	-0.311123	-1.16436	0.201058	0.465627	1	2771	tags=34%, list=23%, signal=44%
GOBP_POSITIVE_REGULATION_OF_EPITHELIAL_CELL_PROLIFERATION	108	-0.362851	-1.35037	0.0252366	0.232603	1	2958	tags=38%, list=25%, signal=50%
GOBP_POSITIVE_REGULATION_OF_EPITHELIAL_TO_MESENCHYMAL_TRANSITION	34	-0.386217	-1.21744	0.179302	0.391856	1	4457	tags=59%, list=37%, signal=94%
GOBP_POSITIVE_REGULATION_OF_ERBB_SIGNALING_PATHWAY	25	-0.460601	-1.3499	0.097867	0.233177	1	3137	tags=56%, list=26%, signal=76%
GOBP_POSITIVE_REGULATION_OF_ERK1_AND_ERK2_CASCADE	94	0.236488	1.19181	0.0674157	0.558682	1	1371	tags=22%, list=11%, signal=25%
GOBP_POSITIVE_REGULATION_OF_ERYTHROCYTE_DIFFERENTIATION	23	-0.336766	-0.956878	0.535854	0.776745	1	3029	tags=30%, list=25%, signal=41%
GOBP_POSITIVE_REGULATION_OF_ESTABLISHMENT_OF_PROTEIN_LOCALIZATION	238	-0.295389	-1.19241	0.113131	0.426435	1	3269	tags=30%, list=27%, signal=41%
GOBP_POSITIVE_REGULATION_OF_ESTABLISHMENT_OF_PROTEIN_LOCALIZATION_TO_MITOCHONDRION	46	-0.339083	-1.11293	0.311765	0.545243	1	4647	tags=46%, list=39%, signal=75%
GOBP_POSITIVE_REGULATION_OF_EXOCYTOSIS	50	-0.187634	-0.63945	0.958239	0.991326	1	2013	tags=16%, list=17%, signal=19%
GOBP_POSITIVE_REGULATION_OF_EXTRACELLULAR_MATRIX_ORGANIZATION	18	-0.530393	-1.4557	0.0464807	0.140214	1	3510	tags=72%, list=29%, signal=102%
GOBP_POSITIVE_REGULATION_OF_EXTRINSIC_APOPTOTIC_SIGNALING_PATHWAY	32	-0.41495	-1.28545	0.142509	0.304485	1	1941	tags=25%, list=16%, signal=30%
GOBP_POSITIVE_REGULATION_OF_FAT_CELL_DIFFERENTIATION	39	-0.363491	-1.17859	0.232614	0.444766	1	3377	tags=38%, list=28%, signal=53%
GOBP_POSITIVE_REGULATION_OF_FATTY_ACID_METABOLIC_PROCESS	18	0.26936	0.914855	0.589862	0.859779	1	678	tags=17%, list=6%, signal=18%
GOBP_POSITIVE_REGULATION_OF_FIBROBLAST_PROLIFERATION	32	-0.59504	-1.85598	0	0.00438169	0.731	1830	tags=53%, list=15%, signal=63%
GOBP_POSITIVE_REGULATION_OF_FILOPODIUM_ASSEMBLY	22	-0.268219	-0.76209	0.817246	0.956206	1	2912	tags=32%, list=24%, signal=42%
GOBP_POSITIVE_REGULATION_OF_FOCAL_ADHESION_ASSEMBLY	20	-0.238211	-0.660505	0.895753	0.988372	1	5086	tags=60%, list=43%, signal=104%
GOBP_POSITIVE_REGULATION_OF_G1_S_TRANSITION_OF_MITOTIC_CELL_CYCLE	28	-0.494955	-1.48639	0.0250627	0.116438	1	3077	tags=50%, list=26%, signal=67%
GOBP_POSITIVE_REGULATION_OF_GENE_EXPRESSION_EPIGENETIC	43	-0.515117	-1.71535	0.00118906	0.0222101	1	3993	tags=56%, list=33%, signal=84%
GOBP_POSITIVE_REGULATION_OF_GLIAL_CELL_DIFFERENTIATION	23	-0.376461	-1.10174	0.331177	0.56385	1	5218	tags=74%, list=44%, signal=131%
GOBP_POSITIVE_REGULATION_OF_GLIOGENESIS	34	-0.329237	-1.04858	0.394231	0.638287	1	5218	tags=68%, list=44%, signal=120%
GOBP_POSITIVE_REGULATION_OF_GLUCOSE_IMPORT	26	0.243742	0.9041	0.627551	0.872982	1	624	tags=12%, list=5%, signal=12%
GOBP_POSITIVE_REGULATION_OF_GLUCOSE_METABOLIC_PROCESS	26	-0.380874	-1.13452	0.296296	0.509123	1	4029	tags=54%, list=34%, signal=81%
GOBP_POSITIVE_REGULATION_OF_GLUCOSE_TRANSMEMBRANE_TRANSPORT	30	0.344173	1.34573	0.0466321	0.391864	1	624	tags=17%, list=5%, signal=18%
GOBP_POSITIVE_REGULATION_OF_GLYCOPROTEIN_METABOLIC_PROCESS	17	-0.272133	-0.743681	0.821522	0.96309	1	4279	tags=47%, list=36%, signal=73%
GOBP_POSITIVE_REGULATION_OF_GROWTH	146	-0.266341	-1.02346	0.443979	0.679494	1	3705	tags=38%, list=31%, signal=54%
GOBP_POSITIVE_REGULATION_OF_GTPASE_ACTIVITY	264	-0.273586	-1.09482	0.266667	0.571797	1	2785	tags=27%, list=23%, signal=34%
GOBP_POSITIVE_REGULATION_OF_HEART_GROWTH	21	-0.34339	-0.974984	0.502513	0.75596	1	3137	tags=48%, list=26%, signal=65%
GOBP_POSITIVE_REGULATION_OF_HEMOPOIESIS	82	-0.401576	-1.45251	0.0175055	0.142979	1	3510	tags=43%, list=29%, signal=60%
GOBP_POSITIVE_REGULATION_OF_HISTONE_DEACETYLATION	16	-0.489906	-1.32156	0.110546	0.261679	1	2411	tags=44%, list=20%, signal=55%
GOBP_POSITIVE_REGULATION_OF_HISTONE_METHYLATION	28	-0.43559	-1.32612	0.121324	0.257067	1	4106	tags=57%, list=34%, signal=87%
GOBP_POSITIVE_REGULATION_OF_HORMONE_SECRETION	67	-0.175105	-0.609321	0.984358	0.995255	1	4432	tags=39%, list=37%, signal=61%
GOBP_POSITIVE_REGULATION_OF_HYDROLASE_ACTIVITY	481	-0.29042	-1.19393	0.039	0.425053	1	3049	tags=30%, list=26%, signal=39%
GOBP_POSITIVE_REGULATION_OF_I_KAPPAB_KINASE_NF_KAPPAB_SIGNALING	128	-0.349071	-1.3047	0.0527983	0.280981	1	3521	tags=38%, list=30%, signal=54%
GOBP_POSITIVE_REGULATION_OF_IMMUNE_EFFECTOR_PROCESS	98	-0.257232	-0.946938	0.587918	0.788983	1	3367	tags=32%, list=28%, signal=44%
GOBP_POSITIVE_REGULATION_OF_IMMUNE_RESPONSE	350	-0.273694	-1.11732	0.192346	0.537609	1	4215	tags=41%, list=35%, signal=62%
GOBP_POSITIVE_REGULATION_OF_IMMUNE_SYSTEM_PROCESS	490	-0.284485	-1.16034	0.0840841	0.470784	1	4215	tags=42%, list=35%, signal=63%
GOBP_POSITIVE_REGULATION_OF_IMMUNOGLOBULIN_PRODUCTION	23	-0.492211	-1.44655	0.0460772	0.147022	1	3541	tags=52%, list=30%, signal=74%
GOBP_POSITIVE_REGULATION_OF_INFLAMMATORY_RESPONSE	59	-0.310073	-1.07597	0.349493	0.5991	1	3521	tags=39%, list=30%, signal=55%
GOBP_POSITIVE_REGULATION_OF_INSULIN_SECRETION	43	-0.201699	-0.655636	0.92966	0.989296	1	3005	tags=26%, list=25%, signal=34%
GOBP_POSITIVE_REGULATION_OF_INSULIN_SECRETION_INVOLVED_IN_CELLULAR_RESPONSE_TO_GLUCOSE_STIMULUS	25	0.29164	1.06797	0.303318	0.707467	1	1991	tags=32%, list=17%, signal=38%
GOBP_POSITIVE_REGULATION_OF_INTERFERON_ALPHA_PRODUCTION	18	-0.424244	-1.16748	0.264323	0.461988	1	5774	tags=78%, list=48%, signal=151%
GOBP_POSITIVE_REGULATION_OF_INTERFERON_BETA_PRODUCTION	27	-0.381382	-1.14199	0.282396	0.496503	1	5070	tags=63%, list=43%, signal=109%
GOBP_POSITIVE_REGULATION_OF_INTERFERON_GAMMA_PRODUCTION	22	-0.347069	-0.997392	0.489335	0.721027	1	5774	tags=64%, list=48%, signal=123%
GOBP_POSITIVE_REGULATION_OF_INTERLEUKIN_1_PRODUCTION	25	-0.418315	-1.22826	0.172589	0.37687	1	1228	tags=24%, list=10%, signal=27%
GOBP_POSITIVE_REGULATION_OF_INTERLEUKIN_10_PRODUCTION	15	-0.608506	-1.62773	0.0162602	0.0469953	1	3367	tags=67%, list=28%, signal=93%
GOBP_POSITIVE_REGULATION_OF_INTERLEUKIN_12_PRODUCTION	16	-0.44149	-1.18422	0.234437	0.435726	1	3521	tags=56%, list=30%, signal=80%
GOBP_POSITIVE_REGULATION_OF_INTERLEUKIN_2_PRODUCTION	15	-0.545595	-1.42775	0.0766129	0.160062	1	3637	tags=53%, list=31%, signal=77%
GOBP_POSITIVE_REGULATION_OF_INTERLEUKIN_6_PRODUCTION	46	-0.351827	-1.16231	0.254355	0.468021	1	2754	tags=30%, list=23%, signal=39%
GOBP_POSITIVE_REGULATION_OF_INTERLEUKIN_8_PRODUCTION	28	-0.341082	-1.03444	0.45098	0.660668	1	5792	tags=64%, list=49%, signal=125%
GOBP_POSITIVE_REGULATION_OF_INTRACELLULAR_PROTEIN_TRANSPORT	141	-0.33516	-1.27558	0.0698413	0.316944	1	3354	tags=34%, list=28%, signal=47%
GOBP_POSITIVE_REGULATION_OF_INTRACELLULAR_TRANSPORT	175	-0.315113	-1.22938	0.0900621	0.376095	1	3269	tags=33%, list=27%, signal=45%
GOBP_POSITIVE_REGULATION_OF_INTRINSIC_APOPTOTIC_SIGNALING_PATHWAY	43	-0.259431	-0.842409	0.721637	0.897957	1	2191	tags=23%, list=18%, signal=28%
GOBP_POSITIVE_REGULATION_OF_ION_TRANSPORT	381	-0.227524	-0.92586	0.699	0.814155	1	3269	tags=28%, list=27%, signal=37%
GOBP_POSITIVE_REGULATION_OF_ISOTYPE_SWITCHING	15	-0.622819	-1.61256	0.0161507	0.0526201	1	3541	tags=67%, list=30%, signal=95%
GOBP_POSITIVE_REGULATION_OF_JNK_CASCADE	55	-0.23966	-0.811662	0.770193	0.925956	1	3036	tags=29%, list=25%, signal=39%
GOBP_POSITIVE_REGULATION_OF_JUN_KINASE_ACTIVITY	50	-0.325193	-1.10848	0.304948	0.553236	1	4005	tags=32%, list=34%, signal=48%
GOBP_POSITIVE_REGULATION_OF_LAMELLIPODIUM_ASSEMBLY	19	-0.350036	-0.9697	0.509702	0.763033	1	4768	tags=42%, list=40%, signal=70%
GOBP_POSITIVE_REGULATION_OF_LAMELLIPODIUM_ORGANIZATION	26	-0.238449	-0.710681	0.85369	0.975482	1	2762	tags=27%, list=23%, signal=35%
GOBP_POSITIVE_REGULATION_OF_LEUKOCYTE_CELL_CELL_ADHESION	107	-0.343342	-1.2776	0.0773305	0.314274	1	4532	tags=49%, list=38%, signal=78%
GOBP_POSITIVE_REGULATION_OF_LEUKOCYTE_CHEMOTAXIS	43	-0.299944	-0.974626	0.520564	0.756286	1	3367	tags=40%, list=28%, signal=55%
GOBP_POSITIVE_REGULATION_OF_LEUKOCYTE_MEDIATED_IMMUNITY	53	-0.318322	-1.07326	0.367442	0.602537	1	3541	tags=40%, list=30%, signal=56%
GOBP_POSITIVE_REGULATION_OF_LEUKOCYTE_MIGRATION	58	-0.245375	-0.841398	0.731567	0.89834	1	3367	tags=34%, list=28%, signal=48%
GOBP_POSITIVE_REGULATION_OF_LEUKOCYTE_PROLIFERATION	65	-0.35224	-1.21585	0.172881	0.394202	1	2310	tags=31%, list=19%, signal=38%
GOBP_POSITIVE_REGULATION_OF_LIPASE_ACTIVITY	31	0.21763	0.824239	0.740332	0.944503	1	1134	tags=16%, list=10%, signal=18%
GOBP_POSITIVE_REGULATION_OF_LIPID_BIOSYNTHETIC_PROCESS	49	-0.180124	-0.604458	0.975141	0.995752	1	3377	tags=24%, list=28%, signal=34%
GOBP_POSITIVE_REGULATION_OF_LIPID_KINASE_ACTIVITY	22	0.252519	0.908934	0.599099	0.866717	1	1321	tags=23%, list=11%, signal=26%
GOBP_POSITIVE_REGULATION_OF_LIPID_LOCALIZATION	59	-0.269607	-0.937497	0.588901	0.799874	1	2069	tags=20%, list=17%, signal=24%
GOBP_POSITIVE_REGULATION_OF_LIPID_METABOLIC_PROCESS	88	-0.176982	-0.645383	0.978518	0.990518	1	2814	tags=23%, list=24%, signal=30%
GOBP_POSITIVE_REGULATION_OF_LIPID_STORAGE	17	-0.463376	-1.27557	0.150868	0.316811	1	2069	tags=35%, list=17%, signal=43%
GOBP_POSITIVE_REGULATION_OF_LIPID_TRANSPORT	43	0.193097	0.82312	0.865248	0.944288	1	498	tags=9%, list=4%, signal=10%
GOBP_POSITIVE_REGULATION_OF_LOCOMOTION	330	-0.23069	-0.936136	0.697791	0.801269	1	3367	tags=32%, list=28%, signal=43%
GOBP_POSITIVE_REGULATION_OF_LYMPHOCYTE_DIFFERENTIATION	53	-0.401721	-1.35667	0.071267	0.226507	1	2191	tags=32%, list=18%, signal=39%
GOBP_POSITIVE_REGULATION_OF_MACROAUTOPHAGY	51	0.171575	0.755842	0.92029	0.960036	1	9333	tags=98%, list=78%, signal=450%
GOBP_POSITIVE_REGULATION_OF_MAP_KINASE_ACTIVITY	151	-0.387402	-1.50626	0.0010395	0.105978	1	3394	tags=38%, list=28%, signal=52%
GOBP_POSITIVE_REGULATION_OF_MAPK_CASCADE	294	-0.298001	-1.20052	0.0633803	0.414465	1	3152	tags=30%, list=26%, signal=40%
GOBP_POSITIVE_REGULATION_OF_MEMBRANE_PERMEABILITY	45	-0.33249	-1.09808	0.33012	0.568	1	4381	tags=47%, list=37%, signal=73%
GOBP_POSITIVE_REGULATION_OF_MICROTUBULE_POLYMERIZATION_OR_DEPOLYMERIZATION	25	-0.470442	-1.41113	0.0641509	0.173249	1	3586	tags=44%, list=30%, signal=63%
GOBP_POSITIVE_REGULATION_OF_MITOCHONDRIAL_FISSION	15	0.270408	0.87751	0.662338	0.892413	1	949	tags=20%, list=8%, signal=22%
GOBP_POSITIVE_REGULATION_OF_MITOCHONDRIAL_OUTER_MEMBRANE_PERMEABILIZATION_INVOLVED_IN_APOPTOTIC_SIGNALING_PATHWAY	26	-0.506382	-1.53862	0.0249377	0.0864946	1	2324	tags=38%, list=19%, signal=48%
GOBP_POSITIVE_REGULATION_OF_MITOCHONDRIAL_TRANSLATION	16	-0.349184	-0.946062	0.548429	0.789669	1	5942	tags=75%, list=50%, signal=149%
GOBP_POSITIVE_REGULATION_OF_MITOCHONDRION_ORGANIZATION	65	-0.232502	-0.812373	0.800661	0.925832	1	4381	tags=43%, list=37%, signal=68%
GOBP_POSITIVE_REGULATION_OF_MITOTIC_CELL_CYCLE	92	-0.508626	-1.86725	0	0.00370875	0.649	4432	tags=64%, list=37%, signal=101%
GOBP_POSITIVE_REGULATION_OF_MITOTIC_NUCLEAR_DIVISION	26	-0.614688	-1.83948	0	0.00553443	0.824	2763	tags=54%, list=23%, signal=70%
GOBP_POSITIVE_REGULATION_OF_MONONUCLEAR_CELL_MIGRATION	25	0.351731	1.29411	0.129032	0.441534	1	1677	tags=32%, list=14%, signal=37%
GOBP_POSITIVE_REGULATION_OF_MONOOXYGENASE_ACTIVITY	20	-0.378119	-1.05705	0.39897	0.625839	1	3363	tags=40%, list=28%, signal=56%
GOBP_POSITIVE_REGULATION_OF_MRNA_CATABOLIC_PROCESS	47	-0.459316	-1.54557	0.0162225	0.0824412	1	1860	tags=34%, list=16%, signal=40%
GOBP_POSITIVE_REGULATION_OF_MRNA_METABOLIC_PROCESS	72	-0.462063	-1.63714	0.00219298	0.0433883	1	4423	tags=61%, list=37%, signal=97%
GOBP_POSITIVE_REGULATION_OF_MRNA_PROCESSING	27	-0.524932	-1.56212	0.00765306	0.073692	1	5097	tags=85%, list=43%, signal=148%
GOBP_POSITIVE_REGULATION_OF_MRNA_SPLICING_VIA_SPLICEOSOME	18	-0.561024	-1.53387	0.0206718	0.0895249	1	4995	tags=94%, list=42%, signal=162%
GOBP_POSITIVE_REGULATION_OF_MULTICELLULAR_ORGANISM_GROWTH	16	0.256266	0.842696	0.709957	0.931575	1	497	tags=13%, list=4%, signal=13%
GOBP_POSITIVE_REGULATION_OF_MUSCLE_CELL_APOPTOTIC_PROCESS	18	-0.486866	-1.34902	0.115	0.233685	1	2234	tags=39%, list=19%, signal=48%
GOBP_POSITIVE_REGULATION_OF_MUSCLE_CELL_DIFFERENTIATION	39	-0.33757	-1.08137	0.355872	0.591041	1	3204	tags=38%, list=27%, signal=52%
GOBP_POSITIVE_REGULATION_OF_MUSCLE_CONTRACTION	16	-0.258967	-0.678582	0.900398	0.982369	1	1426	tags=19%, list=12%, signal=21%
GOBP_POSITIVE_REGULATION_OF_MUSCLE_HYPERTROPHY	19	-0.376997	-1.04309	0.407947	0.647316	1	3838	tags=53%, list=32%, signal=77%
GOBP_POSITIVE_REGULATION_OF_MYELOID_CELL_DIFFERENTIATION	60	-0.379579	-1.31322	0.0921659	0.272244	1	3838	tags=43%, list=32%, signal=64%
GOBP_POSITIVE_REGULATION_OF_MYELOID_LEUKOCYTE_DIFFERENTIATION	29	-0.463915	-1.41159	0.0619684	0.173048	1	3838	tags=52%, list=32%, signal=76%
GOBP_POSITIVE_REGULATION_OF_NERVOUS_SYSTEM_DEVELOPMENT	152	-0.28978	-1.12373	0.215177	0.527251	1	3394	tags=36%, list=28%, signal=49%
GOBP_POSITIVE_REGULATION_OF_NERVOUS_SYSTEM_PROCESS	16	0.259547	0.829804	0.714912	0.944486	1	1428	tags=19%, list=12%, signal=21%
GOBP_POSITIVE_REGULATION_OF_NEURAL_PRECURSOR_CELL_PROLIFERATION	24	-0.287513	-0.856633	0.676056	0.888163	1	3162	tags=42%, list=27%, signal=57%
GOBP_POSITIVE_REGULATION_OF_NEUROGENESIS	136	-0.288102	-1.09462	0.288843	0.571947	1	4226	tags=44%, list=35%, signal=68%
GOBP_POSITIVE_REGULATION_OF_NEURON_APOPTOTIC_PROCESS	38	-0.286221	-0.921162	0.608235	0.81731	1	3855	tags=42%, list=32%, signal=62%
GOBP_POSITIVE_REGULATION_OF_NEURON_DEATH	66	-0.299129	-1.04282	0.39821	0.647489	1	3311	tags=35%, list=28%, signal=48%
GOBP_POSITIVE_REGULATION_OF_NEURON_DIFFERENTIATION	41	-0.340141	-1.09838	0.328932	0.56827	1	3204	tags=37%, list=27%, signal=50%
GOBP_POSITIVE_REGULATION_OF_NEURON_PROJECTION_DEVELOPMENT	95	0.193058	0.941649	0.637681	0.84691	1	1579	tags=20%, list=13%, signal=23%
GOBP_POSITIVE_REGULATION_OF_NF_KAPPAB_TRANSCRIPTION_FACTOR_ACTIVITY	102	-0.314691	-1.16445	0.203568	0.465734	1	3123	tags=30%, list=26%, signal=41%
GOBP_POSITIVE_REGULATION_OF_NIK_NF_KAPPAB_SIGNALING	40	-0.388202	-1.2607	0.14269	0.334209	1	4844	tags=55%, list=41%, signal=92%
GOBP_POSITIVE_REGULATION_OF_NITRIC_OXIDE_METABOLIC_PROCESS	22	-0.260558	-0.743808	0.842371	0.963523	1	2907	tags=27%, list=24%, signal=36%
GOBP_POSITIVE_REGULATION_OF_NITRIC_OXIDE_SYNTHASE_ACTIVITY	16	-0.495673	-1.30913	0.134694	0.275927	1	3363	tags=50%, list=28%, signal=70%
GOBP_POSITIVE_REGULATION_OF_NOTCH_SIGNALING_PATHWAY	35	-0.414596	-1.29927	0.106061	0.287191	1	4642	tags=60%, list=39%, signal=98%
GOBP_POSITIVE_REGULATION_OF_NUCLEAR_DIVISION	33	-0.535897	-1.66394	0.00724638	0.0348567	1	3036	tags=48%, list=25%, signal=65%
GOBP_POSITIVE_REGULATION_OF_NUCLEOCYTOPLASMIC_TRANSPORT	51	-0.424598	-1.45137	0.0295455	0.143839	1	2890	tags=43%, list=24%, signal=57%
GOBP_POSITIVE_REGULATION_OF_NUCLEOTIDE_METABOLIC_PROCESS	22	-0.252314	-0.723392	0.847909	0.970233	1	1483	tags=18%, list=12%, signal=21%
GOBP_POSITIVE_REGULATION_OF_ORGAN_GROWTH	27	-0.390111	-1.15338	0.2575	0.479505	1	3194	tags=52%, list=27%, signal=71%
GOBP_POSITIVE_REGULATION_OF_ORGANELLE_ASSEMBLY	55	-0.394658	-1.34721	0.0686164	0.23542	1	3222	tags=38%, list=27%, signal=52%
GOBP_POSITIVE_REGULATION_OF_ORGANELLE_ORGANIZATION	433	-0.356842	-1.4674	0	0.131798	1	3946	tags=43%, list=33%, signal=62%
GOBP_POSITIVE_REGULATION_OF_OSSIFICATION	24	-0.214755	-0.62464	0.930175	0.993328	1	3267	tags=33%, list=27%, signal=46%
GOBP_POSITIVE_REGULATION_OF_OSTEOBLAST_DIFFERENTIATION	40	-0.386246	-1.2509	0.143705	0.347532	1	4457	tags=55%, list=37%, signal=88%
GOBP_POSITIVE_REGULATION_OF_OXIDOREDUCTASE_ACTIVITY	35	-0.374631	-1.17424	0.24821	0.451192	1	4479	tags=51%, list=38%, signal=82%
GOBP_POSITIVE_REGULATION_OF_P38MAPK_CASCADE	18	-0.405634	-1.10754	0.355954	0.554577	1	2186	tags=33%, list=18%, signal=41%
GOBP_POSITIVE_REGULATION_OF_PATHWAY_RESTRICTED_SMAD_PROTEIN_PHOSPHORYLATION	24	-0.423329	-1.23211	0.203008	0.372397	1	2865	tags=42%, list=24%, signal=55%
GOBP_POSITIVE_REGULATION_OF_PATTERN_RECOGNITION_RECEPTOR_SIGNALING_PATHWAY	27	-0.255037	-0.759888	0.815789	0.957757	1	3521	tags=37%, list=30%, signal=52%
GOBP_POSITIVE_REGULATION_OF_PEPTIDASE_ACTIVITY	120	-0.35697	-1.34187	0.0369979	0.241552	1	4379	tags=50%, list=37%, signal=78%
GOBP_POSITIVE_REGULATION_OF_PEPTIDE_HORMONE_SECRETION	52	-0.187356	-0.633405	0.960046	0.992926	1	3005	tags=25%, list=25%, signal=33%
GOBP_POSITIVE_REGULATION_OF_PEPTIDE_SECRETION	89	-0.202523	-0.735035	0.899782	0.965992	1	2819	tags=22%, list=24%, signal=29%
GOBP_POSITIVE_REGULATION_OF_PEPTIDYL_LYSINE_ACETYLATION	25	-0.351744	-1.04415	0.3975	0.645551	1	5257	tags=64%, list=44%, signal=114%
GOBP_POSITIVE_REGULATION_OF_PEPTIDYL_SERINE_PHOSPHORYLATION	65	-0.31299	-1.09289	0.339773	0.574683	1	2890	tags=40%, list=24%, signal=53%
GOBP_POSITIVE_REGULATION_OF_PEPTIDYL_THREONINE_PHOSPHORYLATION	17	-0.540705	-1.43987	0.0497449	0.151253	1	3166	tags=59%, list=27%, signal=80%
GOBP_POSITIVE_REGULATION_OF_PEPTIDYL_TYROSINE_PHOSPHORYLATION	101	-0.388328	-1.44437	0.0234792	0.148635	1	2885	tags=41%, list=24%, signal=53%
GOBP_POSITIVE_REGULATION_OF_PHAGOCYTOSIS	35	0.328612	1.31515	0.0952381	0.414719	1	858	tags=23%, list=7%, signal=25%
GOBP_POSITIVE_REGULATION_OF_PHOSPHATASE_ACTIVITY	19	-0.330936	-0.918427	0.580076	0.820045	1	1627	tags=21%, list=14%, signal=24%
GOBP_POSITIVE_REGULATION_OF_PHOSPHATIDYLINOSITOL_3_KINASE_SIGNALING	49	-0.236387	-0.786276	0.813953	0.942216	1	4278	tags=41%, list=36%, signal=63%
GOBP_POSITIVE_REGULATION_OF_PLASMA_MEMBRANE_BOUNDED_CELL_PROJECTION_ASSEMBLY	73	-0.319728	-1.15158	0.239083	0.481987	1	2912	tags=32%, list=24%, signal=41%
GOBP_POSITIVE_REGULATION_OF_POSTTRANSCRIPTIONAL_GENE_SILENCING	25	-0.571217	-1.67223	0.00503145	0.0327164	1	3394	tags=68%, list=28%, signal=95%
GOBP_POSITIVE_REGULATION_OF_POTASSIUM_ION_TRANSPORT	15	0.226889	0.721972	0.854406	0.973549	1	1218	tags=20%, list=10%, signal=22%
GOBP_POSITIVE_REGULATION_OF_PRI_MIRNA_TRANSCRIPTION_BY_RNA_POLYMERASE_II	33	-0.314265	-0.975296	0.510922	0.755572	1	3116	tags=42%, list=26%, signal=57%
GOBP_POSITIVE_REGULATION_OF_PRODUCTION_OF_MOLECULAR_MEDIATOR_OF_IMMUNE_RESPONSE	49	-0.347149	-1.15769	0.25711	0.474085	1	3541	tags=37%, list=30%, signal=52%
GOBP_POSITIVE_REGULATION_OF_PROTEASOMAL_UBIQUITIN_DEPENDENT_PROTEIN_CATABOLIC_PROCESS	75	-0.321928	-1.14816	0.244009	0.487238	1	4002	tags=37%, list=34%, signal=56%
GOBP_POSITIVE_REGULATION_OF_PROTEIN_ACETYLATION	34	-0.335971	-1.05627	0.400238	0.627017	1	5257	tags=68%, list=44%, signal=121%
GOBP_POSITIVE_REGULATION_OF_PROTEIN_AUTOPHOSPHORYLATION	17	-0.413307	-1.09992	0.34811	0.565723	1	3978	tags=59%, list=33%, signal=88%
GOBP_POSITIVE_REGULATION_OF_PROTEIN_BINDING	62	-0.1784	-0.623089	0.970286	0.993347	1	5364	tags=48%, list=45%, signal=88%
GOBP_POSITIVE_REGULATION_OF_PROTEIN_CATABOLIC_PROCESS	174	-0.283392	-1.10484	0.261807	0.559411	1	5380	tags=50%, list=45%, signal=90%
GOBP_POSITIVE_REGULATION_OF_PROTEIN_CONTAINING_COMPLEX_ASSEMBLY	182	-0.323081	-1.2703	0.060166	0.322085	1	2561	tags=29%, list=21%, signal=36%
GOBP_POSITIVE_REGULATION_OF_PROTEIN_CONTAINING_COMPLEX_DISASSEMBLY	23	0.358073	1.33481	0.0869565	0.401667	1	1802	tags=30%, list=15%, signal=36%
GOBP_POSITIVE_REGULATION_OF_PROTEIN_DEACETYLATION	19	-0.432426	-1.19731	0.237971	0.420626	1	2411	tags=37%, list=20%, signal=46%
GOBP_POSITIVE_REGULATION_OF_PROTEIN_DEPHOSPHORYLATION	32	-0.345602	-1.085	0.365314	0.585982	1	2495	tags=34%, list=21%, signal=43%
GOBP_POSITIVE_REGULATION_OF_PROTEIN_EXPORT_FROM_NUCLEUS	18	-0.399237	-1.09837	0.36	0.568141	1	1110	tags=28%, list=9%, signal=31%
GOBP_POSITIVE_REGULATION_OF_PROTEIN_IMPORT	32	-0.460487	-1.42666	0.045728	0.161136	1	2824	tags=44%, list=24%, signal=57%
GOBP_POSITIVE_REGULATION_OF_PROTEIN_KINASE_ACTIVITY	341	-0.40272	-1.64567	0	0.0407575	1	2890	tags=36%, list=24%, signal=46%
GOBP_POSITIVE_REGULATION_OF_PROTEIN_KINASE_B_SIGNALING	88	-0.219786	-0.810069	0.82321	0.927102	1	4568	tags=45%, list=38%, signal=73%
GOBP_POSITIVE_REGULATION_OF_PROTEIN_LOCALIZATION_TO_CELL_PERIPHERY	42	-0.213971	-0.705264	0.915607	0.976201	1	2831	tags=29%, list=24%, signal=37%
GOBP_POSITIVE_REGULATION_OF_PROTEIN_LOCALIZATION_TO_MEMBRANE	86	-0.283305	-1.01294	0.463626	0.693248	1	2698	tags=29%, list=23%, signal=37%
GOBP_POSITIVE_REGULATION_OF_PROTEIN_LOCALIZATION_TO_NUCLEUS	72	-0.4429	-1.58515	0.00221484	0.0634625	1	4421	tags=51%, list=37%, signal=81%
GOBP_POSITIVE_REGULATION_OF_PROTEIN_MODIFICATION_BY_SMALL_PROTEIN_CONJUGATION_OR_REMOVAL	111	-0.36539	-1.37286	0.0346639	0.211949	1	2993	tags=31%, list=25%, signal=41%
GOBP_POSITIVE_REGULATION_OF_PROTEIN_POLYMERIZATION	94	-0.255463	-0.936389	0.592473	0.800879	1	2561	tags=26%, list=21%, signal=32%
GOBP_POSITIVE_REGULATION_OF_PROTEIN_SERINE_THREONINE_KINASE_ACTIVITY	208	-0.402185	-1.58671	0	0.0627108	1	3152	tags=38%, list=26%, signal=51%
GOBP_POSITIVE_REGULATION_OF_PROTEIN_TARGETING_TO_MEMBRANE	21	-0.34009	-0.979847	0.496144	0.748552	1	3940	tags=38%, list=33%, signal=57%
GOBP_POSITIVE_REGULATION_OF_PROTEIN_TARGETING_TO_MITOCHONDRION	26	-0.197868	-0.585584	0.972637	0.996939	1	6359	tags=65%, list=53%, signal=140%
GOBP_POSITIVE_REGULATION_OF_PROTEIN_TYROSINE_KINASE_ACTIVITY	30	-0.402847	-1.23647	0.181486	0.366011	1	2211	tags=40%, list=19%, signal=49%
GOBP_POSITIVE_REGULATION_OF_PROTEOLYSIS	248	-0.323041	-1.29034	0.0191726	0.297639	1	4326	tags=44%, list=36%, signal=68%
GOBP_POSITIVE_REGULATION_OF_PROTEOLYSIS_INVOLVED_IN_CELLULAR_PROTEIN_CATABOLIC_PROCESS	100	-0.319957	-1.18509	0.179979	0.434894	1	4179	tags=40%, list=35%, signal=61%
GOBP_POSITIVE_REGULATION_OF_REACTIVE_OXYGEN_SPECIES_BIOSYNTHETIC_PROCESS	30	-0.224396	-0.692087	0.884849	0.980138	1	2142	tags=17%, list=18%, signal=20%
GOBP_POSITIVE_REGULATION_OF_REACTIVE_OXYGEN_SPECIES_METABOLIC_PROCESS	61	-0.354384	-1.23581	0.15103	0.366231	1	2333	tags=28%, list=20%, signal=34%
GOBP_POSITIVE_REGULATION_OF_RECEPTOR_MEDIATED_ENDOCYTOSIS	34	-0.247997	-0.763747	0.841787	0.955046	1	3006	tags=32%, list=25%, signal=43%
GOBP_POSITIVE_REGULATION_OF_RECEPTOR_SIGNALING_PATHWAY_VIA_STAT	22	-0.460426	-1.31098	0.127551	0.274413	1	1671	tags=32%, list=14%, signal=37%
GOBP_POSITIVE_REGULATION_OF_REGULATED_SECRETORY_PATHWAY	26	0.213273	0.774765	0.807692	0.962305	1	888	tags=15%, list=7%, signal=17%
GOBP_POSITIVE_REGULATION_OF_RELEASE_OF_CYTOCHROME_C_FROM_MITOCHONDRIA	20	0.326559	1.12119	0.28	0.640348	1	1159	tags=30%, list=10%, signal=33%
GOBP_POSITIVE_REGULATION_OF_REPRODUCTIVE_PROCESS	34	-0.364535	-1.15408	0.252475	0.479148	1	3263	tags=41%, list=27%, signal=57%
GOBP_POSITIVE_REGULATION_OF_RESPONSE_TO_BIOTIC_STIMULUS	149	-0.31685	-1.21045	0.109603	0.402043	1	4333	tags=52%, list=36%, signal=81%
GOBP_POSITIVE_REGULATION_OF_RESPONSE_TO_CYTOKINE_STIMULUS	37	0.228473	0.929476	0.609467	0.857158	1	1062	tags=16%, list=9%, signal=18%
GOBP_POSITIVE_REGULATION_OF_RESPONSE_TO_DNA_DAMAGE_STIMULUS	81	-0.551755	-1.99664	0	0.00054745	0.096	2234	tags=44%, list=19%, signal=54%
GOBP_POSITIVE_REGULATION_OF_RESPONSE_TO_ENDOPLASMIC_RETICULUM_STRESS	31	0.2337	0.913803	0.626943	0.861334	1	1159	tags=16%, list=10%, signal=18%
GOBP_POSITIVE_REGULATION_OF_RESPONSE_TO_EXTERNAL_STIMULUS	274	-0.28852	-1.16723	0.127401	0.462437	1	4333	tags=46%, list=36%, signal=71%
GOBP_POSITIVE_REGULATION_OF_RESPONSE_TO_WOUNDING	40	-0.311303	-1.02124	0.441777	0.681861	1	3308	tags=38%, list=28%, signal=52%
GOBP_POSITIVE_REGULATION_OF_RNA_SPLICING	31	-0.521065	-1.59629	0.0125	0.0585164	1	4995	tags=84%, list=42%, signal=144%
GOBP_POSITIVE_REGULATION_OF_SECRETION	163	-0.151962	-0.592156	0.995885	0.996408	1	3122	tags=21%, list=26%, signal=29%
GOBP_POSITIVE_REGULATION_OF_SIGNAL_TRANSDUCTION_BY_P53_CLASS_MEDIATOR	18	-0.397642	-1.10315	0.329114	0.562032	1	3210	tags=33%, list=27%, signal=46%
GOBP_POSITIVE_REGULATION_OF_SIGNALING_RECEPTOR_ACTIVITY	19	-0.341168	-0.94622	0.573491	0.789486	1	5131	tags=58%, list=43%, signal=101%
GOBP_POSITIVE_REGULATION_OF_SMALL_GTPASE_MEDIATED_SIGNAL_TRANSDUCTION	43	-0.291174	-0.967264	0.533654	0.765164	1	3656	tags=37%, list=31%, signal=53%
GOBP_POSITIVE_REGULATION_OF_SMALL_MOLECULE_METABOLIC_PROCESS	73	-0.220707	-0.786146	0.814978	0.942018	1	2618	tags=23%, list=22%, signal=30%
GOBP_POSITIVE_REGULATION_OF_SMOOTH_MUSCLE_CELL_MIGRATION	23	-0.308076	-0.871029	0.653846	0.874836	1	1986	tags=22%, list=17%, signal=26%
GOBP_POSITIVE_REGULATION_OF_SMOOTH_MUSCLE_CELL_PROLIFERATION	55	-0.280926	-0.959454	0.541336	0.773332	1	1817	tags=20%, list=15%, signal=23%
GOBP_POSITIVE_REGULATION_OF_SMOOTHENED_SIGNALING_PATHWAY	28	-0.503918	-1.5564	0.0164349	0.0766454	1	2111	tags=39%, list=18%, signal=48%
GOBP_POSITIVE_REGULATION_OF_SODIUM_ION_TRANSPORT	20	-0.276612	-0.785001	0.76087	0.943076	1	4054	tags=40%, list=34%, signal=61%
GOBP_POSITIVE_REGULATION_OF_STEM_CELL_PROLIFERATION	17	-0.589479	-1.60485	0.0220493	0.0553834	1	3834	tags=71%, list=32%, signal=104%
GOBP_POSITIVE_REGULATION_OF_STEROID_METABOLIC_PROCESS	15	0.166152	0.538583	0.971193	0.994265	1	8060	tags=93%, list=68%, signal=288%
GOBP_POSITIVE_REGULATION_OF_STEROL_TRANSPORT	19	-0.260096	-0.726475	0.824808	0.969125	1	391	tags=11%, list=3%, signal=11%
GOBP_POSITIVE_REGULATION_OF_STRESS_ACTIVATED_PROTEIN_KINASE_SIGNALING_CASCADE	76	-0.294715	-1.05162	0.398446	0.633406	1	3142	tags=33%, list=26%, signal=44%
GOBP_POSITIVE_REGULATION_OF_STRESS_FIBER_ASSEMBLY	37	-0.271847	-0.865207	0.693757	0.88126	1	3897	tags=41%, list=33%, signal=60%
GOBP_POSITIVE_REGULATION_OF_STRIATED_MUSCLE_CELL_DIFFERENTIATION	16	-0.43472	-1.14201	0.286832	0.496625	1	3059	tags=44%, list=26%, signal=59%
GOBP_POSITIVE_REGULATION_OF_SUBSTRATE_ADHESION_DEPENDENT_CELL_SPREADING	30	-0.336997	-1.02682	0.438107	0.674062	1	3834	tags=37%, list=32%, signal=54%
GOBP_POSITIVE_REGULATION_OF_SYNAPSE_ASSEMBLY	20	-0.40418	-1.13665	0.296061	0.505564	1	1952	tags=30%, list=16%, signal=36%
GOBP_POSITIVE_REGULATION_OF_SYNAPTIC_TRANSMISSION	54	0.296046	1.30369	0.100775	0.430071	1	1836	tags=30%, list=15%, signal=35%
GOBP_POSITIVE_REGULATION_OF_T_CELL_MEDIATED_IMMUNITY	21	-0.378863	-1.08484	0.377778	0.586201	1	3367	tags=38%, list=28%, signal=53%
GOBP_POSITIVE_REGULATION_OF_T_CELL_PROLIFERATION	38	-0.3973	-1.27964	0.124847	0.312644	1	2211	tags=32%, list=19%, signal=39%
GOBP_POSITIVE_REGULATION_OF_TELOMERASE_ACTIVITY	29	-0.468417	-1.42419	0.0644769	0.162646	1	2373	tags=34%, list=20%, signal=43%
GOBP_POSITIVE_REGULATION_OF_TELOMERASE_RNA_LOCALIZATION_TO_CAJAL_BODY	15	-0.455292	-1.1866	0.253633	0.43352	1	4255	tags=47%, list=36%, signal=72%
GOBP_POSITIVE_REGULATION_OF_TELOMERE_CAPPING	15	-0.545063	-1.40904	0.0750323	0.174911	1	2373	tags=40%, list=20%, signal=50%
GOBP_POSITIVE_REGULATION_OF_TELOMERE_MAINTENANCE	48	-0.497304	-1.66829	0.00457143	0.0337793	1	4375	tags=58%, list=37%, signal=92%
GOBP_POSITIVE_REGULATION_OF_TELOMERE_MAINTENANCE_VIA_TELOMERE_LENGTHENING	34	-0.540527	-1.68754	0.00480769	0.0283946	1	2373	tags=38%, list=20%, signal=48%
GOBP_POSITIVE_REGULATION_OF_TOLL_LIKE_RECEPTOR_SIGNALING_PATHWAY	18	-0.31097	-0.857191	0.676662	0.888286	1	213	tags=11%, list=2%, signal=11%
GOBP_POSITIVE_REGULATION_OF_TOR_SIGNALING	34	0.324268	1.30324	0.106667	0.429175	1	1994	tags=35%, list=17%, signal=42%
GOBP_POSITIVE_REGULATION_OF_TRANSCRIPTION_BY_RNA_POLYMERASE_I	20	-0.443655	-1.25514	0.192848	0.342708	1	5293	tags=65%, list=44%, signal=117%
GOBP_POSITIVE_REGULATION_OF_TRANSCRIPTION_FROM_RNA_POLYMERASE_II_PROMOTER_IN_RESPONSE_TO_STRESS	20	-0.356082	-1.00755	0.465385	0.703042	1	4745	tags=60%, list=40%, signal=100%
GOBP_POSITIVE_REGULATION_OF_TRANSCRIPTION_FROM_RNA_POLYMERASE_II_PROMOTER_INVOLVED_IN_CELLULAR_RESPONSE_TO_CHEMICAL_STIMULUS	20	-0.348216	-0.994214	0.487646	0.725786	1	4106	tags=55%, list=34%, signal=84%
GOBP_POSITIVE_REGULATION_OF_TRANSCRIPTION_INITIATION_FROM_RNA_POLYMERASE_II_PROMOTER	24	-0.531036	-1.54788	0.0290771	0.081383	1	4125	tags=63%, list=35%, signal=95%
GOBP_POSITIVE_REGULATION_OF_TRANSCRIPTION_OF_NOTCH_RECEPTOR_TARGET	15	-0.305384	-0.801115	0.730053	0.933438	1	469	tags=13%, list=4%, signal=14%
GOBP_POSITIVE_REGULATION_OF_TRANSFERASE_ACTIVITY	447	-0.407072	-1.66944	0	0.0334612	1	2907	tags=35%, list=24%, signal=45%
GOBP_POSITIVE_REGULATION_OF_TRANSLATION	109	-0.326077	-1.22529	0.11242	0.381211	1	4968	tags=50%, list=42%, signal=84%
GOBP_POSITIVE_REGULATION_OF_TRANSLATIONAL_INITIATION	21	-0.359422	-1.02853	0.443054	0.671539	1	6650	tags=76%, list=56%, signal=172%
GOBP_POSITIVE_REGULATION_OF_TRANSMEMBRANE_RECEPTOR_PROTEIN_SERINE_THREONINE_KINASE_SIGNALING_PATHWAY	63	-0.313382	-1.08636	0.338565	0.584845	1	2592	tags=30%, list=22%, signal=38%
GOBP_POSITIVE_REGULATION_OF_TRANSMEMBRANE_TRANSPORT	98	0.230749	1.16505	0.135802	0.599952	1	1302	tags=17%, list=11%, signal=19%
GOBP_POSITIVE_REGULATION_OF_TRANSPORTER_ACTIVITY	51	-0.208796	-0.708	0.896671	0.976511	1	2344	tags=20%, list=20%, signal=24%
GOBP_POSITIVE_REGULATION_OF_TUMOR_NECROSIS_FACTOR_SUPERFAMILY_CYTOKINE_PRODUCTION	49	-0.234245	-0.783174	0.814943	0.944076	1	2644	tags=22%, list=22%, signal=29%
GOBP_POSITIVE_REGULATION_OF_TYPE_I_INTERFERON_PRODUCTION	64	-0.39137	-1.36179	0.0592105	0.22155	1	4433	tags=56%, list=37%, signal=89%
GOBP_POSITIVE_REGULATION_OF_TYROSINE_PHOSPHORYLATION_OF_STAT_PROTEIN	30	-0.303805	-0.945136	0.559322	0.790519	1	4287	tags=47%, list=36%, signal=73%
GOBP_POSITIVE_REGULATION_OF_UBIQUITIN_DEPENDENT_PROTEIN_CATABOLIC_PROCESS	83	-0.306594	-1.11223	0.28355	0.546734	1	4002	tags=36%, list=34%, signal=54%
GOBP_POSITIVE_REGULATION_OF_UBIQUITIN_PROTEIN_TRANSFERASE_ACTIVITY	28	-0.56211	-1.69766	0.00483092	0.0257522	1	2722	tags=43%, list=23%, signal=55%
GOBP_POSITIVE_REGULATION_OF_VASCULAR_ASSOCIATED_SMOOTH_MUSCLE_CELL_PROLIFERATION	22	0.261016	0.942811	0.598039	0.848754	1	386	tags=14%, list=3%, signal=14%
GOBP_POSITIVE_REGULATION_OF_VASCULAR_ENDOTHELIAL_GROWTH_FACTOR_PRODUCTION	17	-0.282832	-0.759707	0.798165	0.9576	1	3367	tags=35%, list=28%, signal=49%
GOBP_POSITIVE_REGULATION_OF_VASCULATURE_DEVELOPMENT	92	-0.295808	-1.08693	0.340836	0.584034	1	4230	tags=47%, list=35%, signal=72%
GOBP_POSITIVE_REGULATION_OF_VIRAL_GENOME_REPLICATION	27	-0.377746	-1.14161	0.288557	0.496781	1	5893	tags=74%, list=49%, signal=146%
GOBP_POSITIVE_REGULATION_OF_VIRAL_LIFE_CYCLE	17	-0.445848	-1.18665	0.255659	0.43391	1	3875	tags=47%, list=33%, signal=70%
GOBP_POSITIVE_REGULATION_OF_VIRAL_PROCESS	71	-0.406908	-1.44705	0.016835	0.146898	1	3993	tags=46%, list=33%, signal=69%
GOBP_POSITIVE_REGULATION_OF_VIRAL_TRANSCRIPTION	25	-0.408473	-1.1872	0.231343	0.432892	1	3993	tags=44%, list=33%, signal=66%
GOBP_POSITIVE_REGULATION_OF_WNT_SIGNALING_PATHWAY	125	-0.289077	-1.10225	0.293994	0.563179	1	3559	tags=40%, list=30%, signal=56%
GOBP_POSITIVE_REGULATION_OF_WOUND_HEALING	32	-0.352563	-1.09283	0.362301	0.57448	1	3308	tags=41%, list=28%, signal=56%
GOBP_POSITIVE_T_CELL_SELECTION	18	0.295739	1.01068	0.42562	0.786419	1	1258	tags=28%, list=11%, signal=31%
GOBP_POST_EMBRYONIC_DEVELOPMENT	53	-0.198712	-0.675518	0.94579	0.982812	1	3766	tags=34%, list=32%, signal=49%
GOBP_POST_GOLGI_VESICLE_MEDIATED_TRANSPORT	87	-0.237951	-0.862048	0.747541	0.883274	1	5887	tags=47%, list=49%, signal=92%
GOBP_POST_TRANSLATIONAL_PROTEIN_MODIFICATION	269	-0.226941	-0.9035	0.731237	0.837506	1	4888	tags=43%, list=41%, signal=72%
GOBP_POSTREPLICATION_REPAIR	48	-0.551972	-1.81217	0	0.00785776	0.912	627	tags=31%, list=5%, signal=33%
[truncated: 2,107 more rows]

## Sheet: GO_gse_C3.5_vs_C4.5
GSEA results for	enriched gene sets comparing									LEGEND
C d3.5	→	C d4.5								GOBP
gene sets enriched if NES < 0		gene sets enriched if NES > 0								GOCC
										GOMF
										significantly enriched at
										SIZE >=	30
										NES >=	1.5
										NES <=	-1.5
										FDR q-val <=	0.05
NAME	SIZE	ES	NES	NOM p-val	FRD q-val	FWER p-val	RANKATMAX	LEADINGEDGE
GOBP_2_OXOGLUTARATE_METABOLIC_PROCESS	15	0.466115	1.25205	0.191718	0.331571	1	4395	tags=73%, list=37%, signal=116%
GOBP_3_UTR_MEDIATED_MRNA_DESTABILIZATION	15	-0.20852	-0.606718	0.94302	0.998323	1	1201	tags=20%, list=10%, signal=22%
GOBP_ACETYL_COA_BIOSYNTHETIC_PROCESS	20	0.523529	1.53745	0.0314843	0.124204	1	4564	tags=65%, list=38%, signal=105%
GOBP_ACETYL_COA_METABOLIC_PROCESS	30	0.602984	1.92234	0	0.00900101	0.487	1712	tags=40%, list=14%, signal=47%
GOBP_ACIDIC_AMINO_ACID_TRANSPORT	42	0.417442	1.44266	0.0391061	0.178748	1	3183	tags=43%, list=27%, signal=58%
GOBP_ACTIN_CYTOSKELETON_REORGANIZATION	67	0.327653	1.21508	0.154778	0.373308	1	4618	tags=51%, list=39%, signal=82%
GOBP_ACTIN_FILAMENT_BASED_MOVEMENT	82	0.334304	1.3019	0.0846561	0.28403	1	3680	tags=41%, list=31%, signal=60%
GOBP_ACTIN_FILAMENT_BASED_PROCESS	496	0.257852	1.21478	0.0475676	0.373632	1	3928	tags=38%, list=33%, signal=54%
GOBP_ACTIN_FILAMENT_BASED_TRANSPORT	15	-0.283906	-0.841972	0.685801	0.938184	1	923	tags=20%, list=8%, signal=22%
GOBP_ACTIN_FILAMENT_BUNDLE_ORGANIZATION	104	0.311364	1.25877	0.10093	0.325546	1	3361	tags=36%, list=28%, signal=49%
GOBP_ACTIN_FILAMENT_DEPOLYMERIZATION	38	0.336059	1.13309	0.278098	0.472978	1	4043	tags=45%, list=34%, signal=67%
GOBP_ACTIN_FILAMENT_ORGANIZATION	287	0.263247	1.18702	0.12	0.403518	1	3781	tags=37%, list=32%, signal=52%
GOBP_ACTIN_MEDIATED_CELL_CONTRACTION	61	0.392379	1.43212	0.0300136	0.183237	1	1934	tags=28%, list=16%, signal=33%
GOBP_ACTIN_NUCLEATION	36	0.466013	1.53839	0.0100719	0.123528	1	4361	tags=56%, list=37%, signal=87%
GOBP_ACTIN_POLYMERIZATION_OR_DEPOLYMERIZATION	145	0.285232	1.20611	0.110276	0.384049	1	4891	tags=48%, list=41%, signal=81%
GOBP_ACTION_POTENTIAL	59	0.428539	1.54258	0.00938338	0.121573	1	3310	tags=39%, list=28%, signal=54%
GOBP_ACTIVATED_T_CELL_PROLIFERATION	18	-0.278292	-0.840676	0.694704	0.936679	1	23	tags=6%, list=0%, signal=6%
GOBP_ACTIVATION_OF_CYSTEINE_TYPE_ENDOPEPTIDASE_ACTIVITY_INVOLVED_IN_APOPTOTIC_PROCESS	56	0.322959	1.17571	0.217391	0.415988	1	4240	tags=46%, list=36%, signal=72%
GOBP_ACTIVATION_OF_GTPASE_ACTIVITY	77	0.184238	0.719369	0.933422	0.957748	1	5592	tags=55%, list=47%, signal=102%
GOBP_ACTIVATION_OF_IMMUNE_RESPONSE	266	0.297478	1.34334	0.00906002	0.245455	1	3654	tags=38%, list=31%, signal=54%
GOBP_ACTIVATION_OF_INNATE_IMMUNE_RESPONSE	101	0.39716	1.592	0.00391645	0.101559	1	4147	tags=51%, list=35%, signal=78%
GOBP_ACTIVATION_OF_JUN_KINASE_ACTIVITY	30	-0.309405	-1.1006	0.304487	0.574712	1	1947	tags=30%, list=16%, signal=36%
GOBP_ACTIVATION_OF_MAPK_ACTIVITY	103	-0.242646	-1.11775	0.222707	0.553877	1	1823	tags=22%, list=15%, signal=26%
GOBP_ACTIVATION_OF_MAPKK_ACTIVITY	42	0.197429	0.684255	0.935211	0.972515	1	4350	tags=36%, list=36%, signal=56%
GOBP_ACTIVATION_OF_PROTEIN_KINASE_ACTIVITY	217	0.197163	0.866689	0.793309	0.826699	1	3329	tags=32%, list=28%, signal=43%
GOBP_ACTIVATION_OF_PROTEIN_KINASE_B_ACTIVITY	19	0.446157	1.25296	0.170088	0.329979	1	2990	tags=37%, list=25%, signal=49%
GOBP_ACTIVIN_RECEPTOR_SIGNALING_PATHWAY	23	0.343997	1.01286	0.445277	0.634659	1	1328	tags=17%, list=11%, signal=20%
GOBP_ACTOMYOSIN_STRUCTURE_ORGANIZATION	123	0.211413	0.875732	0.728093	0.816816	1	3361	tags=34%, list=28%, signal=47%
GOBP_ACUTE_INFLAMMATORY_RESPONSE	37	0.336176	1.12871	0.26383	0.478214	1	809	tags=19%, list=7%, signal=20%
GOBP_ADAPTIVE_IMMUNE_RESPONSE	183	0.214204	0.935824	0.64218	0.738859	1	1256	tags=13%, list=11%, signal=14%
GOBP_ADAPTIVE_IMMUNE_RESPONSE_BASED_ON_SOMATIC_RECOMBINATION_OF_IMMUNE_RECEPTORS_BUILT_FROM_IMMUNOGLOBULIN_SUPERFAMILY_DOMAINS	133	-0.196488	-0.919906	0.717277	0.83401	1	921	tags=13%, list=8%, signal=14%
GOBP_ADAPTIVE_THERMOGENESIS	96	0.342548	1.34324	0.0494652	0.245504	1	4243	tags=45%, list=36%, signal=69%
GOBP_ADENYLATE_CYCLASE_ACTIVATING_G_PROTEIN_COUPLED_RECEPTOR_SIGNALING_PATHWAY	43	0.322072	1.11129	0.30976	0.498019	1	3166	tags=40%, list=27%, signal=54%
GOBP_ADENYLATE_CYCLASE_INHIBITING_G_PROTEIN_COUPLED_RECEPTOR_SIGNALING_PATHWAY	25	0.400362	1.21901	0.210604	0.368889	1	2861	tags=44%, list=24%, signal=58%
GOBP_ADENYLATE_CYCLASE_MODULATING_G_PROTEIN_COUPLED_RECEPTOR_SIGNALING_PATHWAY	70	0.329678	1.26254	0.119423	0.322777	1	2989	tags=37%, list=25%, signal=49%
GOBP_ADHERENS_JUNCTION_ORGANIZATION	41	0.351804	1.19676	0.203883	0.392987	1	3082	tags=41%, list=26%, signal=56%
GOBP_ADIPOSE_TISSUE_DEVELOPMENT	32	0.4885	1.57873	0.0188133	0.108754	1	1828	tags=28%, list=15%, signal=33%
GOBP_ADULT_BEHAVIOR	49	0.204552	0.725099	0.90483	0.954776	1	4236	tags=37%, list=36%, signal=57%
GOBP_ADULT_LOCOMOTORY_BEHAVIOR	27	0.21784	0.672603	0.905849	0.976365	1	4217	tags=37%, list=35%, signal=57%
GOBP_AEROBIC_RESPIRATION	71	0.52937	2.01355	0	0.00294602	0.121	4341	tags=79%, list=36%, signal=123%
GOBP_AGING	193	0.237665	1.03419	0.388134	0.603923	1	4279	tags=41%, list=36%, signal=64%
GOBP_ALCOHOL_BIOSYNTHETIC_PROCESS	105	0.581499	2.34371	0	0	0	779	tags=33%, list=7%, signal=35%
GOBP_ALCOHOL_CATABOLIC_PROCESS	34	0.388834	1.27037	0.137339	0.31431	1	1136	tags=21%, list=10%, signal=23%
GOBP_ALCOHOL_METABOLIC_PROCESS	237	0.477524	2.13861	0	0.000430444	0.008	1358	tags=29%, list=11%, signal=32%
GOBP_ALDITOL_METABOLIC_PROCESS	16	0.440052	1.19633	0.242284	0.393133	1	4484	tags=56%, list=38%, signal=90%
GOBP_ALPHA_AMINO_ACID_BIOSYNTHETIC_PROCESS	43	0.202781	0.696946	0.914127	0.967576	1	3026	tags=30%, list=25%, signal=40%
GOBP_ALPHA_AMINO_ACID_CATABOLIC_PROCESS	49	-0.209436	-0.826943	0.786477	0.949098	1	636	tags=10%, list=5%, signal=11%
GOBP_ALPHA_AMINO_ACID_METABOLIC_PROCESS	118	-0.17105	-0.800472	0.946078	0.973726	1	773	tags=10%, list=6%, signal=11%
GOBP_ALPHA_BETA_T_CELL_ACTIVATION	71	0.232634	0.884892	0.690349	0.805252	1	1449	tags=15%, list=12%, signal=18%
GOBP_ALPHA_BETA_T_CELL_DIFFERENTIATION	56	0.244212	0.878768	0.66205	0.812662	1	1256	tags=13%, list=11%, signal=14%
GOBP_ALPHA_BETA_T_CELL_PROLIFERATION	16	0.333092	0.894882	0.6231	0.792991	1	3365	tags=44%, list=28%, signal=61%
GOBP_ALTERNATIVE_MRNA_SPLICING_VIA_SPLICEOSOME	57	0.388368	1.42035	0.0354223	0.191855	1	3900	tags=47%, list=33%, signal=70%
GOBP_AMEBOIDAL_TYPE_CELL_MIGRATION	261	0.301774	1.35412	0.0185185	0.237817	1	4123	tags=41%, list=35%, signal=61%
GOBP_AMINE_BIOSYNTHETIC_PROCESS	17	0.31854	0.881605	0.647321	0.809955	1	3489	tags=41%, list=29%, signal=58%
GOBP_AMINE_METABOLIC_PROCESS	96	0.333886	1.33602	0.0588235	0.252405	1	4116	tags=50%, list=35%, signal=76%
GOBP_AMINE_TRANSPORT	26	0.300116	0.929957	0.596291	0.748363	1	2654	tags=35%, list=22%, signal=44%
GOBP_AMINO_ACID_ACTIVATION	29	0.265361	0.833381	0.738752	0.866121	1	4780	tags=45%, list=40%, signal=75%
GOBP_AMINO_ACID_IMPORT	31	0.485186	1.56392	0.0220913	0.113938	1	1807	tags=35%, list=15%, signal=42%
GOBP_AMINO_ACID_TRANSMEMBRANE_TRANSPORT	53	0.334916	1.21445	0.17689	0.373909	1	2261	tags=28%, list=19%, signal=35%
GOBP_AMINO_ACID_TRANSPORT	80	0.325862	1.2654	0.106703	0.318846	1	4108	tags=48%, list=34%, signal=72%
GOBP_AMINO_SUGAR_METABOLIC_PROCESS	22	0.452153	1.31176	0.115097	0.272387	1	5455	tags=68%, list=46%, signal=125%
GOBP_AMINOGLYCAN_BIOSYNTHETIC_PROCESS	65	0.496906	1.8748	0	0.0142443	0.747	2775	tags=46%, list=23%, signal=60%
GOBP_AMINOGLYCAN_CATABOLIC_PROCESS	38	0.216633	0.720185	0.873199	0.957509	1	514	tags=11%, list=4%, signal=11%
GOBP_AMINOGLYCAN_METABOLIC_PROCESS	94	0.387288	1.53832	0.00907912	0.123402	1	2888	tags=39%, list=24%, signal=52%
GOBP_AMYLOID_BETA_CLEARANCE	24	0.619715	1.82906	0	0.0222563	0.919	2096	tags=46%, list=18%, signal=55%
GOBP_AMYLOID_BETA_METABOLIC_PROCESS	35	0.431357	1.43268	0.0478873	0.183594	1	3855	tags=49%, list=32%, signal=72%
GOBP_AMYLOID_FIBRIL_FORMATION	19	0.504927	1.43861	0.0666667	0.179935	1	4275	tags=58%, list=36%, signal=90%
GOBP_AMYLOID_PRECURSOR_PROTEIN_CATABOLIC_PROCESS	36	0.316202	1.06103	0.365546	0.566514	1	3855	tags=47%, list=32%, signal=70%
GOBP_AMYLOID_PRECURSOR_PROTEIN_METABOLIC_PROCESS	48	0.285829	1.0009	0.4682	0.649889	1	1766	tags=25%, list=15%, signal=29%
GOBP_ANAPHASE_PROMOTING_COMPLEX_DEPENDENT_CATABOLIC_PROCESS	75	-0.291455	-1.25783	0.0826772	0.363246	1	236	tags=12%, list=2%, signal=12%
GOBP_ANATOMICAL_STRUCTURE_HOMEOSTASIS	292	-0.173363	-0.918228	0.784173	0.835617	1	1592	tags=17%, list=13%, signal=19%
GOBP_ANATOMICAL_STRUCTURE_MATURATION	115	0.251424	1.022	0.437736	0.622097	1	2987	tags=34%, list=25%, signal=45%
GOBP_ANDROGEN_METABOLIC_PROCESS	20	0.642714	1.8801	0.0015015	0.0138128	0.718	2662	tags=65%, list=22%, signal=84%
GOBP_ANDROGEN_RECEPTOR_SIGNALING_PATHWAY	28	0.421657	1.31517	0.111582	0.26918	1	4646	tags=46%, list=39%, signal=76%
GOBP_ANIMAL_ORGAN_FORMATION	27	0.294874	0.908267	0.605572	0.776823	1	1803	tags=19%, list=15%, signal=22%
GOBP_ANIMAL_ORGAN_REGENERATION	53	0.465187	1.68041	0.00138122	0.0632617	1	1245	tags=28%, list=10%, signal=31%
GOBP_ANION_TRANSMEMBRANE_TRANSPORT	308	0.359836	1.6481	0	0.0746586	1	2459	tags=31%, list=21%, signal=38%
GOBP_ANOIKIS	27	0.390516	1.19269	0.209726	0.39741	1	4871	tags=63%, list=41%, signal=106%
GOBP_ANTERIOR_POSTERIOR_AXIS_SPECIFICATION	22	-0.420166	-1.40065	0.061017	0.223994	1	200	tags=14%, list=2%, signal=14%
GOBP_ANTERIOR_POSTERIOR_PATTERN_SPECIFICATION	100	0.197668	0.787175	0.868831	0.908651	1	4874	tags=47%, list=41%, signal=79%
GOBP_ANTEROGRADE_AXONAL_TRANSPORT	37	0.469043	1.55439	0.0126761	0.117784	1	1797	tags=35%, list=15%, signal=41%
GOBP_ANTIGEN_PROCESSING_AND_PRESENTATION	167	0.32016	1.37973	0.0173267	0.219294	1	3257	tags=42%, list=27%, signal=57%
GOBP_ANTIGEN_PROCESSING_AND_PRESENTATION_OF_EXOGENOUS_PEPTIDE_ANTIGEN_VIA_MHC_CLASS_I	62	0.492468	1.8126	0	0.0258318	0.952	4805	tags=73%, list=40%, signal=121%
GOBP_ANTIGEN_PROCESSING_AND_PRESENTATION_OF_PEPTIDE_ANTIGEN	140	0.34172	1.43852	0.0100251	0.179888	1	2746	tags=41%, list=23%, signal=53%
GOBP_ANTIGEN_PROCESSING_AND_PRESENTATION_OF_PEPTIDE_ANTIGEN_VIA_MHC_CLASS_I	76	0.488145	1.85814	0	0.0164654	0.82	4805	tags=68%, list=40%, signal=114%
GOBP_ANTIGEN_PROCESSING_AND_PRESENTATION_OF_PEPTIDE_OR_POLYSACCHARIDE_ANTIGEN_VIA_MHC_CLASS_II	74	0.271189	1.0465	0.392857	0.587427	1	3137	tags=42%, list=26%, signal=56%
GOBP_ANTIGEN_RECEPTOR_MEDIATED_SIGNALING_PATHWAY	155	0.312854	1.33532	0.0320592	0.252812	1	4604	tags=49%, list=39%, signal=79%
GOBP_ANTIMICROBIAL_HUMORAL_RESPONSE	31	0.424389	1.33934	0.112573	0.249118	1	3090	tags=45%, list=26%, signal=61%
GOBP_AORTA_DEVELOPMENT	34	0.251953	0.828689	0.72807	0.870573	1	4304	tags=38%, list=36%, signal=60%
GOBP_AORTA_MORPHOGENESIS	16	0.305158	0.845954	0.670118	0.849341	1	4164	tags=44%, list=35%, signal=67%
GOBP_AORTIC_VALVE_MORPHOGENESIS	16	0.232929	0.629593	0.931751	0.986667	1	4819	tags=50%, list=40%, signal=84%
GOBP_APICAL_JUNCTION_ASSEMBLY	45	-0.197822	-0.773427	0.848375	0.982461	1	894	tags=11%, list=7%, signal=12%
GOBP_APOPTOTIC_CELL_CLEARANCE	32	0.507376	1.64705	0.00433526	0.0753806	1	1355	tags=28%, list=11%, signal=32%
GOBP_APOPTOTIC_DNA_FRAGMENTATION	16	0.380965	1.04781	0.407407	0.584982	1	3324	tags=44%, list=28%, signal=61%
GOBP_APOPTOTIC_MITOCHONDRIAL_CHANGES	83	0.294939	1.14541	0.242627	0.456917	1	4279	tags=42%, list=36%, signal=65%
GOBP_APOPTOTIC_PROCESS_INVOLVED_IN_DEVELOPMENT	19	0.36078	1.01909	0.443077	0.625581	1	3452	tags=47%, list=29%, signal=67%
GOBP_APOPTOTIC_SIGNALING_PATHWAY	410	0.230957	1.07975	0.261062	0.540049	1	4850	tags=46%, list=41%, signal=75%
GOBP_APPENDAGE_DEVELOPMENT	90	0.221425	0.858719	0.735065	0.836428	1	3456	tags=32%, list=29%, signal=45%
GOBP_APPENDAGE_MORPHOGENESIS	72	0.211529	0.807324	0.834239	0.892192	1	3452	tags=32%, list=29%, signal=45%
GOBP_ARACHIDONIC_ACID_METABOLIC_PROCESS	28	0.393593	1.23954	0.175857	0.344829	1	2561	tags=43%, list=21%, signal=54%
GOBP_AROMATIC_AMINO_ACID_FAMILY_METABOLIC_PROCESS	16	0.432374	1.18488	0.256173	0.406789	1	3717	tags=50%, list=31%, signal=73%
GOBP_ARP2_3_COMPLEX_MEDIATED_ACTIN_NUCLEATION	31	0.430007	1.35087	0.105339	0.23936	1	4361	tags=52%, list=37%, signal=81%
GOBP_ARTERY_DEVELOPMENT	52	0.233961	0.848078	0.711888	0.847094	1	4304	tags=38%, list=36%, signal=60%
GOBP_ARTERY_MORPHOGENESIS	32	0.245906	0.779101	0.799714	0.914826	1	4164	tags=41%, list=35%, signal=62%
GOBP_ASPARTATE_FAMILY_AMINO_ACID_BIOSYNTHETIC_PROCESS	16	-0.32706	-0.987688	0.479564	0.738704	1	1958	tags=44%, list=16%, signal=52%
GOBP_ASPARTATE_FAMILY_AMINO_ACID_METABOLIC_PROCESS	33	-0.193287	-0.724927	0.909722	0.994841	1	1993	tags=27%, list=17%, signal=33%
GOBP_ASSOCIATIVE_LEARNING	32	0.2381	0.762013	0.822767	0.93007	1	5031	tags=53%, list=42%, signal=92%
GOBP_ASTROCYTE_ACTIVATION	15	0.296519	0.783543	0.757164	0.910825	1	2408	tags=33%, list=20%, signal=42%
GOBP_ASTROCYTE_DEVELOPMENT	26	0.267162	0.827091	0.74058	0.871931	1	2773	tags=31%, list=23%, signal=40%
GOBP_ASTROCYTE_DIFFERENTIATION	43	0.244918	0.839985	0.744681	0.857356	1	1174	tags=14%, list=10%, signal=15%
GOBP_ATP_BIOSYNTHETIC_PROCESS	26	0.478792	1.48031	0.0398818	0.15452	1	3755	tags=58%, list=31%, signal=84%
GOBP_ATP_DEPENDENT_CHROMATIN_REMODELING	68	-0.508951	-2.13368	0	0.00152989	0.182	688	tags=28%, list=6%, signal=29%
GOBP_ATP_METABOLIC_PROCESS	209	0.42152	1.86215	0	0.0157536	0.802	3755	tags=53%, list=31%, signal=75%
GOBP_ATP_SYNTHESIS_COUPLED_ELECTRON_TRANSPORT	78	0.511624	1.96548	0	0.00624023	0.291	3318	tags=69%, list=28%, signal=95%
GOBP_ATTACHMENT_OF_MITOTIC_SPINDLE_MICROTUBULES_TO_KINETOCHORE	15	-0.710691	-2.101	0	0.00222066	0.265	420	tags=40%, list=4%, signal=41%
GOBP_ATTACHMENT_OF_SPINDLE_MICROTUBULES_TO_KINETOCHORE	34	-0.732875	-2.70485	0	0	0	493	tags=41%, list=4%, signal=43%
GOBP_AUTONOMIC_NERVOUS_SYSTEM_DEVELOPMENT	21	0.276932	0.835768	0.707831	0.86316	1	205	tags=10%, list=2%, signal=10%
GOBP_AUTOPHAGOSOME_MATURATION	32	0.437373	1.40151	0.0582242	0.20393	1	3186	tags=44%, list=27%, signal=60%
GOBP_AUTOPHAGOSOME_ORGANIZATION	84	0.358291	1.38447	0.0292943	0.216157	1	4679	tags=50%, list=39%, signal=82%
GOBP_AUTOPHAGY_OF_MITOCHONDRION	67	0.349531	1.3078	0.0870748	0.277406	1	3154	tags=39%, list=26%, signal=52%
GOBP_AXIS_SPECIFICATION	41	-0.379486	-1.41679	0.0486111	0.209899	1	200	tags=12%, list=2%, signal=12%
GOBP_AXO_DENDRITIC_TRANSPORT	57	0.408946	1.47096	0.02977	0.159153	1	3872	tags=51%, list=32%, signal=75%
GOBP_AXON_DEVELOPMENT	299	0.332205	1.52527	0	0.130691	1	2588	tags=29%, list=22%, signal=36%
GOBP_AXON_EXTENSION	77	0.350707	1.35764	0.0556309	0.236223	1	4421	tags=52%, list=37%, signal=82%
GOBP_AXONEMAL_DYNEIN_COMPLEX_ASSEMBLY	15	-0.539498	-1.59546	0.0233918	0.0912331	1	1870	tags=47%, list=16%, signal=55%
GOBP_AXONEME_ASSEMBLY	32	-0.311757	-1.11528	0.278481	0.554256	1	981	tags=19%, list=8%, signal=20%
GOBP_B_CELL_ACTIVATION	142	0.194092	0.812997	0.861323	0.887006	1	3364	tags=23%, list=28%, signal=31%
GOBP_B_CELL_ACTIVATION_INVOLVED_IN_IMMUNE_RESPONSE	49	0.209281	0.746177	0.872951	0.942363	1	3964	tags=29%, list=33%, signal=43%
GOBP_B_CELL_APOPTOTIC_PROCESS	17	-0.241791	-0.73379	0.84593	0.992441	1	53	tags=6%, list=0%, signal=6%
GOBP_B_CELL_DIFFERENTIATION	73	0.224501	0.855848	0.723202	0.840234	1	2987	tags=19%, list=25%, signal=25%
GOBP_B_CELL_HOMEOSTASIS	21	0.198233	0.576782	0.980597	0.995207	1	6096	tags=62%, list=51%, signal=126%
GOBP_B_CELL_MEDIATED_IMMUNITY	61	0.226639	0.834343	0.76356	0.865087	1	3132	tags=26%, list=26%, signal=35%
GOBP_B_CELL_PROLIFERATION	41	0.322497	1.10339	0.300296	0.507597	1	3527	tags=29%, list=30%, signal=41%
GOBP_B_CELL_RECEPTOR_SIGNALING_PATHWAY	30	0.428889	1.38361	0.0789096	0.21674	1	253	tags=13%, list=2%, signal=14%
GOBP_BARBED_END_ACTIN_FILAMENT_CAPPING	18	0.234801	0.66282	0.894578	0.979239	1	4043	tags=39%, list=34%, signal=59%
GOBP_BASE_EXCISION_REPAIR	39	-0.32933	-1.24774	0.155763	0.378341	1	2166	tags=38%, list=18%, signal=47%
GOBP_BASEMENT_MEMBRANE_ORGANIZATION	19	-0.383871	-1.2046	0.210843	0.436912	1	1108	tags=32%, list=9%, signal=35%
GOBP_BEHAVIOR	257	0.176403	0.78363	0.941458	0.911071	1	1527	tags=14%, list=13%, signal=16%
GOBP_BETA_CATENIN_DESTRUCTION_COMPLEX_DISASSEMBLY	17	0.524349	1.44029	0.05	0.17958	1	4029	tags=59%, list=34%, signal=89%
GOBP_BETA_CATENIN_TCF_COMPLEX_ASSEMBLY	27	0.506423	1.57205	0.0247093	0.11071	1	4844	tags=67%, list=41%, signal=112%
GOBP_BICARBONATE_TRANSPORT	18	0.261292	0.750336	0.809942	0.939273	1	903	tags=17%, list=8%, signal=18%
GOBP_BILE_ACID_BIOSYNTHETIC_PROCESS	20	0.299018	0.862314	0.663309	0.831634	1	2734	tags=35%, list=23%, signal=45%
GOBP_BILE_ACID_METABOLIC_PROCESS	24	0.34943	1.06073	0.383721	0.566388	1	2905	tags=38%, list=24%, signal=49%
GOBP_BIOLOGICAL_PROCESS_INVOLVED_IN_INTERACTION_WITH_HOST	137	0.310837	1.30547	0.0454545	0.280546	1	2979	tags=33%, list=25%, signal=43%
GOBP_BIOLOGICAL_PROCESS_INVOLVED_IN_INTERACTION_WITH_SYMBIONT	55	0.405957	1.46628	0.0365682	0.161442	1	2610	tags=31%, list=22%, signal=39%
GOBP_BIOLOGICAL_PROCESS_INVOLVED_IN_INTRASPECIES_INTERACTION_BETWEEN_ORGANISMS	23	0.290653	0.874898	0.661043	0.817277	1	1256	tags=17%, list=11%, signal=19%
GOBP_BIOMINERALIZATION	77	0.305576	1.18088	0.202365	0.409351	1	3533	tags=40%, list=30%, signal=57%
GOBP_BLASTOCYST_DEVELOPMENT	65	-0.278596	-1.17996	0.175439	0.468818	1	1105	tags=14%, list=9%, signal=15%
GOBP_BLASTOCYST_FORMATION	24	0.308963	0.940654	0.554572	0.732701	1	4006	tags=38%, list=34%, signal=56%
GOBP_BLASTOCYST_GROWTH	16	-0.575765	-1.72589	0.0185185	0.0449858	0.999	819	tags=31%, list=7%, signal=34%
GOBP_BLOOD_VESSEL_ENDOTHELIAL_CELL_MIGRATION	82	0.351929	1.35744	0.0553306	0.236216	1	3701	tags=38%, list=31%, signal=54%
GOBP_BLOOD_VESSEL_MORPHOGENESIS	355	0.28782	1.33626	0.00918485	0.252289	1	3701	tags=36%, list=31%, signal=50%
GOBP_BLOOD_VESSEL_REMODELING	23	0.240136	0.723445	0.849085	0.955432	1	1252	tags=13%, list=11%, signal=15%
GOBP_BODY_FLUID_SECRETION	48	0.277938	1.00019	0.45275	0.650678	1	2708	tags=29%, list=23%, signal=38%
GOBP_BODY_MORPHOGENESIS	33	0.468857	1.52497	0.0233196	0.130683	1	2199	tags=42%, list=18%, signal=52%
GOBP_BONE_CELL_DEVELOPMENT	21	0.30857	0.898245	0.621418	0.789441	1	1290	tags=24%, list=11%, signal=27%
GOBP_BONE_DEVELOPMENT	120	0.345575	1.40693	0.0245478	0.198654	1	3456	tags=39%, list=29%, signal=55%
GOBP_BONE_GROWTH	15	-0.345649	-1.02464	0.41791	0.683334	1	142	tags=13%, list=1%, signal=13%
GOBP_BONE_MINERALIZATION	60	0.309321	1.14877	0.241913	0.452002	1	1441	tags=23%, list=12%, signal=26%
GOBP_BONE_MORPHOGENESIS	51	0.368331	1.301	0.104803	0.284649	1	3456	tags=43%, list=29%, signal=60%
GOBP_BONE_REMODELING	47	0.354343	1.23476	0.172316	0.349764	1	3489	tags=45%, list=29%, signal=63%
GOBP_BONE_RESORPTION	34	0.380598	1.25766	0.157819	0.326517	1	2662	tags=35%, list=22%, signal=45%
GOBP_BRAIN_MORPHOGENESIS	19	-0.289277	-0.934896	0.534375	0.816128	1	2173	tags=32%, list=18%, signal=39%
GOBP_BRANCHED_CHAIN_AMINO_ACID_METABOLIC_PROCESS	19	0.368484	1.04668	0.387443	0.587167	1	4657	tags=58%, list=39%, signal=95%
GOBP_BRANCHING_INVOLVED_IN_BLOOD_VESSEL_MORPHOGENESIS	18	0.279111	0.795501	0.759513	0.901731	1	2952	tags=28%, list=25%, signal=37%
GOBP_BRANCHING_MORPHOGENESIS_OF_AN_EPITHELIAL_TUBE	79	0.319032	1.24132	0.124503	0.343643	1	4215	tags=48%, list=35%, signal=74%
GOBP_BROWN_FAT_CELL_DIFFERENTIATION	27	0.390595	1.21863	0.202065	0.36924	1	2577	tags=37%, list=22%, signal=47%
GOBP_C21_STEROID_HORMONE_BIOSYNTHETIC_PROCESS	21	0.426892	1.23656	0.197122	0.347724	1	1393	tags=38%, list=12%, signal=43%
GOBP_C21_STEROID_HORMONE_METABOLIC_PROCESS	27	0.451836	1.41319	0.0712166	0.19483	1	1393	tags=37%, list=12%, signal=42%
GOBP_C4_DICARBOXYLATE_TRANSPORT	17	0.453407	1.24807	0.184325	0.335521	1	2261	tags=35%, list=19%, signal=43%
GOBP_CALCINEURIN_MEDIATED_SIGNALING	29	0.252675	0.787649	0.804841	0.908486	1	4188	tags=38%, list=35%, signal=58%
GOBP_CALCIUM_ION_IMPORT	35	0.301473	0.988362	0.476858	0.667667	1	3906	tags=49%, list=33%, signal=72%
GOBP_CALCIUM_ION_REGULATED_EXOCYTOSIS	28	0.317789	0.997764	0.476608	0.654187	1	4448	tags=50%, list=37%, signal=80%
GOBP_CALCIUM_ION_TRANSMEMBRANE_TRANSPORT	138	0.290561	1.21354	0.104551	0.37452	1	4284	tags=43%, list=36%, signal=67%
GOBP_CALCIUM_ION_TRANSPORT	179	0.274148	1.18241	0.134568	0.40781	1	4316	tags=42%, list=36%, signal=65%
GOBP_CALCIUM_ION_TRANSPORT_INTO_CYTOSOL	60	0.286218	1.04528	0.378196	0.589716	1	4284	tags=43%, list=36%, signal=67%
GOBP_CALCIUM_MEDIATED_SIGNALING	86	0.278741	1.08501	0.310667	0.532243	1	4284	tags=40%, list=36%, signal=61%
GOBP_CAMERA_TYPE_EYE_DEVELOPMENT	160	0.220308	0.945625	0.579781	0.725693	1	3919	tags=33%, list=33%, signal=49%
GOBP_CAMERA_TYPE_EYE_MORPHOGENESIS	54	0.226172	0.80926	0.801097	0.890291	1	4650	tags=46%, list=39%, signal=76%
GOBP_CAMP_MEDIATED_SIGNALING	31	0.365001	1.16287	0.26393	0.433607	1	5080	tags=61%, list=43%, signal=107%
GOBP_CANONICAL_WNT_SIGNALING_PATHWAY	223	0.361808	1.61205	0	0.0927472	1	4215	tags=47%, list=35%, signal=71%
GOBP_CARBOHYDRATE_BIOSYNTHETIC_PROCESS	135	0.440565	1.82091	0	0.0242608	0.935	2671	tags=41%, list=22%, signal=52%
GOBP_CARBOHYDRATE_CATABOLIC_PROCESS	135	0.377113	1.57907	0.00126904	0.108611	1	3806	tags=42%, list=32%, signal=61%
GOBP_CARBOHYDRATE_DERIVATIVE_BIOSYNTHETIC_PROCESS	427	0.342491	1.61062	0	0.0927596	1	3456	tags=39%, list=29%, signal=52%
GOBP_CARBOHYDRATE_DERIVATIVE_CATABOLIC_PROCESS	119	0.221396	0.902514	0.665354	0.782967	1	1712	tags=16%, list=14%, signal=18%
GOBP_CARBOHYDRATE_DERIVATIVE_TRANSPORT	54	0.380247	1.37623	0.0575035	0.221652	1	4514	tags=54%, list=38%, signal=86%
GOBP_CARBOHYDRATE_HOMEOSTASIS	142	0.323544	1.36134	0.0288945	0.233981	1	2063	tags=25%, list=17%, signal=30%
GOBP_CARBOHYDRATE_METABOLIC_PROCESS	403	0.381113	1.79578	0	0.0294497	0.972	3806	tags=44%, list=32%, signal=62%
GOBP_CARBOHYDRATE_PHOSPHORYLATION	20	0.31327	0.889049	0.633888	0.80194	1	1501	tags=20%, list=13%, signal=23%
GOBP_CARBOHYDRATE_TRANSMEMBRANE_TRANSPORT	62	0.405601	1.51109	0.0226629	0.136244	1	2577	tags=39%, list=22%, signal=49%
GOBP_CARBOHYDRATE_TRANSPORT	84	0.406412	1.59262	0.00398406	0.102002	1	2577	tags=36%, list=22%, signal=45%
GOBP_CARBOXYLIC_ACID_TRANSPORT	129	0.337373	1.3918	0.0226131	0.211358	1	2010	tags=26%, list=17%, signal=31%
GOBP_CARDIAC_ATRIUM_DEVELOPMENT	16	0.559603	1.53608	0.0320611	0.124938	1	3456	tags=50%, list=29%, signal=70%
GOBP_CARDIAC_CELL_DEVELOPMENT	37	0.328955	1.08487	0.339437	0.532425	1	1256	tags=22%, list=11%, signal=24%
GOBP_CARDIAC_CHAMBER_DEVELOPMENT	86	0.324349	1.26913	0.0903054	0.315687	1	1803	tags=22%, list=15%, signal=26%
GOBP_CARDIAC_CHAMBER_MORPHOGENESIS	58	0.353684	1.26929	0.114123	0.315545	1	1803	tags=26%, list=15%, signal=30%
GOBP_CARDIAC_CONDUCTION	60	0.340083	1.24614	0.150815	0.338063	1	3097	tags=35%, list=26%, signal=47%
GOBP_CARDIAC_EPITHELIAL_TO_MESENCHYMAL_TRANSITION	18	0.525095	1.46635	0.0626911	0.161523	1	3844	tags=50%, list=32%, signal=74%
GOBP_CARDIAC_MUSCLE_CELL_ACTION_POTENTIAL	34	0.477876	1.56926	0.0172414	0.111393	1	2954	tags=41%, list=25%, signal=55%
GOBP_CARDIAC_MUSCLE_CELL_ACTION_POTENTIAL_INVOLVED_IN_CONTRACTION	21	0.523316	1.51418	0.0323054	0.134603	1	2872	tags=48%, list=24%, signal=63%
GOBP_CARDIAC_MUSCLE_CELL_CONTRACTION	33	0.406389	1.30358	0.132102	0.282243	1	1934	tags=30%, list=16%, signal=36%
GOBP_CARDIAC_MUSCLE_CELL_DIFFERENTIATION	52	0.3099	1.11113	0.298738	0.497893	1	1420	tags=19%, list=12%, signal=22%
GOBP_CARDIAC_MUSCLE_CELL_PROLIFERATION	28	0.279745	0.882522	0.629464	0.80889	1	3284	tags=43%, list=28%, signal=59%
GOBP_CARDIAC_MUSCLE_CONTRACTION	61	0.333451	1.22266	0.166436	0.364443	1	1934	tags=26%, list=16%, signal=31%
GOBP_CARDIAC_MUSCLE_TISSUE_DEVELOPMENT	98	0.265513	1.06644	0.346614	0.558616	1	1546	tags=19%, list=13%, signal=22%
GOBP_CARDIAC_MUSCLE_TISSUE_MORPHOGENESIS	25	0.296813	0.886905	0.639269	0.803413	1	1546	tags=24%, list=13%, signal=28%
GOBP_CARDIAC_SEPTUM_DEVELOPMENT	62	0.34525	1.28634	0.120219	0.296627	1	1803	tags=24%, list=15%, signal=28%
GOBP_CARDIAC_SEPTUM_MORPHOGENESIS	36	0.317046	1.03771	0.406295	0.599833	1	1803	tags=28%, list=15%, signal=33%
GOBP_CARDIAC_VENTRICLE_DEVELOPMENT	61	0.259597	0.958907	0.531944	0.70871	1	1803	tags=18%, list=15%, signal=21%
GOBP_CARDIAC_VENTRICLE_MORPHOGENESIS	31	0.299627	0.948668	0.560906	0.722696	1	1546	tags=19%, list=13%, signal=22%
GOBP_CARDIOCYTE_DIFFERENTIATION	67	0.298206	1.11902	0.267313	0.488133	1	1420	tags=18%, list=12%, signal=20%
GOBP_CARDIOLIPIN_METABOLIC_PROCESS	15	0.546135	1.47522	0.0377644	0.156826	1	2210	tags=40%, list=19%, signal=49%
GOBP_CARTILAGE_DEVELOPMENT	93	0.252229	0.987765	0.483487	0.668434	1	2125	tags=22%, list=18%, signal=26%
GOBP_CATECHOL_CONTAINING_COMPOUND_METABOLIC_PROCESS	21	0.27733	0.81038	0.728972	0.889185	1	2990	tags=29%, list=25%, signal=38%
GOBP_CATION_TRANSMEMBRANE_TRANSPORT	387	0.309364	1.44782	0	0.175114	1	4108	tags=44%, list=34%, signal=64%
GOBP_CD4_POSITIVE_ALPHA_BETA_T_CELL_ACTIVATION	50	0.253684	0.883895	0.66	0.806841	1	2329	tags=24%, list=20%, signal=30%
GOBP_CD4_POSITIVE_ALPHA_BETA_T_CELL_DIFFERENTIATION	43	0.264881	0.905489	0.61669	0.78013	1	1256	tags=14%, list=11%, signal=16%
GOBP_CELL_ACTIVATION_INVOLVED_IN_IMMUNE_RESPONSE	435	0.362355	1.70881	0	0.0535486	1	3692	tags=42%, list=31%, signal=58%
GOBP_CELL_ADHESION_MEDIATED_BY_INTEGRIN	34	-0.243285	-0.888466	0.579114	0.891512	1	763	tags=15%, list=6%, signal=16%
GOBP_CELL_AGING	85	0.176715	0.686117	0.966622	0.97155	1	4275	tags=34%, list=36%, signal=53%
GOBP_CELL_CELL_ADHESION	393	0.207582	0.965378	0.599109	0.699653	1	3365	tags=30%, list=28%, signal=40%
GOBP_CELL_CELL_ADHESION_MEDIATED_BY_CADHERIN	19	-0.292507	-0.915897	0.556548	0.83802	1	629	tags=16%, list=5%, signal=17%
GOBP_CELL_CELL_ADHESION_VIA_PLASMA_MEMBRANE_ADHESION_MOLECULES	82	0.217793	0.847033	0.765625	0.848167	1	2577	tags=28%, list=22%, signal=36%
GOBP_CELL_CELL_JUNCTION_ASSEMBLY	76	0.210035	0.805222	0.814229	0.893969	1	3507	tags=36%, list=29%, signal=50%
GOBP_CELL_CELL_JUNCTION_ORGANIZATION	116	0.237184	0.966801	0.537012	0.698685	1	4105	tags=40%, list=34%, signal=60%
GOBP_CELL_CELL_RECOGNITION	27	0.265913	0.823861	0.729483	0.875983	1	2288	tags=26%, list=19%, signal=32%
GOBP_CELL_CELL_SIGNALING_BY_WNT	358	0.347132	1.60302	0	0.0977478	1	4280	tags=47%, list=36%, signal=71%
GOBP_CELL_CHEMOTAXIS	124	0.309469	1.27053	0.0911425	0.314289	1	3651	tags=40%, list=31%, signal=56%
GOBP_CELL_COMMUNICATION_INVOLVED_IN_CARDIAC_CONDUCTION	22	0.527042	1.57102	0.0214286	0.110457	1	2872	tags=55%, list=24%, signal=72%
GOBP_CELL_CYCLE_ARREST	183	-0.24585	-1.23546	0.0470588	0.389504	1	714	tags=10%, list=6%, signal=11%
GOBP_CELL_CYCLE_CHECKPOINT	183	-0.472467	-2.34903	0	8.81422e-05	0.007	804	tags=22%, list=7%, signal=23%
GOBP_CELL_CYCLE_DNA_REPLICATION	58	-0.513057	-2.08363	0	0.00266143	0.317	1769	tags=40%, list=15%, signal=46%
GOBP_CELL_CYCLE_G1_S_PHASE_TRANSITION	226	-0.242767	-1.26151	0.0196078	0.357215	1	758	tags=11%, list=6%, signal=11%
GOBP_CELL_CYCLE_G2_M_PHASE_TRANSITION	244	-0.279613	-1.4394	0	0.189619	1	1008	tags=15%, list=8%, signal=16%
GOBP_CELL_DEATH_IN_RESPONSE_TO_HYDROGEN_PEROXIDE	19	0.52746	1.48325	0.048855	0.15363	1	3378	tags=63%, list=28%, signal=88%
GOBP_CELL_DEATH_IN_RESPONSE_TO_OXIDATIVE_STRESS	64	0.335494	1.24802	0.130612	0.335466	1	3533	tags=36%, list=30%, signal=51%
GOBP_CELL_DIFFERENTIATION_IN_SPINAL_CORD	16	0.316473	0.867052	0.651128	0.826346	1	1748	tags=25%, list=15%, signal=29%
GOBP_CELL_DIFFERENTIATION_INVOLVED_IN_EMBRYONIC_PLACENTA_DEVELOPMENT	16	-0.298783	-0.903744	0.588785	0.864734	1	2411	tags=50%, list=20%, signal=63%
GOBP_CELL_DIFFERENTIATION_INVOLVED_IN_KIDNEY_DEVELOPMENT	33	0.393438	1.25089	0.155786	0.332708	1	4215	tags=55%, list=35%, signal=84%
GOBP_CELL_DIVISION	468	-0.417314	-2.29921	0	0.000187442	0.018	715	tags=19%, list=6%, signal=20%
GOBP_CELL_FATE_COMMITMENT	105	0.245297	0.974909	0.513548	0.687879	1	3159	tags=29%, list=26%, signal=39%
GOBP_CELL_FATE_DETERMINATION	17	0.21847	0.598135	0.934286	0.991717	1	4022	tags=41%, list=34%, signal=62%
GOBP_CELL_FATE_SPECIFICATION	26	0.320084	0.979449	0.511173	0.681588	1	4215	tags=42%, list=35%, signal=65%
GOBP_CELL_GROWTH	306	0.315745	1.44424	0.003367	0.177879	1	3801	tags=41%, list=32%, signal=59%
GOBP_CELL_JUNCTION_ASSEMBLY	226	0.262185	1.16269	0.149112	0.43353	1	3911	tags=38%, list=33%, signal=55%
GOBP_CELL_JUNCTION_MAINTENANCE	18	0.481147	1.33461	0.128682	0.252985	1	4378	tags=56%, list=37%, signal=88%
GOBP_CELL_JUNCTION_ORGANIZATION	387	0.286825	1.3323	0.00670391	0.254358	1	3377	tags=33%, list=28%, signal=45%
GOBP_CELL_KILLING	54	0.373936	1.35826	0.0640327	0.235524	1	2847	tags=41%, list=24%, signal=53%
GOBP_CELL_MATRIX_ADHESION	145	0.278303	1.16281	0.190955	0.433581	1	4407	tags=42%, list=37%, signal=66%
GOBP_CELL_MATURATION	90	-0.260836	-1.15508	0.186992	0.502065	1	898	tags=13%, list=8%, signal=14%
GOBP_CELL_MIGRATION_INVOLVED_IN_SPROUTING_ANGIOGENESIS	41	0.305881	1.04105	0.393151	0.594867	1	3586	tags=37%, list=30%, signal=52%
GOBP_CELL_MORPHOGENESIS_INVOLVED_IN_DIFFERENTIATION	445	0.304373	1.43036	0	0.184012	1	2662	tags=27%, list=22%, signal=34%
GOBP_CELL_MORPHOGENESIS_INVOLVED_IN_NEURON_DIFFERENTIATION	351	0.310677	1.44594	0.00110742	0.17713	1	2662	tags=28%, list=22%, signal=36%
GOBP_CELL_PART_MORPHOGENESIS	403	0.291533	1.3618	0.00542299	0.233518	1	3579	tags=34%, list=30%, signal=47%
GOBP_CELL_PROJECTION_ASSEMBLY	412	0.192629	0.895811	0.76864	0.792048	1	3287	tags=28%, list=28%, signal=37%
GOBP_CELL_RECOGNITION	58	0.292517	1.08127	0.320937	0.537788	1	3340	tags=36%, list=28%, signal=50%
GOBP_CELL_REDOX_HOMEOSTASIS	31	0.383061	1.24109	0.161616	0.343847	1	4000	tags=48%, list=34%, signal=73%
GOBP_CELL_SUBSTRATE_ADHESION	227	0.208457	0.927276	0.639151	0.751786	1	4414	tags=37%, list=37%, signal=58%
GOBP_CELL_SUBSTRATE_JUNCTION_ORGANIZATION	87	0.343441	1.34976	0.0536649	0.240365	1	3883	tags=40%, list=33%, signal=59%
GOBP_CELL_SURFACE_RECEPTOR_SIGNALING_PATHWAY_INVOLVED_IN_CELL_CELL_SIGNALING	391	0.331144	1.5434	0	0.121749	1	4280	tags=46%, list=36%, signal=69%
GOBP_CELL_VOLUME_HOMEOSTASIS	15	-0.338461	-1.01117	0.428571	0.695264	1	406	tags=13%, list=3%, signal=14%
GOBP_CELLULAR_ALDEHYDE_METABOLIC_PROCESS	46	0.518378	1.80149	0	0.0280186	0.966	1129	tags=30%, list=9%, signal=33%
GOBP_CELLULAR_AMINO_ACID_BIOSYNTHETIC_PROCESS	49	-0.275717	-1.10569	0.292308	0.568878	1	1706	tags=24%, list=14%, signal=28%
GOBP_CELLULAR_AMINO_ACID_CATABOLIC_PROCESS	59	0.28782	1.05525	0.371585	0.574177	1	3971	tags=46%, list=33%, signal=68%
GOBP_CELLULAR_AMINO_ACID_METABOLIC_PROCESS	217	0.253921	1.11948	0.21522	0.487983	1	3717	tags=37%, list=31%, signal=53%
GOBP_CELLULAR_BIOGENIC_AMINE_METABOLIC_PROCESS	46	0.22343	0.784107	0.817266	0.911308	1	3835	tags=37%, list=32%, signal=54%
GOBP_CELLULAR_CARBOHYDRATE_BIOSYNTHETIC_PROCESS	54	0.459902	1.6745	0.00278552	0.0645725	1	3975	tags=57%, list=33%, signal=86%
GOBP_CELLULAR_CARBOHYDRATE_CATABOLIC_PROCESS	32	0.359378	1.1545	0.251412	0.444241	1	3709	tags=38%, list=31%, signal=54%
GOBP_CELLULAR_CARBOHYDRATE_METABOLIC_PROCESS	196	0.375883	1.62578	0	0.0853136	1	3754	tags=43%, list=31%, signal=62%
GOBP_CELLULAR_COMPONENT_ASSEMBLY_INVOLVED_IN_MORPHOGENESIS	51	-0.251397	-0.98963	0.454887	0.735928	1	576	tags=14%, list=5%, signal=14%
GOBP_CELLULAR_COMPONENT_DISASSEMBLY	434	0.295254	1.38857	0.00430108	0.21287	1	4609	tags=48%, list=39%, signal=76%
GOBP_CELLULAR_COMPONENT_DISASSEMBLY_INVOLVED_IN_EXECUTION_PHASE_OF_APOPTOSIS	23	0.307217	0.905171	0.617302	0.78031	1	3324	tags=39%, list=28%, signal=54%
GOBP_CELLULAR_COMPONENT_MAINTENANCE	42	0.381678	1.32489	0.09	0.260403	1	4378	tags=50%, list=37%, signal=79%
GOBP_CELLULAR_COMPONENT_MORPHOGENESIS	445	0.276898	1.29575	0.00858369	0.289539	1	3579	tags=34%, list=30%, signal=47%
GOBP_CELLULAR_DEFENSE_RESPONSE	18	-0.439651	-1.38644	0.120482	0.235197	1	1415	tags=22%, list=12%, signal=25%
GOBP_CELLULAR_EXTRAVASATION	22	-0.365037	-1.21158	0.201183	0.424122	1	1022	tags=18%, list=9%, signal=20%
GOBP_CELLULAR_GLUCAN_METABOLIC_PROCESS	47	0.364675	1.27448	0.117251	0.310697	1	3930	tags=43%, list=33%, signal=63%
GOBP_CELLULAR_GLUCOSE_HOMEOSTASIS	97	0.332591	1.33585	0.0518617	0.252534	1	2198	tags=28%, list=18%, signal=34%
GOBP_CELLULAR_HORMONE_METABOLIC_PROCESS	73	0.463021	1.75975	0	0.0395881	0.999	1393	tags=36%, list=12%, signal=40%
GOBP_CELLULAR_ION_HOMEOSTASIS	326	0.324327	1.49045	0	0.150572	1	3735	tags=42%, list=31%, signal=60%
GOBP_CELLULAR_IRON_ION_HOMEOSTASIS	55	0.456251	1.62146	0.00555556	0.0877386	1	3986	tags=55%, list=33%, signal=82%
GOBP_CELLULAR_KETONE_METABOLIC_PROCESS	174	0.429444	1.83438	0	0.0212795	0.906	2830	tags=43%, list=24%, signal=55%
GOBP_CELLULAR_LIPID_CATABOLIC_PROCESS	157	0.432718	1.85778	0	0.0164513	0.821	2092	tags=34%, list=18%, signal=41%
GOBP_CELLULAR_METABOLIC_COMPOUND_SALVAGE	26	-0.287804	-0.978655	0.477528	0.753881	1	1702	tags=23%, list=14%, signal=27%
GOBP_CELLULAR_MODIFIED_AMINO_ACID_BIOSYNTHETIC_PROCESS	33	0.394768	1.2982	0.141044	0.286806	1	4279	tags=52%, list=36%, signal=80%
GOBP_CELLULAR_MODIFIED_AMINO_ACID_CATABOLIC_PROCESS	16	0.529199	1.43499	0.0641628	0.182244	1	2641	tags=50%, list=22%, signal=64%
GOBP_CELLULAR_MODIFIED_AMINO_ACID_METABOLIC_PROCESS	123	0.391177	1.61469	0.00127389	0.0917319	1	3026	tags=41%, list=25%, signal=54%
GOBP_CELLULAR_MONOVALENT_INORGANIC_CATION_HOMEOSTASIS	69	0.332539	1.23025	0.155525	0.355526	1	3098	tags=35%, list=26%, signal=47%
GOBP_CELLULAR_OXIDANT_DETOXIFICATION	57	0.416028	1.49796	0.0231608	0.14563	1	2277	tags=39%, list=19%, signal=47%
GOBP_CELLULAR_PIGMENTATION	41	0.421976	1.44155	0.0417266	0.178937	1	4512	tags=54%, list=38%, signal=86%
GOBP_CELLULAR_PROCESS_INVOLVED_IN_REPRODUCTION_IN_MULTICELLULAR_ORGANISM	166	-0.385295	-1.88753	0	0.0158373	0.936	919	tags=18%, list=8%, signal=19%
GOBP_CELLULAR_PROTEIN_COMPLEX_DISASSEMBLY	181	0.295573	1.28349	0.0516827	0.300295	1	5149	tags=54%, list=43%, signal=94%
GOBP_CELLULAR_PROTEIN_CONTAINING_COMPLEX_LOCALIZATION	17	0.373952	1.03246	0.425897	0.607039	1	3250	tags=35%, list=27%, signal=48%
GOBP_CELLULAR_RESPIRATION	152	0.462093	1.95309	0	0.00733794	0.346	3533	tags=61%, list=30%, signal=86%
GOBP_CELLULAR_RESPONSE_TO_ABIOTIC_STIMULUS	222	0.206874	0.924261	0.647264	0.756561	1	3395	tags=31%, list=28%, signal=43%
GOBP_CELLULAR_RESPONSE_TO_ACID_CHEMICAL	47	0.306943	1.08238	0.351648	0.536757	1	3279	tags=36%, list=28%, signal=50%
GOBP_CELLULAR_RESPONSE_TO_ALCOHOL	55	0.403787	1.47	0.0222222	0.159273	1	2846	tags=44%, list=24%, signal=57%
GOBP_CELLULAR_RESPONSE_TO_ALKALOID	17	-0.632987	-1.85026	0.0160772	0.0206634	0.981	1246	tags=53%, list=10%, signal=59%
GOBP_CELLULAR_RESPONSE_TO_AMYLOID_BETA	24	0.225549	0.686672	0.895196	0.971339	1	4263	tags=54%, list=36%, signal=84%
GOBP_CELLULAR_RESPONSE_TO_ARSENIC_CONTAINING_SUBSTANCE	16	0.241301	0.661188	0.926145	0.97984	1	222	tags=6%, list=2%, signal=6%
GOBP_CELLULAR_RESPONSE_TO_BIOTIC_STIMULUS	121	-0.234553	-1.10742	0.211538	0.565292	1	1569	tags=21%, list=13%, signal=24%
GOBP_CELLULAR_RESPONSE_TO_CADMIUM_ION	20	-0.323744	-1.03483	0.433735	0.673309	1	872	tags=15%, list=7%, signal=16%
GOBP_CELLULAR_RESPONSE_TO_CALCIUM_ION	37	0.290642	0.966145	0.501412	0.698513	1	1216	tags=19%, list=10%, signal=21%
GOBP_CELLULAR_RESPONSE_TO_CAMP	30	0.329104	1.05771	0.377811	0.571599	1	1037	tags=17%, list=9%, signal=18%
GOBP_CELLULAR_RESPONSE_TO_CARBOHYDRATE_STIMULUS	91	0.325694	1.28734	0.0905459	0.296035	1	2052	tags=25%, list=17%, signal=30%
GOBP_CELLULAR_RESPONSE_TO_CHEMICAL_STRESS	248	0.274115	1.22379	0.0823666	0.36327	1	3533	tags=33%, list=30%, signal=46%
GOBP_CELLULAR_RESPONSE_TO_CORTICOSTEROID_STIMULUS	33	0.347181	1.11239	0.326501	0.496468	1	995	tags=18%, list=8%, signal=20%
GOBP_CELLULAR_RESPONSE_TO_DEXAMETHASONE_STIMULUS	21	-0.407153	-1.35775	0.105769	0.260149	1	1127	tags=24%, list=9%, signal=26%
GOBP_CELLULAR_RESPONSE_TO_DRUG	41	0.205574	0.706492	0.889209	0.964137	1	3357	tags=27%, list=28%, signal=37%
GOBP_CELLULAR_RESPONSE_TO_DSRNA	17	0.453567	1.23334	0.212443	0.351469	1	4029	tags=47%, list=34%, signal=71%
GOBP_CELLULAR_RESPONSE_TO_ESTRADIOL_STIMULUS	20	-0.23558	-0.741952	0.84472	0.993097	1	204	tags=10%, list=2%, signal=10%
GOBP_CELLULAR_RESPONSE_TO_EXTERNAL_STIMULUS	209	0.252848	1.11007	0.240763	0.498828	1	3456	tags=33%, list=29%, signal=45%
GOBP_CELLULAR_RESPONSE_TO_EXTRACELLULAR_STIMULUS	164	0.250453	1.08	0.307412	0.539776	1	1256	tags=16%, list=11%, signal=17%
GOBP_CELLULAR_RESPONSE_TO_FATTY_ACID	23	0.442639	1.31338	0.14158	0.270909	1	2011	tags=48%, list=17%, signal=57%
GOBP_CELLULAR_RESPONSE_TO_GAMMA_RADIATION	26	-0.31961	-1.08561	0.334416	0.600029	1	962	tags=15%, list=8%, signal=17%
GOBP_CELLULAR_RESPONSE_TO_GLUCOSE_STARVATION	39	0.155583	0.523402	0.998567	0.998768	1	3297	tags=26%, list=28%, signal=35%
GOBP_CELLULAR_RESPONSE_TO_GROWTH_HORMONE_STIMULUS	16	0.335875	0.909677	0.58626	0.774381	1	2198	tags=31%, list=18%, signal=38%
GOBP_CELLULAR_RESPONSE_TO_HEAT	91	0.334662	1.31193	0.0734312	0.272423	1	5118	tags=55%, list=43%, signal=96%
GOBP_CELLULAR_RESPONSE_TO_HORMONE_STIMULUS	396	0.296033	1.38415	0.0043956	0.216508	1	2990	tags=30%, list=25%, signal=39%
GOBP_CELLULAR_RESPONSE_TO_HYDROGEN_PEROXIDE	63	0.343415	1.26679	0.112732	0.31762	1	3378	tags=38%, list=28%, signal=53%
GOBP_CELLULAR_RESPONSE_TO_INORGANIC_SUBSTANCE	125	-0.20973	-1.01246	0.391705	0.69749	1	438	tags=9%, list=4%, signal=9%
GOBP_CELLULAR_RESPONSE_TO_INSULIN_STIMULUS	166	0.340721	1.45735	0.00248447	0.167642	1	2449	tags=28%, list=21%, signal=35%
GOBP_CELLULAR_RESPONSE_TO_INTERFERON_BETA	15	0.370906	0.984098	0.516871	0.673901	1	4427	tags=53%, list=37%, signal=85%
GOBP_CELLULAR_RESPONSE_TO_IONIZING_RADIATION	55	-0.380425	-1.54244	0.0335821	0.117729	1	1451	tags=25%, list=12%, signal=29%
GOBP_CELLULAR_RESPONSE_TO_KETONE	61	0.335388	1.22628	0.154483	0.36071	1	2063	tags=28%, list=17%, signal=34%
GOBP_CELLULAR_RESPONSE_TO_LIGHT_STIMULUS	89	0.28709	1.11623	0.271164	0.492386	1	3384	tags=37%, list=28%, signal=51%
GOBP_CELLULAR_RESPONSE_TO_LIPID	318	0.290373	1.32659	0.0208817	0.259081	1	2276	tags=24%, list=19%, signal=29%
GOBP_CELLULAR_RESPONSE_TO_LIPOPROTEIN_PARTICLE_STIMULUS	24	0.676948	2.05286	0	0.00186424	0.058	2138	tags=50%, list=18%, signal=61%
GOBP_CELLULAR_RESPONSE_TO_LOW_DENSITY_LIPOPROTEIN_PARTICLE_STIMULUS	15	0.771095	2.07627	0	0.00116564	0.033	1236	tags=53%, list=10%, signal=59%
GOBP_CELLULAR_RESPONSE_TO_MECHANICAL_STIMULUS	50	0.247257	0.865134	0.705219	0.827826	1	3047	tags=30%, list=26%, signal=40%
GOBP_CELLULAR_RESPONSE_TO_MOLECULE_OF_BACTERIAL_ORIGIN	103	-0.214793	-0.970155	0.506224	0.763402	1	1569	tags=20%, list=13%, signal=23%
GOBP_CELLULAR_RESPONSE_TO_NITROGEN_COMPOUND	425	0.299244	1.41358	0	0.194534	1	3147	tags=34%, list=26%, signal=44%
GOBP_CELLULAR_RESPONSE_TO_NUTRIENT	27	0.343522	1.07268	0.366619	0.550435	1	1156	tags=19%, list=10%, signal=20%
GOBP_CELLULAR_RESPONSE_TO_ORGANIC_CYCLIC_COMPOUND	339	0.304628	1.41111	0.00112486	0.196041	1	2696	tags=27%, list=23%, signal=34%
GOBP_CELLULAR_RESPONSE_TO_OSMOTIC_STRESS	28	0.319641	1.01023	0.430931	0.638324	1	2847	tags=25%, list=24%, signal=33%
GOBP_CELLULAR_RESPONSE_TO_OXYGEN_LEVELS	168	0.324077	1.40084	0.0170732	0.204349	1	3576	tags=44%, list=30%, signal=62%
GOBP_CELLULAR_RESPONSE_TO_PEPTIDE	258	0.292187	1.32091	0.0177096	0.263636	1	3135	tags=34%, list=26%, signal=45%
GOBP_CELLULAR_RESPONSE_TO_PEPTIDE_HORMONE_STIMULUS	218	0.304313	1.34112	0.0209302	0.247719	1	2970	tags=32%, list=25%, signal=41%
GOBP_CELLULAR_RESPONSE_TO_RADIATION	135	-0.229108	-1.08631	0.235294	0.600174	1	719	tags=11%, list=6%, signal=12%
GOBP_CELLULAR_RESPONSE_TO_REACTIVE_OXYGEN_SPECIES	111	0.299131	1.21601	0.131339	0.372094	1	3378	tags=37%, list=28%, signal=51%
GOBP_CELLULAR_RESPONSE_TO_RETINOIC_ACID	28	0.256189	0.807835	0.767475	0.891533	1	1219	tags=14%, list=10%, signal=16%
GOBP_CELLULAR_RESPONSE_TO_STARVATION	118	0.301151	1.24097	0.0907944	0.34376	1	3456	tags=35%, list=29%, signal=48%
GOBP_CELLULAR_RESPONSE_TO_STEROID_HORMONE_STIMULUS	136	0.283471	1.19032	0.136882	0.400158	1	2457	tags=23%, list=21%, signal=28%
GOBP_CELLULAR_RESPONSE_TO_STEROL	15	0.756308	2.01358	0	0.00300268	0.121	2381	tags=80%, list=20%, signal=100%
GOBP_CELLULAR_RESPONSE_TO_TOPOLOGICALLY_INCORRECT_PROTEIN	138	0.322122	1.35296	0.0358467	0.238322	1	3396	tags=32%, list=28%, signal=44%
GOBP_CELLULAR_RESPONSE_TO_TOXIC_SUBSTANCE	70	0.45505	1.69331	0.00280505	0.0596145	1	2277	tags=41%, list=19%, signal=51%
GOBP_CELLULAR_RESPONSE_TO_UV	72	0.254655	0.968101	0.517663	0.697139	1	3384	tags=35%, list=28%, signal=48%
GOBP_CELLULAR_RESPONSE_TO_VASCULAR_ENDOTHELIAL_GROWTH_FACTOR_STIMULUS	42	0.363179	1.25544	0.165254	0.328015	1	3271	tags=36%, list=27%, signal=49%
GOBP_CELLULAR_RESPONSE_TO_VIRUS	48	0.311468	1.10989	0.28169	0.498983	1	2617	tags=25%, list=22%, signal=32%
GOBP_CELLULAR_RESPONSE_TO_VITAMIN	16	0.374589	1.01675	0.460507	0.629136	1	520	tags=19%, list=4%, signal=20%
GOBP_CELLULAR_SENESCENCE	54	0.159364	0.575152	0.985095	0.994848	1	4599	tags=35%, list=39%, signal=57%
GOBP_CELLULAR_TRANSITION_METAL_ION_HOMEOSTASIS	80	0.450823	1.72413	0.00133333	0.0504855	1	3986	tags=56%, list=33%, signal=84%
GOBP_CENTRAL_NERVOUS_SYSTEM_NEURON_AXONOGENESIS	23	0.352864	1.06558	0.397914	0.559865	1	2343	tags=26%, list=20%, signal=32%
GOBP_CENTRAL_NERVOUS_SYSTEM_NEURON_DEVELOPMENT	48	0.216945	0.755117	0.845946	0.936334	1	2343	tags=21%, list=20%, signal=26%
GOBP_CENTRAL_NERVOUS_SYSTEM_NEURON_DIFFERENTIATION	86	0.26387	1.02042	0.43433	0.623509	1	2652	tags=27%, list=22%, signal=34%
GOBP_CENTRAL_NERVOUS_SYSTEM_PROJECTION_NEURON_AXONOGENESIS	16	0.290125	0.781324	0.773392	0.912379	1	96	tags=6%, list=1%, signal=6%
GOBP_CENTRIOLE_ASSEMBLY	40	-0.369806	-1.40865	0.0543131	0.216422	1	1789	tags=30%, list=15%, signal=35%
GOBP_CENTROMERE_COMPLEX_ASSEMBLY	40	-0.78796	-3.00104	0	0	0	547	tags=50%, list=5%, signal=52%
GOBP_CENTROSOME_DUPLICATION	65	-0.35098	-1.4733	0.00813008	0.161662	1	1789	tags=26%, list=15%, signal=31%
GOBP_CERAMIDE_BIOSYNTHETIC_PROCESS	44	0.350855	1.22833	0.183217	0.357449	1	3378	tags=45%, list=28%, signal=63%
GOBP_CERAMIDE_CATABOLIC_PROCESS	16	0.374116	1.02283	0.424658	0.621425	1	1527	tags=19%, list=13%, signal=21%
GOBP_CERAMIDE_METABOLIC_PROCESS	68	0.345515	1.30037	0.102351	0.285051	1	4523	tags=54%, list=38%, signal=87%
GOBP_CEREBELLAR_CORTEX_DEVELOPMENT	26	0.438665	1.35823	0.102098	0.235401	1	2652	tags=42%, list=22%, signal=54%
GOBP_CEREBELLAR_CORTEX_MORPHOGENESIS	18	0.38031	1.0722	0.377811	0.55098	1	2652	tags=39%, list=22%, signal=50%
GOBP_CEREBRAL_CORTEX_CELL_MIGRATION	25	0.264347	0.80071	0.757396	0.896892	1	783	tags=12%, list=7%, signal=13%
GOBP_CEREBRAL_CORTEX_DEVELOPMENT	72	0.26646	1.00054	0.460598	0.650301	1	4350	tags=42%, list=36%, signal=65%
GOBP_CEREBRAL_CORTEX_RADIALLY_ORIENTED_CELL_MIGRATION	19	0.298298	0.839538	0.667176	0.857829	1	456	tags=11%, list=4%, signal=11%
GOBP_CHAPERONE_COFACTOR_DEPENDENT_PROTEIN_REFOLDING	24	0.445283	1.35294	0.0974513	0.238208	1	4904	tags=58%, list=41%, signal=99%
GOBP_CHAPERONE_MEDIATED_PROTEIN_COMPLEX_ASSEMBLY	18	0.502803	1.41539	0.0850746	0.193517	1	3165	tags=50%, list=27%, signal=68%
GOBP_CHAPERONE_MEDIATED_PROTEIN_FOLDING	50	0.431442	1.54253	0.0122951	0.121442	1	4990	tags=62%, list=42%, signal=106%
GOBP_CHEMICAL_SYNAPTIC_TRANSMISSION_POSTSYNAPTIC	37	0.205894	0.689897	0.927954	0.969702	1	2408	tags=24%, list=20%, signal=30%
GOBP_CHEMOKINE_PRODUCTION	43	-0.277771	-1.05999	0.362989	0.636759	1	494	tags=12%, list=4%, signal=12%
GOBP_CHLORIDE_TRANSPORT	40	0.473088	1.61042	0.00843882	0.0927219	1	1788	tags=38%, list=15%, signal=44%
GOBP_CHOLESTEROL_EFFLUX	29	0.47437	1.48437	0.0427729	0.153673	1	1818	tags=38%, list=15%, signal=45%
GOBP_CHONDROCYTE_DEVELOPMENT	17	0.252358	0.698326	0.845008	0.967799	1	3456	tags=35%, list=29%, signal=50%
GOBP_CHONDROCYTE_DIFFERENTIATION	56	0.35098	1.28256	0.108219	0.30089	1	2889	tags=34%, list=24%, signal=45%
GOBP_CHONDROITIN_SULFATE_BIOSYNTHETIC_PROCESS	15	0.336324	0.908075	0.589041	0.777073	1	2613	tags=33%, list=22%, signal=43%
GOBP_CHONDROITIN_SULFATE_PROTEOGLYCAN_BIOSYNTHETIC_PROCESS	17	0.308815	0.853621	0.666667	0.842405	1	2613	tags=29%, list=22%, signal=38%
GOBP_CHONDROITIN_SULFATE_PROTEOGLYCAN_METABOLIC_PROCESS	23	0.354998	1.05743	0.39497	0.57212	1	1695	tags=26%, list=14%, signal=30%
GOBP_CHROMATIN_ASSEMBLY_OR_DISASSEMBLY	124	-0.4064	-1.89772	0	0.0147483	0.92	1160	tags=23%, list=10%, signal=25%
GOBP_CHROMATIN_DISASSEMBLY	16	0.284917	0.772173	0.780415	0.921426	1	2033	tags=25%, list=17%, signal=30%
GOBP_CHROMATIN_ORGANIZATION_INVOLVED_IN_REGULATION_OF_TRANSCRIPTION	74	0.189368	0.726677	0.909333	0.953927	1	5363	tags=49%, list=45%, signal=88%
GOBP_CHROMATIN_REMODELING	157	-0.314286	-1.54431	0	0.116788	1	547	tags=13%, list=5%, signal=14%
GOBP_CHROMATIN_REMODELING_AT_CENTROMERE	31	-0.795076	-2.89287	0	0	0	547	tags=55%, list=5%, signal=57%
GOBP_CHROMATIN_SILENCING	34	-0.183689	-0.645945	0.973064	1	1	1045	tags=12%, list=9%, signal=13%
GOBP_CHROMOSOME_CONDENSATION	25	-0.662643	-2.1916	0	0.000936713	0.104	612	tags=40%, list=5%, signal=42%
GOBP_CHROMOSOME_LOCALIZATION	68	-0.576379	-2.46996	0	0	0	448	tags=25%, list=4%, signal=26%
GOBP_CHROMOSOME_ORGANIZATION_INVOLVED_IN_MEIOTIC_CELL_CYCLE	33	-0.74029	-2.7229	0	0	0	746	tags=39%, list=6%, signal=42%
GOBP_CHROMOSOME_SEGREGATION	258	-0.594213	-3.10295	0	0	0	615	tags=27%, list=5%, signal=28%
GOBP_CHROMOSOME_SEPARATION	78	-0.641507	-2.77169	0	0	0	594	tags=32%, list=5%, signal=34%
GOBP_CILIARY_BASAL_BODY_PLASMA_MEMBRANE_DOCKING	91	-0.198723	-0.892482	0.721992	0.884191	1	1689	tags=20%, list=14%, signal=23%
GOBP_CILIUM_MOVEMENT	65	-0.272925	-1.16155	0.203065	0.491028	1	1668	tags=25%, list=14%, signal=28%
GOBP_CILIUM_OR_FLAGELLUM_DEPENDENT_CELL_MOTILITY	46	-0.247473	-0.973709	0.549645	0.759725	1	1644	tags=20%, list=14%, signal=23%
GOBP_CILIUM_ORGANIZATION	283	0.180329	0.81848	0.90992	0.88111	1	4207	tags=35%, list=35%, signal=52%
GOBP_CIRCADIAN_REGULATION_OF_GENE_EXPRESSION	54	-0.162906	-0.666203	0.982759	1	1	881	tags=9%, list=7%, signal=10%
GOBP_CIRCADIAN_RHYTHM	149	-0.209211	-1.02033	0.335135	0.688081	1	1040	tags=12%, list=9%, signal=13%
GOBP_CIRCULATORY_SYSTEM_PROCESS	276	0.286953	1.30373	0.017341	0.282423	1	2387	tags=26%, list=20%, signal=32%
GOBP_CLATHRIN_DEPENDENT_ENDOCYTOSIS	40	0.309155	1.05447	0.391061	0.57494	1	2532	tags=28%, list=21%, signal=35%
GOBP_CLEAVAGE_INVOLVED_IN_RRNA_PROCESSING	26	0.158974	0.488917	0.989691	0.999778	1	5185	tags=35%, list=43%, signal=61%
GOBP_COAGULATION	180	0.23519	1.01199	0.439904	0.635797	1	3284	tags=29%, list=28%, signal=40%
GOBP_COCHLEA_DEVELOPMENT	18	-0.263578	-0.825018	0.736364	0.95189	1	446	tags=11%, list=4%, signal=12%
GOBP_COGNITION	136	0.212797	0.88819	0.73375	0.802152	1	3581	tags=32%, list=30%, signal=46%
GOBP_COLLAGEN_BIOSYNTHETIC_PROCESS	28	0.454659	1.437	0.0498489	0.180713	1	2771	tags=46%, list=23%, signal=60%
GOBP_COLLAGEN_CATABOLIC_PROCESS	26	0.390767	1.19984	0.194564	0.390576	1	1585	tags=35%, list=13%, signal=40%
GOBP_COLLAGEN_FIBRIL_ORGANIZATION	30	0.295311	0.939902	0.555556	0.73323	1	1914	tags=30%, list=16%, signal=36%
GOBP_COLLAGEN_METABOLIC_PROCESS	59	0.407393	1.50194	0.0220994	0.142585	1	2842	tags=44%, list=24%, signal=58%
GOBP_COLLATERAL_SPROUTING	16	0.549017	1.5061	0.0528771	0.139484	1	3195	tags=56%, list=27%, signal=77%
GOBP_COLUMNAR_CUBOIDAL_EPITHELIAL_CELL_DEVELOPMENT	27	0.216256	0.679674	0.914986	0.973856	1	3930	tags=33%, list=33%, signal=50%
GOBP_COLUMNAR_CUBOIDAL_EPITHELIAL_CELL_DIFFERENTIATION	47	-0.20915	-0.82712	0.775862	0.949788	1	1122	tags=15%, list=9%, signal=16%
GOBP_COMPLEMENT_ACTIVATION	24	0.23632	0.714462	0.87538	0.960637	1	2911	tags=29%, list=24%, signal=39%
GOBP_CONNECTIVE_TISSUE_DEVELOPMENT	134	0.299112	1.24103	0.0966123	0.343799	1	2125	tags=24%, list=18%, signal=29%
GOBP_COPII_COATED_VESICLE_BUDDING	62	0.454104	1.69106	0.00136426	0.0601882	1	4164	tags=50%, list=35%, signal=76%
GOBP_COPII_COATED_VESICLE_CARGO_LOADING	15	0.626486	1.68712	0.00890208	0.061387	1	2297	tags=53%, list=19%, signal=66%
GOBP_COPPER_ION_HOMEOSTASIS	15	0.622242	1.68176	0.00775194	0.0632383	1	2691	tags=60%, list=23%, signal=77%
GOBP_CORNIFICATION	22	0.217857	0.639365	0.935385	0.985129	1	2788	tags=27%, list=23%, signal=36%
GOBP_CORONARY_VASCULATURE_DEVELOPMENT	30	0.292247	0.912753	0.609792	0.770302	1	3642	tags=30%, list=31%, signal=43%
GOBP_CORTICAL_ACTIN_CYTOSKELETON_ORGANIZATION	32	0.276611	0.899595	0.62358	0.787727	1	953	tags=19%, list=8%, signal=20%
GOBP_CORTICAL_CYTOSKELETON_ORGANIZATION	47	0.230846	0.818846	0.742489	0.881022	1	2254	tags=23%, list=19%, signal=29%
GOBP_COTRANSLATIONAL_PROTEIN_TARGETING_TO_MEMBRANE	96	0.492533	1.92681	0	0.00876089	0.458	4408	tags=74%, list=37%, signal=116%
GOBP_COVALENT_CHROMATIN_MODIFICATION	374	0.21184	0.983523	0.526894	0.674607	1	5227	tags=45%, list=44%, signal=78%
GOBP_CRANIAL_NERVE_DEVELOPMENT	21	-0.310081	-0.969396	0.503068	0.764679	1	2012	tags=33%, list=17%, signal=40%
GOBP_CRANIAL_SKELETAL_SYSTEM_DEVELOPMENT	41	0.334923	1.13139	0.288406	0.474948	1	1571	tags=24%, list=13%, signal=28%
GOBP_CRISTAE_FORMATION	15	0.563386	1.53367	0.0298063	0.125489	1	4611	tags=73%, list=39%, signal=119%
GOBP_CYCLIC_NUCLEOTIDE_MEDIATED_SIGNALING	42	0.278033	0.953179	0.540084	0.716564	1	2178	tags=26%, list=18%, signal=32%
GOBP_CYCLIC_NUCLEOTIDE_METABOLIC_PROCESS	18	-0.60529	-1.85186	0.00293255	0.0205069	0.979	861	tags=33%, list=7%, signal=36%
GOBP_CYTOCHROME_COMPLEX_ASSEMBLY	31	0.396863	1.26023	0.142857	0.324535	1	4012	tags=52%, list=34%, signal=78%
GOBP_CYTOKINE_MEDIATED_SIGNALING_PATHWAY	449	0.273129	1.2875	0.0140237	0.296021	1	2786	tags=28%, list=23%, signal=35%
GOBP_CYTOKINE_PRODUCTION	401	0.251349	1.17298	0.101862	0.419579	1	2635	tags=27%, list=22%, signal=33%
GOBP_CYTOKINE_PRODUCTION_INVOLVED_IN_IMMUNE_RESPONSE	46	0.297114	1.03012	0.431786	0.610579	1	3085	tags=30%, list=26%, signal=41%
GOBP_CYTOKINE_PRODUCTION_INVOLVED_IN_INFLAMMATORY_RESPONSE	28	0.29724	0.929926	0.575931	0.748256	1	4005	tags=54%, list=34%, signal=80%
GOBP_CYTOKINESIS	122	-0.360719	-1.69583	0	0.0533499	1	823	tags=19%, list=7%, signal=20%
GOBP_CYTOKINETIC_PROCESS	33	-0.489097	-1.78913	0.00641026	0.0308118	0.997	307	tags=18%, list=3%, signal=19%
GOBP_CYTOPLASMIC_MICROTUBULE_ORGANIZATION	49	0.205114	0.728181	0.904762	0.953156	1	4067	tags=35%, list=34%, signal=52%
GOBP_CYTOPLASMIC_PATTERN_RECOGNITION_RECEPTOR_SIGNALING_PATHWAY	57	0.23918	0.861865	0.710306	0.832153	1	4147	tags=33%, list=35%, signal=51%
GOBP_CYTOPLASMIC_PATTERN_RECOGNITION_RECEPTOR_SIGNALING_PATHWAY_IN_RESPONSE_TO_VIRUS	26	0.287787	0.888365	0.610119	0.802147	1	862	tags=12%, list=7%, signal=12%
GOBP_CYTOPLASMIC_SEQUESTERING_OF_PROTEIN	20	0.39098	1.1168	0.316418	0.491856	1	2878	tags=40%, list=24%, signal=53%
GOBP_CYTOPLASMIC_TRANSLATION	92	0.381391	1.48844	0.0191571	0.151715	1	5270	tags=58%, list=44%, signal=102%
GOBP_CYTOPLASMIC_TRANSLATIONAL_INITIATION	32	0.32908	1.06308	0.366856	0.563415	1	5800	tags=56%, list=49%, signal=109%
GOBP_CYTOSKELETON_DEPENDENT_CYTOKINESIS	68	-0.443432	-1.87581	0	0.0172529	0.952	823	tags=22%, list=7%, signal=24%
GOBP_CYTOSKELETON_DEPENDENT_INTRACELLULAR_TRANSPORT	155	0.368928	1.57477	0	0.11009	1	4212	tags=48%, list=35%, signal=74%
GOBP_CYTOSOLIC_CALCIUM_ION_TRANSPORT	75	0.311068	1.19618	0.166667	0.393277	1	4284	tags=47%, list=36%, signal=72%
GOBP_CYTOSOLIC_TRANSPORT	133	0.381999	1.61173	0	0.0925868	1	4241	tags=47%, list=36%, signal=73%
GOBP_DE_NOVO_PROTEIN_FOLDING	32	0.3878	1.25472	0.155198	0.328582	1	4904	tags=53%, list=41%, signal=90%
GOBP_DEFENSE_RESPONSE_TO_BACTERIUM	81	0.32704	1.25742	0.128818	0.326375	1	2584	tags=32%, list=22%, signal=41%
GOBP_DEFENSE_RESPONSE_TO_GRAM_NEGATIVE_BACTERIUM	23	0.358287	1.06331	0.40625	0.563489	1	2416	tags=43%, list=20%, signal=54%
GOBP_DEFENSE_RESPONSE_TO_GRAM_POSITIVE_BACTERIUM	30	0.245753	0.778913	0.823446	0.914727	1	524	tags=13%, list=4%, signal=14%
GOBP_DEFENSE_RESPONSE_TO_VIRUS	147	0.258564	1.08722	0.296433	0.529642	1	2294	tags=21%, list=19%, signal=26%
GOBP_DEMETHYLATION	46	0.251488	0.874032	0.699291	0.817452	1	2521	tags=20%, list=21%, signal=25%
GOBP_DENDRITE_DEVELOPMENT	162	0.293192	1.24549	0.0928571	0.338564	1	2632	tags=28%, list=22%, signal=35%
GOBP_DENDRITE_EXTENSION	16	0.291422	0.802857	0.746201	0.895922	1	2509	tags=31%, list=21%, signal=40%
GOBP_DENDRITE_MORPHOGENESIS	99	0.307074	1.22463	0.130092	0.361965	1	4065	tags=38%, list=34%, signal=58%
GOBP_DENDRITIC_CELL_DIFFERENTIATION	20	-0.38811	-1.24783	0.170149	0.379114	1	23	tags=10%, list=0%, signal=10%
GOBP_DENDRITIC_SPINE_DEVELOPMENT	71	0.36739	1.40872	0.0440771	0.197584	1	2632	tags=31%, list=22%, signal=40%
GOBP_DENDRITIC_SPINE_MAINTENANCE	16	0.398563	1.09209	0.370031	0.522429	1	3770	tags=50%, list=32%, signal=73%
GOBP_DENDRITIC_SPINE_MORPHOGENESIS	40	0.300355	1.01258	0.451303	0.634689	1	5835	tags=55%, list=49%, signal=107%
GOBP_DEOXYRIBONUCLEOTIDE_METABOLIC_PROCESS	32	-0.393512	-1.4264	0.0383481	0.200267	1	1781	tags=34%, list=15%, signal=40%
GOBP_DEOXYRIBOSE_PHOSPHATE_CATABOLIC_PROCESS	22	-0.300195	-0.975283	0.5	0.756954	1	1734	tags=32%, list=15%, signal=37%
GOBP_DEPHOSPHORYLATION	345	0.268191	1.24122	0.0505051	0.343703	1	4295	tags=41%, list=36%, signal=62%
GOBP_DETECTION_OF_ABIOTIC_STIMULUS	54	0.40746	1.45565	0.0233838	0.168985	1	4063	tags=56%, list=34%, signal=84%
GOBP_DETECTION_OF_BIOTIC_STIMULUS	19	-0.191075	-0.599901	0.961078	0.999575	1	1696	tags=21%, list=14%, signal=25%
GOBP_DETECTION_OF_CHEMICAL_STIMULUS	35	-0.260886	-0.955208	0.511628	0.788411	1	1696	tags=34%, list=14%, signal=40%
GOBP_DETECTION_OF_LIGHT_STIMULUS	29	0.566193	1.79076	0	0.0304497	0.977	3919	tags=62%, list=33%, signal=92%
GOBP_DETECTION_OF_MECHANICAL_STIMULUS	20	0.397552	1.15841	0.254902	0.439955	1	2719	tags=40%, list=23%, signal=52%
GOBP_DETECTION_OF_STIMULUS	135	0.304712	1.26323	0.0903541	0.322009	1	3239	tags=38%, list=27%, signal=51%
GOBP_DETECTION_OF_STIMULUS_INVOLVED_IN_SENSORY_PERCEPTION	39	0.297676	1.01034	0.434532	0.63839	1	1538	tags=23%, list=13%, signal=26%
GOBP_DETERMINATION_OF_ADULT_LIFESPAN	16	-0.343628	-1.01114	0.466077	0.69434	1	288	tags=13%, list=2%, signal=13%
GOBP_DETOXIFICATION	73	0.420841	1.60602	0.00544959	0.095932	1	2277	tags=40%, list=19%, signal=49%
GOBP_DEVELOPMENT_OF_PRIMARY_FEMALE_SEXUAL_CHARACTERISTICS	64	0.305582	1.16328	0.217391	0.433126	1	2460	tags=30%, list=21%, signal=37%
GOBP_DEVELOPMENT_OF_PRIMARY_SEXUAL_CHARACTERISTICS	126	0.23388	0.959585	0.54955	0.707784	1	1164	tags=14%, list=10%, signal=16%
GOBP_DEVELOPMENTAL_CELL_GROWTH	135	0.337736	1.38961	0.0227273	0.212182	1	2662	tags=32%, list=22%, signal=41%
GOBP_DEVELOPMENTAL_GROWTH	373	0.265241	1.2329	0.0618785	0.351963	1	2889	tags=30%, list=24%, signal=38%
GOBP_DEVELOPMENTAL_GROWTH_INVOLVED_IN_MORPHOGENESIS	137	0.308057	1.28446	0.0628931	0.298955	1	2662	tags=31%, list=22%, signal=40%
GOBP_DEVELOPMENTAL_MATURATION	145	0.262094	1.12483	0.21125	0.482935	1	3045	tags=35%, list=26%, signal=47%
GOBP_DEVELOPMENTAL_PIGMENTATION	27	0.476434	1.45381	0.0500759	0.170381	1	5011	tags=70%, list=42%, signal=121%
GOBP_DEVELOPMENTAL_PROCESS_INVOLVED_IN_REPRODUCTION	498	-0.202278	-1.12934	0.0666667	0.533311	1	1041	tags=11%, list=9%, signal=12%
GOBP_DIACYLGLYCEROL_METABOLIC_PROCESS	20	0.449018	1.29855	0.14759	0.28662	1	3309	tags=50%, list=28%, signal=69%
GOBP_DICARBOXYLIC_ACID_METABOLIC_PROCESS	61	0.255205	0.931893	0.563612	0.745797	1	1911	tags=26%, list=16%, signal=31%
GOBP_DICARBOXYLIC_ACID_TRANSPORT	54	0.335614	1.18456	0.209335	0.407028	1	2479	tags=31%, list=21%, signal=40%
GOBP_DIENCEPHALON_DEVELOPMENT	23	0.347	1.04404	0.405605	0.591611	1	4598	tags=61%, list=39%, signal=99%
GOBP_DIGESTION	41	0.378162	1.28127	0.144056	0.302485	1	1393	tags=24%, list=12%, signal=28%
GOBP_DIGESTIVE_SYSTEM_DEVELOPMENT	68	0.242602	0.919754	0.596796	0.763336	1	1876	tags=21%, list=16%, signal=24%
GOBP_DIGESTIVE_SYSTEM_PROCESS	36	0.44598	1.48145	0.0316092	0.153941	1	4491	tags=58%, list=38%, signal=93%
GOBP_DIGESTIVE_TRACT_MORPHOGENESIS	21	0.267485	0.781482	0.784024	0.912533	1	5911	tags=71%, list=50%, signal=141%
GOBP_DIOL_BIOSYNTHETIC_PROCESS	15	0.483163	1.29278	0.158055	0.291469	1	3406	tags=47%, list=29%, signal=65%
GOBP_DIOL_METABOLIC_PROCESS	20	0.392042	1.12915	0.309558	0.477489	1	3406	tags=40%, list=29%, signal=56%
GOBP_DIVALENT_INORGANIC_CATION_HOMEOSTASIS	210	0.308589	1.36114	0.0153483	0.233849	1	3929	tags=44%, list=33%, signal=65%
GOBP_DNA_BIOSYNTHETIC_PROCESS	155	-0.225853	-1.11625	0.180412	0.553782	1	839	tags=11%, list=7%, signal=12%
GOBP_DNA_CATABOLIC_PROCESS	30	0.349955	1.12631	0.3	0.481654	1	3324	tags=37%, list=28%, signal=51%
GOBP_DNA_CATABOLIC_PROCESS_ENDONUCLEOLYTIC	22	0.404878	1.18445	0.244118	0.406784	1	3324	tags=45%, list=28%, signal=63%
GOBP_DNA_CONFORMATION_CHANGE	233	-0.437194	-2.274	0	0.000321927	0.032	1113	tags=25%, list=9%, signal=27%
GOBP_DNA_DAMAGE_RESPONSE_DETECTION_OF_DNA_DAMAGE	36	-0.256061	-0.931522	0.561462	0.820659	1	1405	tags=22%, list=12%, signal=25%
GOBP_DNA_DAMAGE_RESPONSE_SIGNAL_TRANSDUCTION_BY_P53_CLASS_MEDIATOR	88	-0.289743	-1.29899	0.0598291	0.314629	1	714	tags=14%, list=6%, signal=14%
GOBP_DNA_DAMAGE_RESPONSE_SIGNAL_TRANSDUCTION_RESULTING_IN_TRANSCRIPTION	15	0.373658	1.01417	0.453718	0.632799	1	4430	tags=60%, list=37%, signal=95%
GOBP_DNA_DEALKYLATION	20	0.235854	0.676729	0.892655	0.974947	1	2148	tags=15%, list=18%, signal=18%
GOBP_DNA_DEMETHYLATION	15	0.333437	0.894136	0.608025	0.794075	1	1988	tags=13%, list=17%, signal=16%
GOBP_DNA_DEPENDENT_DNA_REPLICATION	139	-0.464152	-2.22371	0	0.000562869	0.06	1559	tags=31%, list=13%, signal=35%
GOBP_DNA_DEPENDENT_DNA_REPLICATION_MAINTENANCE_OF_FIDELITY	41	-0.632853	-2.38886	0	3.61997e-05	0.002	988	tags=34%, list=8%, signal=37%
GOBP_DNA_DOUBLE_STRAND_BREAK_PROCESSING	21	-0.405931	-1.33801	0.100295	0.281979	1	1026	tags=24%, list=9%, signal=26%
GOBP_DNA_GEOMETRIC_CHANGE	102	-0.380964	-1.76734	0	0.0358831	0.998	988	tags=23%, list=8%, signal=24%
GOBP_DNA_INTEGRITY_CHECKPOINT	140	-0.393038	-1.87815	0	0.0170582	0.951	968	tags=20%, list=8%, signal=22%
GOBP_DNA_METHYLATION	46	0.215327	0.746374	0.881356	0.942319	1	543	tags=11%, list=5%, signal=11%
GOBP_DNA_METHYLATION_OR_DEMETHYLATION	59	0.226698	0.840555	0.74094	0.856474	1	543	tags=10%, list=5%, signal=11%
GOBP_DNA_MODIFICATION	80	0.164067	0.628772	0.975968	0.986816	1	543	tags=8%, list=5%, signal=8%
GOBP_DNA_PACKAGING	134	-0.499352	-2.41464	0	2.54893e-05	0.001	776	tags=26%, list=7%, signal=28%
GOBP_DNA_RECOMBINATION	212	-0.450535	-2.30317	0	0.000190371	0.018	1138	tags=24%, list=10%, signal=26%
GOBP_DNA_REPAIR	469	-0.307753	-1.72309	0	0.0456751	1	989	tags=16%, list=8%, signal=17%
GOBP_DNA_REPLICATION	246	-0.426725	-2.21301	0	0.000709775	0.075	1026	tags=22%, list=9%, signal=24%
GOBP_DNA_REPLICATION_CHECKPOINT	15	-0.801562	-2.46614	0	0	0	1296	tags=60%, list=11%, signal=67%
GOBP_DNA_REPLICATION_INDEPENDENT_NUCLEOSOME_ORGANIZATION	38	-0.739431	-2.78067	0	0	0	547	tags=47%, list=5%, signal=49%
GOBP_DNA_REPLICATION_INITIATION	38	-0.542285	-2.06982	0	0.00296057	0.354	1471	tags=39%, list=12%, signal=45%
GOBP_DNA_STRAND_ELONGATION	25	-0.569288	-1.92353	0	0.012139	0.876	1383	tags=40%, list=12%, signal=45%
GOBP_DNA_STRAND_ELONGATION_INVOLVED_IN_DNA_REPLICATION	18	-0.612507	-1.85916	0.00578035	0.0195884	0.973	1383	tags=56%, list=12%, signal=63%
GOBP_DNA_SYNTHESIS_INVOLVED_IN_DNA_REPAIR	46	-0.278129	-1.09515	0.307971	0.582658	1	1405	tags=22%, list=12%, signal=25%
GOBP_DNA_TEMPLATED_TRANSCRIPTION_ELONGATION	103	0.279428	1.10717	0.276923	0.501638	1	5712	tags=56%, list=48%, signal=107%
GOBP_DNA_TEMPLATED_TRANSCRIPTION_INITIATION	191	0.236542	1.03232	0.377751	0.607042	1	3732	tags=33%, list=31%, signal=47%
GOBP_DNA_TEMPLATED_TRANSCRIPTION_TERMINATION	68	0.30901	1.14729	0.244386	0.454008	1	3342	tags=28%, list=28%, signal=39%
GOBP_DNA_UNWINDING_INVOLVED_IN_DNA_REPLICATION	15	-0.616527	-1.83417	0.00568182	0.0227374	0.992	962	tags=40%, list=8%, signal=43%
GOBP_DOPAMINE_METABOLIC_PROCESS	15	0.294584	0.805747	0.740088	0.893298	1	2990	tags=33%, list=25%, signal=44%
GOBP_DOPAMINE_RECEPTOR_SIGNALING_PATHWAY	22	0.464429	1.37281	0.0960366	0.224582	1	2985	tags=45%, list=25%, signal=61%
GOBP_DOPAMINERGIC_NEURON_DIFFERENTIATION	15	0.403006	1.08406	0.376344	0.5341	1	3945	tags=53%, list=33%, signal=80%
GOBP_DORSAL_VENTRAL_NEURAL_TUBE_PATTERNING	16	0.396299	1.07349	0.370091	0.549043	1	1752	tags=31%, list=15%, signal=37%
GOBP_DORSAL_VENTRAL_PATTERN_FORMATION	31	0.217464	0.700827	0.906977	0.966294	1	2889	tags=26%, list=24%, signal=34%
GOBP_DOUBLE_STRAND_BREAK_REPAIR	209	-0.423332	-2.1376	0	0.0014895	0.174	1576	tags=28%, list=13%, signal=32%
GOBP_DRUG_METABOLIC_PROCESS	19	0.529768	1.49509	0.0282738	0.147658	1	2711	tags=58%, list=23%, signal=75%
GOBP_EAR_DEVELOPMENT	89	0.241483	0.948897	0.56193	0.722323	1	1534	tags=17%, list=13%, signal=19%
GOBP_EAR_MORPHOGENESIS	44	0.29698	1.01125	0.459689	0.636766	1	1521	tags=20%, list=13%, signal=23%
GOBP_ELECTRON_TRANSPORT_CHAIN	133	0.485756	2.01883	0	0.00298549	0.108	3216	tags=61%, list=27%, signal=82%
GOBP_EMBRYO_DEVELOPMENT_ENDING_IN_BIRTH_OR_EGG_HATCHING	387	0.196624	0.919369	0.703333	0.763687	1	3391	tags=30%, list=28%, signal=41%
GOBP_EMBRYO_IMPLANTATION	27	0.511223	1.57586	0.0147493	0.110136	1	956	tags=30%, list=8%, signal=32%
GOBP_EMBRYONIC_APPENDAGE_MORPHOGENESIS	61	0.279892	1.0163	0.446524	0.629739	1	3452	tags=36%, list=29%, signal=51%
GOBP_EMBRYONIC_AXIS_SPECIFICATION	20	-0.335929	-1.07536	0.342342	0.61685	1	127	tags=10%, list=1%, signal=10%
GOBP_EMBRYONIC_CAMERA_TYPE_EYE_DEVELOPMENT	18	0.420689	1.17903	0.262048	0.411763	1	3377	tags=44%, list=28%, signal=62%
GOBP_EMBRYONIC_CRANIAL_SKELETON_MORPHOGENESIS	31	0.376971	1.21792	0.20028	0.37015	1	1571	tags=29%, list=13%, signal=33%
GOBP_EMBRYONIC_DIGIT_MORPHOGENESIS	29	0.286595	0.894105	0.641399	0.793964	1	4646	tags=55%, list=39%, signal=90%
GOBP_EMBRYONIC_EYE_MORPHOGENESIS	15	0.361733	0.954245	0.517028	0.715281	1	3377	tags=47%, list=28%, signal=65%
GOBP_EMBRYONIC_HEART_TUBE_DEVELOPMENT	40	0.206886	0.711806	0.922969	0.961543	1	4464	tags=43%, list=37%, signal=68%
GOBP_EMBRYONIC_HEART_TUBE_MORPHOGENESIS	37	0.212892	0.712187	0.883495	0.961582	1	4464	tags=43%, list=37%, signal=69%
GOBP_EMBRYONIC_HEMOPOIESIS	18	-0.278323	-0.868547	0.642659	0.913525	1	1016	tags=17%, list=9%, signal=18%
GOBP_EMBRYONIC_MORPHOGENESIS	319	0.259187	1.17804	0.112385	0.412827	1	3456	tags=34%, list=29%, signal=46%
GOBP_EMBRYONIC_ORGAN_DEVELOPMENT	225	0.198511	0.883484	0.754137	0.807562	1	2308	tags=20%, list=19%, signal=25%
GOBP_EMBRYONIC_ORGAN_MORPHOGENESIS	137	0.237326	0.994875	0.488722	0.658527	1	3391	tags=31%, list=28%, signal=43%
GOBP_EMBRYONIC_PATTERN_SPECIFICATION	31	-0.333722	-1.21707	0.142857	0.416056	1	127	tags=10%, list=1%, signal=10%
GOBP_EMBRYONIC_PLACENTA_DEVELOPMENT	52	-0.288819	-1.14089	0.215827	0.52375	1	1105	tags=15%, list=9%, signal=17%
GOBP_EMBRYONIC_SKELETAL_SYSTEM_DEVELOPMENT	61	0.257487	0.938799	0.578808	0.734726	1	2710	tags=30%, list=23%, signal=38%
GOBP_EMBRYONIC_SKELETAL_SYSTEM_MORPHOGENESIS	48	0.294774	1.0414	0.402266	0.59467	1	1571	tags=23%, list=13%, signal=26%
GOBP_ENDOCARDIAL_CUSHION_DEVELOPMENT	23	0.32381	0.966576	0.503628	0.698686	1	3456	tags=35%, list=29%, signal=49%
GOBP_ENDOCARDIAL_CUSHION_FORMATION	15	0.444141	1.17662	0.258308	0.415026	1	3272	tags=47%, list=27%, signal=64%
GOBP_ENDOCARDIAL_CUSHION_MORPHOGENESIS	17	0.404525	1.10333	0.335756	0.507562	1	3272	tags=41%, list=27%, signal=57%
GOBP_ENDOCHONDRAL_BONE_MORPHOGENESIS	29	0.462502	1.43708	0.0608309	0.180758	1	3784	tags=52%, list=32%, signal=76%
GOBP_ENDOCRINE_HORMONE_SECRETION	22	0.155353	0.458368	1	0.999137	1	762	tags=9%, list=6%, signal=10%
GOBP_ENDOCRINE_PANCREAS_DEVELOPMENT	24	0.292951	0.877542	0.659452	0.814495	1	4138	tags=42%, list=35%, signal=64%
GOBP_ENDOCRINE_PROCESS	37	0.253353	0.847698	0.711048	0.847624	1	762	tags=14%, list=6%, signal=14%
GOBP_ENDOCRINE_SYSTEM_DEVELOPMENT	58	0.398925	1.47319	0.0216802	0.158066	1	1006	tags=21%, list=8%, signal=22%
GOBP_ENDOCYTIC_RECYCLING	38	0.468245	1.57351	0.0154278	0.110817	1	3301	tags=47%, list=28%, signal=65%
GOBP_ENDOCYTOSIS	352	0.321904	1.48665	0	0.15247	1	4046	tags=41%, list=34%, signal=61%
GOBP_ENDODERM_DEVELOPMENT	46	0.30797	1.07141	0.355795	0.552416	1	1571	tags=24%, list=13%, signal=27%
GOBP_ENDODERM_FORMATION	31	0.373029	1.16427	0.232221	0.431624	1	1571	tags=32%, list=13%, signal=37%
GOBP_ENDODERMAL_CELL_DIFFERENTIATION	27	0.392649	1.22306	0.203757	0.363894	1	1571	tags=33%, list=13%, signal=38%
GOBP_ENDOMEMBRANE_SYSTEM_ORGANIZATION	356	0.288116	1.33174	0.01566	0.254891	1	4241	tags=43%, list=36%, signal=65%
GOBP_ENDONUCLEOLYTIC_CLEAVAGE_INVOLVED_IN_RRNA_PROCESSING	15	-0.125007	-0.357962	1	0.999968	1	2237	tags=27%, list=19%, signal=33%
GOBP_ENDOPLASMIC_RETICULUM_CALCIUM_ION_HOMEOSTASIS	24	0.497861	1.49438	0.030837	0.14806	1	3735	tags=50%, list=31%, signal=73%
GOBP_ENDOPLASMIC_RETICULUM_MANNOSE_TRIMMING	15	0.502265	1.34466	0.10767	0.243965	1	5472	tags=80%, list=46%, signal=148%
GOBP_ENDOPLASMIC_RETICULUM_ORGANIZATION	65	0.378419	1.40683	0.0297297	0.198662	1	5843	tags=66%, list=49%, signal=129%
GOBP_ENDOPLASMIC_RETICULUM_TO_CYTOSOL_TRANSPORT	23	0.430498	1.28088	0.155844	0.303054	1	5196	tags=70%, list=44%, signal=123%
GOBP_ENDOPLASMIC_RETICULUM_TO_GOLGI_VESICLE_MEDIATED_TRANSPORT	161	0.414958	1.77959	0	0.0328476	0.992	4464	tags=52%, list=37%, signal=82%
GOBP_ENDOPLASMIC_RETICULUM_TUBULAR_NETWORK_ORGANIZATION	16	0.443528	1.19583	0.255287	0.393431	1	4416	tags=56%, list=37%, signal=89%
GOBP_ENDOPLASMIC_RETICULUM_UNFOLDED_PROTEIN_RESPONSE	104	0.289571	1.15805	0.20156	0.440314	1	5463	tags=53%, list=46%, signal=97%
GOBP_ENDOSOMAL_TRANSPORT	184	0.368029	1.59845	0.00121065	0.0996688	1	4998	tags=52%, list=42%, signal=88%
GOBP_ENDOSOME_ORGANIZATION	68	0.320886	1.20479	0.187584	0.384972	1	5841	tags=66%, list=49%, signal=129%
GOBP_ENDOSOME_TO_LYSOSOME_TRANSPORT	47	0.413844	1.44087	0.0417246	0.178906	1	4448	tags=51%, list=37%, signal=81%
GOBP_ENDOSOME_TRANSPORT_VIA_MULTIVESICULAR_BODY_SORTING_PATHWAY	24	0.492558	1.48871	0.0369276	0.152073	1	4055	tags=58%, list=34%, signal=88%
GOBP_ENDOTHELIAL_CELL_APOPTOTIC_PROCESS	26	0.286141	0.880906	0.631195	0.810912	1	355	tags=12%, list=3%, signal=12%
GOBP_ENDOTHELIAL_CELL_CHEMOTAXIS	17	0.520353	1.41474	0.0658683	0.193681	1	3247	tags=53%, list=27%, signal=73%
GOBP_ENDOTHELIAL_CELL_DEVELOPMENT	40	0.424691	1.44011	0.041841	0.179182	1	2983	tags=38%, list=25%, signal=50%
GOBP_ENDOTHELIAL_CELL_MIGRATION	143	0.327141	1.39317	0.021197	0.21003	1	3701	tags=36%, list=31%, signal=51%
GOBP_ENDOTHELIAL_CELL_PROLIFERATION	82	0.304453	1.17879	0.194737	0.412198	1	4874	tags=45%, list=41%, signal=76%
GOBP_ENDOTHELIUM_DEVELOPMENT	73	0.386365	1.46983	0.0091623	0.159172	1	3456	tags=37%, list=29%, signal=52%
GOBP_ENERGY_DERIVATION_BY_OXIDATION_OF_ORGANIC_COMPOUNDS	208	0.440332	1.94392	0	0.00756352	0.379	3369	tags=53%, list=28%, signal=73%
GOBP_ENERGY_HOMEOSTASIS	23	0.415069	1.24887	0.190476	0.334672	1	1393	tags=30%, list=12%, signal=34%
GOBP_ENERGY_RESERVE_METABOLIC_PROCESS	53	0.340097	1.24991	0.145749	0.333948	1	3709	tags=40%, list=31%, signal=57%
GOBP_ENSHEATHMENT_OF_NEURONS	79	0.397527	1.53284	0.008	0.126047	1	2376	tags=35%, list=20%, signal=44%
GOBP_ENTEROENDOCRINE_CELL_DIFFERENTIATION	17	-0.270196	-0.808508	0.738739	0.963897	1	881	tags=18%, list=7%, signal=19%
GOBP_ENTRAINMENT_OF_CIRCADIAN_CLOCK	27	-0.235413	-0.810671	0.752412	0.962023	1	719	tags=11%, list=6%, signal=12%
GOBP_ENTRY_INTO_HOST	83	0.28511	1.10722	0.279778	0.501687	1	4043	tags=43%, list=34%, signal=65%
GOBP_EPHRIN_RECEPTOR_SIGNALING_PATHWAY	64	0.268912	0.998729	0.45467	0.652882	1	3985	tags=41%, list=33%, signal=61%
GOBP_EPIBOLY	25	0.391099	1.20723	0.217134	0.382755	1	2343	tags=36%, list=20%, signal=45%
GOBP_EPIDERMAL_CELL_DIFFERENTIATION	111	0.277606	1.12243	0.25958	0.485463	1	2804	tags=29%, list=24%, signal=37%
GOBP_EPIDERMAL_GROWTH_FACTOR_RECEPTOR_SIGNALING_PATHWAY	89	0.198192	0.782287	0.887268	0.911724	1	6234	tags=64%, list=52%, signal=133%
GOBP_EPIDERMIS_DEVELOPMENT	165	0.240213	1.034	0.422195	0.604231	1	3354	tags=32%, list=28%, signal=43%
GOBP_EPIDERMIS_MORPHOGENESIS	15	-0.286129	-0.843581	0.653061	0.937909	1	93	tags=7%, list=1%, signal=7%
GOBP_EPITHELIAL_CELL_APOPTOTIC_PROCESS	62	0.267708	0.996521	0.456022	0.655837	1	1920	tags=21%, list=16%, signal=25%
GOBP_EPITHELIAL_CELL_DEVELOPMENT	128	0.269354	1.12277	0.25283	0.485147	1	4164	tags=40%, list=35%, signal=61%
GOBP_EPITHELIAL_CELL_DIFFERENTIATION	347	0.295432	1.35433	0.0045045	0.237923	1	4029	tags=40%, list=34%, signal=59%
GOBP_EPITHELIAL_CELL_DIFFERENTIATION_INVOLVED_IN_KIDNEY_DEVELOPMENT	26	0.323074	0.999476	0.474852	0.651389	1	3985	tags=46%, list=33%, signal=69%
GOBP_EPITHELIAL_CELL_PROLIFERATION	222	0.235523	1.0482	0.366822	0.584345	1	2074	tags=21%, list=17%, signal=25%
GOBP_EPITHELIAL_TO_MESENCHYMAL_TRANSITION	99	0.355082	1.41358	0.0184453	0.194379	1	3945	tags=48%, list=33%, signal=72%
GOBP_EPITHELIAL_TUBE_FORMATION	76	0.260107	0.994324	0.486737	0.659704	1	3391	tags=37%, list=28%, signal=51%
GOBP_EPITHELIAL_TUBE_MORPHOGENESIS	180	0.284173	1.23132	0.0919255	0.354159	1	4570	tags=48%, list=38%, signal=76%
GOBP_ER_NUCLEUS_SIGNALING_PATHWAY	47	0.36339	1.27932	0.127989	0.30501	1	2461	tags=32%, list=21%, signal=40%
GOBP_ERAD_PATHWAY	87	0.390541	1.51931	0.00809717	0.132566	1	4857	tags=49%, list=41%, signal=83%
GOBP_ERBB_SIGNALING_PATHWAY	105	0.234248	0.95401	0.567394	0.7153	1	6234	tags=65%, list=52%, signal=135%
GOBP_ERBB2_SIGNALING_PATHWAY	24	0.2362	0.710871	0.895652	0.961807	1	5243	tags=58%, list=44%, signal=104%
GOBP_ERK1_AND_ERK2_CASCADE	158	0.232745	0.997711	0.475159	0.653971	1	3159	tags=30%, list=26%, signal=40%
GOBP_ERROR_FREE_TRANSLESION_SYNTHESIS	21	0.255992	0.738815	0.826087	0.946918	1	2028	tags=24%, list=17%, signal=29%
GOBP_ERROR_PRONE_TRANSLESION_SYNTHESIS	20	-0.296928	-0.953632	0.495677	0.788956	1	1405	tags=25%, list=12%, signal=28%
GOBP_ERYTHROCYTE_DEVELOPMENT	24	0.382114	1.15341	0.277361	0.44455	1	3527	tags=50%, list=30%, signal=71%
GOBP_ERYTHROCYTE_HOMEOSTASIS	91	0.317752	1.2342	0.128647	0.350457	1	3533	tags=38%, list=30%, signal=54%
GOBP_ESTABLISHMENT_OF_CELL_POLARITY	106	-0.204339	-0.931414	0.58547	0.819941	1	871	tags=11%, list=7%, signal=12%
GOBP_ESTABLISHMENT_OF_ENDOTHELIAL_BARRIER	31	0.355366	1.14862	0.277448	0.452017	1	2287	tags=26%, list=19%, signal=32%
GOBP_ESTABLISHMENT_OF_EPITHELIAL_CELL_POLARITY	23	0.430075	1.26185	0.170623	0.323048	1	3161	tags=43%, list=27%, signal=59%
GOBP_ESTABLISHMENT_OF_MITOCHONDRION_LOCALIZATION	18	0.361989	1.01701	0.450832	0.628851	1	3624	tags=39%, list=30%, signal=56%
GOBP_ESTABLISHMENT_OF_MITOTIC_SPINDLE_LOCALIZATION	31	-0.518344	-1.8132	0.00673401	0.0264863	0.996	1133	tags=29%, list=10%, signal=32%
GOBP_ESTABLISHMENT_OF_MITOTIC_SPINDLE_ORIENTATION	26	-0.526307	-1.78867	0	0.0307083	0.997	1133	tags=27%, list=10%, signal=30%
GOBP_ESTABLISHMENT_OF_ORGANELLE_LOCALIZATION	324	0.206273	0.946437	0.625843	0.724848	1	4239	tags=43%, list=36%, signal=64%
GOBP_ESTABLISHMENT_OF_PIGMENT_GRANULE_LOCALIZATION	17	0.363683	0.985973	0.487407	0.670819	1	1797	tags=24%, list=15%, signal=28%
GOBP_ESTABLISHMENT_OF_PROTEIN_LOCALIZATION_TO_CHROMOSOME	24	0.176335	0.526002	0.991018	0.998835	1	5078	tags=38%, list=43%, signal=65%
GOBP_ESTABLISHMENT_OF_PROTEIN_LOCALIZATION_TO_ENDOPLASMIC_RETICULUM	105	0.495149	1.98952	0	0.00431786	0.196	5044	tags=83%, list=42%, signal=142%
GOBP_ESTABLISHMENT_OF_PROTEIN_LOCALIZATION_TO_MEMBRANE	272	0.40028	1.81744	0	0.0246081	0.943	4347	tags=54%, list=36%, signal=84%
GOBP_ESTABLISHMENT_OF_PROTEIN_LOCALIZATION_TO_MITOCHONDRIAL_MEMBRANE	45	0.306014	1.04354	0.371233	0.591867	1	4266	tags=47%, list=36%, signal=72%
GOBP_ESTABLISHMENT_OF_PROTEIN_LOCALIZATION_TO_ORGANELLE	459	0.389045	1.8367	0	0.0208422	0.898	4266	tags=51%, list=36%, signal=77%
GOBP_ESTABLISHMENT_OF_PROTEIN_LOCALIZATION_TO_PLASMA_MEMBRANE	42	0.472552	1.58762	0.013947	0.103228	1	2906	tags=40%, list=24%, signal=53%
GOBP_ESTABLISHMENT_OF_PROTEIN_LOCALIZATION_TO_TELOMERE	18	-0.202325	-0.628083	0.93586	1	1	340	tags=6%, list=3%, signal=6%
GOBP_ESTABLISHMENT_OF_PROTEIN_LOCALIZATION_TO_VACUOLE	42	0.44566	1.52181	0.0237762	0.132175	1	1823	tags=29%, list=15%, signal=34%
GOBP_ESTABLISHMENT_OF_RNA_LOCALIZATION	163	0.307711	1.32497	0.0482673	0.260569	1	5235	tags=50%, list=44%, signal=87%
GOBP_ESTABLISHMENT_OF_SPINDLE_ORIENTATION	29	-0.45301	-1.562	0.0283912	0.107548	1	1133	tags=24%, list=10%, signal=27%
GOBP_ESTABLISHMENT_OF_TISSUE_POLARITY	95	0.370587	1.47763	0.0172872	0.155263	1	2746	tags=40%, list=23%, signal=52%
GOBP_ESTABLISHMENT_OR_MAINTENANCE_OF_BIPOLAR_CELL_POLARITY	32	0.333638	1.07855	0.365169	0.54131	1	2645	tags=38%, list=22%, signal=48%
GOBP_ESTABLISHMENT_OR_MAINTENANCE_OF_CELL_POLARITY	160	0.207838	0.88527	0.737299	0.804794	1	4239	tags=44%, list=36%, signal=68%
GOBP_ESTABLISHMENT_OR_MAINTENANCE_OF_MONOPOLAR_CELL_POLARITY	17	0.611603	1.71168	0	0.0526038	1	2348	tags=59%, list=20%, signal=73%
GOBP_ESTROGEN_METABOLIC_PROCESS	17	0.441767	1.22356	0.190818	0.36329	1	2482	tags=47%, list=21%, signal=59%
GOBP_ETHER_METABOLIC_PROCESS	17	0.550831	1.51675	0.0214395	0.134263	1	2093	tags=53%, list=18%, signal=64%
GOBP_EXCRETION	23	-0.240441	-0.811391	0.755224	0.962829	1	1580	tags=17%, list=13%, signal=20%
GOBP_EXECUTION_PHASE_OF_APOPTOSIS	55	-0.196513	-0.792439	0.842466	0.974757	1	1300	tags=15%, list=11%, signal=16%
GOBP_EXIT_FROM_MITOSIS	23	-0.429938	-1.43431	0.0703812	0.194857	1	206	tags=17%, list=2%, signal=18%
GOBP_EXOCRINE_SYSTEM_DEVELOPMENT	23	0.351485	1.02349	0.44	0.620121	1	1983	tags=26%, list=17%, signal=31%
GOBP_EXOCYTIC_PROCESS	51	0.361227	1.28083	0.138889	0.302829	1	2556	tags=31%, list=21%, signal=40%
GOBP_EXPORT_ACROSS_PLASMA_MEMBRANE	25	0.323639	0.987715	0.488823	0.668391	1	1922	tags=32%, list=16%, signal=38%
GOBP_EXTERNAL_ENCAPSULATING_STRUCTURE_ORGANIZATION	208	-0.23466	-1.19798	0.0547945	0.447849	1	1625	tags=24%, list=14%, signal=27%
GOBP_EXTRACELLULAR_MATRIX_ASSEMBLY	26	0.444907	1.348	0.0931587	0.242042	1	2059	tags=42%, list=17%, signal=51%
GOBP_EXTRACELLULAR_MATRIX_DISASSEMBLY	45	0.402438	1.39776	0.0558003	0.206001	1	3108	tags=44%, list=26%, signal=60%
GOBP_EXTRACELLULAR_TRANSPORT	18	-0.284559	-0.890952	0.609231	0.88715	1	898	tags=22%, list=8%, signal=24%
GOBP_EXTRACELLULAR_VESICLE_BIOGENESIS	17	0.273353	0.757805	0.804217	0.933876	1	6176	tags=71%, list=52%, signal=146%
GOBP_EXTRINSIC_APOPTOTIC_SIGNALING_PATHWAY	151	0.160534	0.681005	0.983269	0.9737	1	3395	tags=28%, list=28%, signal=39%
GOBP_EXTRINSIC_APOPTOTIC_SIGNALING_PATHWAY_VIA_DEATH_DOMAIN_RECEPTORS	67	-0.242547	-1.03357	0.404494	0.67289	1	1647	tags=22%, list=14%, signal=26%
GOBP_EYE_MORPHOGENESIS	67	0.248814	0.952308	0.55814	0.717418	1	4650	tags=46%, list=39%, signal=75%
GOBP_EYE_PHOTORECEPTOR_CELL_DIFFERENTIATION	16	0.357557	0.968247	0.499222	0.697139	1	3919	tags=44%, list=33%, signal=65%
GOBP_FACE_DEVELOPMENT	31	0.336734	1.08204	0.32853	0.536777	1	2199	tags=26%, list=18%, signal=32%
GOBP_FAT_CELL_DIFFERENTIATION	151	0.300981	1.27618	0.0601966	0.309385	1	1408	tags=19%, list=12%, signal=22%
GOBP_FAT_SOLUBLE_VITAMIN_METABOLIC_PROCESS	21	0.345608	0.995588	0.471139	0.657809	1	3272	tags=48%, list=27%, signal=66%
GOBP_FATTY_ACID_BETA_OXIDATION	59	0.542695	2.00578	0	0.00329169	0.137	2063	tags=46%, list=17%, signal=55%
GOBP_FATTY_ACID_BIOSYNTHETIC_PROCESS	86	0.570541	2.23085	0	8.67479e-05	0.001	1842	tags=44%, list=15%, signal=52%
GOBP_FATTY_ACID_CATABOLIC_PROCESS	82	0.484896	1.86661	0	0.0151235	0.783	2092	tags=40%, list=18%, signal=48%
GOBP_FATTY_ACID_DERIVATIVE_BIOSYNTHETIC_PROCESS	34	0.638284	2.08281	0	0.0011317	0.031	1892	tags=53%, list=16%, signal=63%
GOBP_FATTY_ACID_DERIVATIVE_METABOLIC_PROCESS	47	0.567928	2.0027	0	0.00341415	0.146	1916	tags=49%, list=16%, signal=58%
GOBP_FATTY_ACID_METABOLIC_PROCESS	241	0.49115	2.17065	0	0.000200459	0.003	2594	tags=44%, list=22%, signal=55%
GOBP_FATTY_ACID_TRANSMEMBRANE_TRANSPORT	38	0.522028	1.74972	0	0.0429327	0.999	2261	tags=42%, list=19%, signal=52%
GOBP_FATTY_ACID_TRANSPORT	80	0.449979	1.7343	0.00133511	0.0482772	1	2261	tags=39%, list=19%, signal=47%
GOBP_FATTY_ACYL_COA_BIOSYNTHETIC_PROCESS	24	0.608757	1.84037	0	0.0200583	0.891	1892	tags=54%, list=16%, signal=64%
GOBP_FATTY_ACYL_COA_METABOLIC_PROCESS	31	0.594491	1.87976	0.0014245	0.0137572	0.719	1892	tags=52%, list=16%, signal=61%
GOBP_FC_EPSILON_RECEPTOR_SIGNALING_PATHWAY	93	0.342282	1.36017	0.0438247	0.234112	1	4871	tags=56%, list=41%, signal=94%
GOBP_FC_RECEPTOR_MEDIATED_STIMULATORY_SIGNALING_PATHWAY	64	0.326449	1.21324	0.165572	0.374709	1	4361	tags=45%, list=37%, signal=71%
GOBP_FC_RECEPTOR_SIGNALING_PATHWAY	143	0.325117	1.36192	0.0269939	0.23347	1	4871	tags=55%, list=41%, signal=92%
GOBP_FEEDING_BEHAVIOR	31	0.240396	0.753796	0.837594	0.937195	1	1256	tags=16%, list=11%, signal=18%
GOBP_FEMALE_GAMETE_GENERATION	69	-0.514265	-2.18887	0	0.000929332	0.106	746	tags=25%, list=6%, signal=26%
GOBP_FEMALE_MEIOTIC_NUCLEAR_DIVISION	18	-0.716098	-2.18784	0	0.000925492	0.106	746	tags=50%, list=6%, signal=53%
GOBP_FEMALE_SEX_DIFFERENTIATION	72	0.330297	1.25321	0.115385	0.32993	1	2460	tags=31%, list=21%, signal=38%
GOBP_FERTILIZATION	66	-0.231078	-0.973488	0.518248	0.759444	1	617	tags=8%, list=5%, signal=8%
GOBP_FIBROBLAST_APOPTOTIC_PROCESS	16	0.249766	0.679659	0.885965	0.973677	1	3920	tags=44%, list=33%, signal=65%
GOBP_FIBROBLAST_GROWTH_FACTOR_RECEPTOR_SIGNALING_PATHWAY	67	0.281088	1.04099	0.381457	0.594853	1	2446	tags=24%, list=21%, signal=30%
GOBP_FIBROBLAST_MIGRATION	37	0.270188	0.903416	0.59882	0.782235	1	4952	tags=51%, list=42%, signal=88%
GOBP_FIBROBLAST_PROLIFERATION	57	0.331964	1.18823	0.190409	0.401907	1	1040	tags=21%, list=9%, signal=23%
GOBP_FILOPODIUM_ASSEMBLY	44	0.365715	1.26406	0.138546	0.321409	1	3397	tags=43%, list=28%, signal=60%
GOBP_FOAM_CELL_DIFFERENTIATION	22	0.451475	1.32156	0.123563	0.263518	1	1236	tags=32%, list=10%, signal=35%
GOBP_FOCAL_ADHESION_ASSEMBLY	68	0.395771	1.47727	0.020979	0.155264	1	3883	tags=44%, list=33%, signal=65%
GOBP_FOLIC_ACID_CONTAINING_COMPOUND_METABOLIC_PROCESS	19	-0.374732	-1.17793	0.255952	0.470639	1	540	tags=16%, list=5%, signal=17%
GOBP_FOREBRAIN_CELL_MIGRATION	31	0.282087	0.915218	0.570613	0.767987	1	1803	tags=19%, list=15%, signal=23%
GOBP_FOREBRAIN_DEVELOPMENT	196	0.21635	0.940353	0.605875	0.732709	1	4380	tags=38%, list=37%, signal=59%
GOBP_FOREBRAIN_GENERATION_OF_NEURONS	25	-0.298256	-1.00092	0.456592	0.711023	1	1646	tags=20%, list=14%, signal=23%
GOBP_FORMATION_OF_CYTOPLASMIC_TRANSLATION_INITIATION_COMPLEX	15	-0.216343	-0.627336	0.909091	0.999765	1	9345	tags=100%, list=78%, signal=462%
GOBP_FORMATION_OF_PRIMARY_GERM_LAYER	63	0.25932	0.968902	0.51289	0.697325	1	1571	tags=22%, list=13%, signal=25%
GOBP_G_PROTEIN_COUPLED_RECEPTOR_SIGNALING_PATHWAY	344	0.244	1.12749	0.168339	0.479963	1	3166	tags=32%, list=27%, signal=42%
GOBP_G0_TO_G1_TRANSITION	39	-0.229352	-0.881636	0.636656	0.899307	1	2036	tags=26%, list=17%, signal=31%
GOBP_G2_DNA_DAMAGE_CHECKPOINT	33	-0.539492	-1.94624	0	0.0102948	0.823	1096	tags=27%, list=9%, signal=30%
GOBP_GAMETE_GENERATION	339	-0.286713	-1.56099	0	0.107776	1	941	tags=13%, list=8%, signal=14%
GOBP_GANGLIOSIDE_METABOLIC_PROCESS	16	0.517297	1.41784	0.0753623	0.19264	1	3406	tags=63%, list=29%, signal=87%
GOBP_GASTRULATION	107	0.304045	1.2256	0.143048	0.361169	1	3456	tags=38%, list=29%, signal=53%
GOBP_GASTRULATION_WITH_MOUTH_FORMING_SECOND	15	0.466042	1.26555	0.16568	0.318729	1	3452	tags=40%, list=29%, signal=56%
GOBP_GENE_SILENCING	160	0.313605	1.34096	0.0283251	0.247834	1	4119	tags=38%, list=35%, signal=57%
GOBP_GENERATION_OF_PRECURSOR_METABOLITES_AND_ENERGY	366	0.42026	1.95067	0	0.00698027	0.349	3711	tags=51%, list=31%, signal=72%
GOBP_GENETIC_IMPRINTING	16	0.188537	0.514001	0.984733	0.999006	1	5220	tags=50%, list=44%, signal=89%
GOBP_GENITALIA_DEVELOPMENT	22	0.487826	1.45341	0.0460123	0.170575	1	2210	tags=45%, list=19%, signal=56%
GOBP_GERM_CELL_DEVELOPMENT	124	-0.359296	-1.69773	0	0.0532196	1	769	tags=16%, list=6%, signal=17%
GOBP_GLAND_DEVELOPMENT	250	0.317642	1.42295	0.00338983	0.189607	1	2661	tags=30%, list=22%, signal=38%
GOBP_GLAND_MORPHOGENESIS	64	0.317986	1.15166	0.246612	0.447182	1	2110	tags=28%, list=18%, signal=34%
GOBP_GLANDULAR_EPITHELIAL_CELL_DEVELOPMENT	17	0.285186	0.798781	0.741405	0.898842	1	3930	tags=41%, list=33%, signal=61%
GOBP_GLANDULAR_EPITHELIAL_CELL_DIFFERENTIATION	30	0.26293	0.830317	0.730659	0.868557	1	4022	tags=43%, list=34%, signal=65%
GOBP_GLIAL_CELL_DEVELOPMENT	68	0.378391	1.41258	0.0337382	0.195416	1	2408	tags=35%, list=20%, signal=44%
GOBP_GLIAL_CELL_DIFFERENTIATION	119	0.33307	1.3573	0.033121	0.235849	1	2773	tags=34%, list=23%, signal=43%
GOBP_GLIAL_CELL_MIGRATION	26	0.442171	1.36737	0.0852601	0.228995	1	4236	tags=62%, list=36%, signal=95%
GOBP_GLIAL_CELL_PROLIFERATION	26	0.350648	1.07498	0.369565	0.546325	1	5031	tags=54%, list=42%, signal=93%
GOBP_GLIOGENESIS	157	0.324691	1.38079	0.0233129	0.218525	1	2773	tags=32%, list=23%, signal=41%
GOBP_GLOBAL_GENOME_NUCLEOTIDE_EXCISION_REPAIR	23	0.456605	1.33479	0.102832	0.252962	1	3068	tags=43%, list=26%, signal=58%
GOBP_GLOMERULUS_DEVELOPMENT	32	0.278661	0.889088	0.631503	0.802035	1	4022	tags=53%, list=34%, signal=80%
GOBP_GLUCAN_BIOSYNTHETIC_PROCESS	30	0.456494	1.4427	0.0486009	0.179036	1	3930	tags=57%, list=33%, signal=84%
GOBP_GLUCOCORTICOID_METABOLIC_PROCESS	15	0.482006	1.27158	0.150522	0.313763	1	2384	tags=53%, list=20%, signal=67%
GOBP_GLUCOSE_6_PHOSPHATE_METABOLIC_PROCESS	18	0.456031	1.28345	0.150522	0.300069	1	3123	tags=56%, list=26%, signal=75%
GOBP_GLUCOSE_CATABOLIC_PROCESS	27	0.442182	1.37326	0.0936599	0.224208	1	3709	tags=56%, list=31%, signal=80%
GOBP_GLUCOSE_IMPORT	44	0.500058	1.73203	0.0014556	0.0489504	1	2577	tags=45%, list=22%, signal=58%
GOBP_GLUCOSE_METABOLIC_PROCESS	148	0.388945	1.62951	0	0.0835375	1	3783	tags=46%, list=32%, signal=66%
GOBP_GLUTAMATE_METABOLIC_PROCESS	21	0.362748	1.05658	0.382916	0.572728	1	2153	tags=38%, list=18%, signal=46%
GOBP_GLUTAMATE_RECEPTOR_SIGNALING_PATHWAY	22	0.347153	1.0235	0.412979	0.620262	1	2989	tags=36%, list=25%, signal=48%
GOBP_GLUTAMATE_SECRETION	20	0.365703	1.05636	0.403642	0.573093	1	3096	tags=40%, list=26%, signal=54%
GOBP_GLUTAMINE_FAMILY_AMINO_ACID_METABOLIC_PROCESS	43	0.321617	1.10021	0.317797	0.511818	1	2238	tags=33%, list=19%, signal=40%
GOBP_GLUTAMINE_METABOLIC_PROCESS	18	0.260885	0.735029	0.862891	0.949366	1	5215	tags=61%, list=44%, signal=108%
GOBP_GLUTATHIONE_DERIVATIVE_METABOLIC_PROCESS	15	0.672939	1.79163	0.00465839	0.0304978	0.976	2657	tags=73%, list=22%, signal=94%
GOBP_GLUTATHIONE_METABOLIC_PROCESS	42	0.521536	1.79491	0.00145138	0.0296687	0.972	2990	tags=50%, list=25%, signal=67%
GOBP_GLYCEROL_ETHER_METABOLIC_PROCESS	15	0.477473	1.28783	0.161481	0.295736	1	2093	tags=47%, list=18%, signal=57%
GOBP_GLYCEROLIPID_BIOSYNTHETIC_PROCESS	194	0.442514	1.94171	0	0.00755834	0.384	4491	tags=55%, list=38%, signal=87%
GOBP_GLYCEROLIPID_CATABOLIC_PROCESS	41	0.273349	0.927038	0.602306	0.752166	1	4491	tags=49%, list=38%, signal=78%
GOBP_GLYCEROLIPID_METABOLIC_PROCESS	293	0.379092	1.71439	0	0.0523041	1	4491	tags=51%, list=38%, signal=80%
GOBP_GLYCEROPHOSPHOLIPID_CATABOLIC_PROCESS	21	0.296486	0.866568	0.672646	0.826574	1	4491	tags=52%, list=38%, signal=84%
GOBP_GLYCEROPHOSPHOLIPID_METABOLIC_PROCESS	248	0.376185	1.68618	0	0.0616361	1	4324	tags=50%, list=36%, signal=76%
GOBP_GLYCOLIPID_BIOSYNTHETIC_PROCESS	47	0.477822	1.66121	0.00827586	0.0695825	1	5026	tags=68%, list=42%, signal=117%
GOBP_GLYCOLYTIC_PROCESS_THROUGH_FRUCTOSE_6_PHOSPHATE	21	0.424493	1.25969	0.173851	0.324958	1	3709	tags=57%, list=31%, signal=83%
GOBP_GLYCOPROTEIN_BIOSYNTHETIC_PROCESS	205	0.368254	1.60791	0.00236967	0.0947864	1	3456	tags=39%, list=29%, signal=54%
GOBP_GLYCOPROTEIN_CATABOLIC_PROCESS	18	0.454408	1.28014	0.152439	0.304055	1	1361	tags=33%, list=11%, signal=38%
GOBP_GLYCOPROTEIN_METABOLIC_PROCESS	251	0.358765	1.61489	0.00116144	0.0917526	1	4298	tags=46%, list=36%, signal=71%
GOBP_GLYCOSPHINGOLIPID_METABOLIC_PROCESS	46	0.448775	1.55412	0.0124827	0.117852	1	5155	tags=70%, list=43%, signal=122%
GOBP_GLYCOSYL_COMPOUND_BIOSYNTHETIC_PROCESS	31	0.258762	0.829252	0.745014	0.869926	1	4191	tags=48%, list=35%, signal=74%
GOBP_GLYCOSYL_COMPOUND_CATABOLIC_PROCESS	24	0.218507	0.662822	0.916918	0.979428	1	697	tags=8%, list=6%, signal=9%
GOBP_GLYCOSYL_COMPOUND_METABOLIC_PROCESS	86	0.291506	1.1201	0.249047	0.487614	1	4888	tags=51%, list=41%, signal=86%
GOBP_GLYCOSYLATION	162	0.391595	1.65755	0.00125786	0.0706895	1	4298	tags=46%, list=36%, signal=70%
GOBP_GOLGI_ORGANIZATION	116	0.263732	1.08318	0.292267	0.535234	1	4239	tags=41%, list=36%, signal=64%
GOBP_GOLGI_TO_PLASMA_MEMBRANE_PROTEIN_TRANSPORT	31	0.477469	1.51711	0.0390738	0.134216	1	2906	tags=39%, list=24%, signal=51%
GOBP_GOLGI_TO_PLASMA_MEMBRANE_TRANSPORT	49	0.502546	1.78702	0.00143885	0.03079	0.983	3378	tags=47%, list=28%, signal=65%
GOBP_GOLGI_TO_VACUOLE_TRANSPORT	16	0.527943	1.44737	0.0633484	0.175619	1	3769	tags=63%, list=32%, signal=91%
GOBP_GOLGI_VESICLE_TRANSPORT	300	0.331323	1.50673	0.00113766	0.139253	1	4180	tags=47%, list=35%, signal=71%
GOBP_GPI_ANCHOR_METABOLIC_PROCESS	30	0.38831	1.25578	0.151917	0.327853	1	6856	tags=80%, list=58%, signal=188%
GOBP_GRANULOCYTE_CHEMOTAXIS	43	0.272406	0.942515	0.567376	0.730307	1	3651	tags=42%, list=31%, signal=60%
GOBP_GRANULOCYTE_DIFFERENTIATION	19	-0.312226	-0.927726	0.554217	0.827449	1	1515	tags=26%, list=13%, signal=30%
GOBP_GRANULOCYTE_MIGRATION	51	0.283415	1.00908	0.46069	0.638972	1	3651	tags=41%, list=31%, signal=59%
GOBP_GTP_METABOLIC_PROCESS	19	0.454513	1.31682	0.137778	0.267128	1	4048	tags=63%, list=34%, signal=95%
GOBP_GUANOSINE_CONTAINING_COMPOUND_METABOLIC_PROCESS	31	0.462179	1.46992	0.0373027	0.159215	1	5269	tags=81%, list=44%, signal=144%
GOBP_HAIR_CELL_DIFFERENTIATION	23	0.384875	1.17277	0.249271	0.419904	1	3159	tags=52%, list=26%, signal=71%
GOBP_HEAD_DEVELOPMENT	439	0.255659	1.19825	0.0586932	0.391722	1	2795	tags=27%, list=23%, signal=34%
GOBP_HEAD_MORPHOGENESIS	22	0.411583	1.23801	0.179971	0.346114	1	2764	tags=41%, list=23%, signal=53%
GOBP_HEART_DEVELOPMENT	318	0.255878	1.18268	0.108571	0.407857	1	2889	tags=26%, list=24%, signal=34%
GOBP_HEART_GROWTH	50	0.335805	1.19393	0.214794	0.396096	1	1546	tags=24%, list=13%, signal=27%
GOBP_HEART_MORPHOGENESIS	124	0.25951	1.06318	0.327869	0.563662	1	1803	tags=19%, list=15%, signal=23%
GOBP_HEART_PROCESS	128	0.276139	1.14456	0.215637	0.457943	1	2387	tags=24%, list=20%, signal=30%
GOBP_HEART_TRABECULA_MORPHOGENESIS	16	0.38608	1.06656	0.375749	0.558481	1	1245	tags=19%, list=10%, signal=21%
GOBP_HEART_VALVE_DEVELOPMENT	36	0.428569	1.44969	0.0355619	0.174357	1	3721	tags=50%, list=31%, signal=72%
GOBP_HEMATOPOIETIC_PROGENITOR_CELL_DIFFERENTIATION	125	0.273627	1.13764	0.223363	0.467332	1	2746	tags=29%, list=23%, signal=37%
GOBP_HEMATOPOIETIC_STEM_CELL_DIFFERENTIATION	77	0.355538	1.34487	0.0608575	0.24407	1	2746	tags=36%, list=23%, signal=47%
GOBP_HEME_METABOLIC_PROCESS	28	0.446101	1.40506	0.0624113	0.200173	1	3170	tags=46%, list=27%, signal=63%
GOBP_HEPARAN_SULFATE_PROTEOGLYCAN_BIOSYNTHETIC_PROCESS	18	0.470667	1.28957	0.154303	0.294519	1	2731	tags=44%, list=23%, signal=58%
GOBP_HEPARAN_SULFATE_PROTEOGLYCAN_METABOLIC_PROCESS	22	0.460011	1.33215	0.109467	0.254462	1	2731	tags=41%, list=23%, signal=53%
GOBP_HEPATICOBILIARY_SYSTEM_DEVELOPMENT	95	0.341142	1.34938	0.0539474	0.240686	1	1245	tags=20%, list=10%, signal=22%
GOBP_HETEROCHROMATIN_ORGANIZATION	44	0.265243	0.910854	0.591231	0.773156	1	5363	tags=57%, list=45%, signal=103%
GOBP_HETEROPHILIC_CELL_CELL_ADHESION_VIA_PLASMA_MEMBRANE_CELL_ADHESION_MOLECULES	17	-0.228883	-0.705448	0.859944	0.998535	1	1859	tags=29%, list=16%, signal=35%
GOBP_HETEROTYPIC_CELL_CELL_ADHESION	22	-0.411249	-1.36463	0.108504	0.253979	1	284	tags=14%, list=2%, signal=14%
GOBP_HINDBRAIN_DEVELOPMENT	82	0.264515	1.03356	0.393859	0.604998	1	2348	tags=28%, list=20%, signal=35%
GOBP_HINDBRAIN_MORPHOGENESIS	25	0.32585	0.982362	0.497758	0.676421	1	2652	tags=36%, list=22%, signal=46%
GOBP_HIPPO_SIGNALING	38	0.183552	0.613605	0.965714	0.989209	1	3869	tags=34%, list=32%, signal=50%
GOBP_HIPPOCAMPUS_DEVELOPMENT	45	0.252202	0.873264	0.689076	0.818517	1	4646	tags=44%, list=39%, signal=73%
GOBP_HISTONE_DEACETYLATION	64	0.406691	1.51424	0.0135318	0.13485	1	3255	tags=41%, list=27%, signal=56%
GOBP_HISTONE_DEUBIQUITINATION	22	0.356349	1.05144	0.409956	0.579145	1	3859	tags=41%, list=32%, signal=60%
GOBP_HISTONE_EXCHANGE	40	-0.716921	-2.71539	0	0	0	688	tags=45%, list=6%, signal=48%
GOBP_HISTONE_H2A_ACETYLATION	15	0.410944	1.10094	0.34434	0.510672	1	5279	tags=67%, list=44%, signal=119%
GOBP_HISTONE_H2A_MONOUBIQUITINATION	15	0.451423	1.20414	0.234568	0.385282	1	2703	tags=40%, list=23%, signal=52%
GOBP_HISTONE_H2A_UBIQUITINATION	23	0.422714	1.24586	0.174815	0.338271	1	2703	tags=35%, list=23%, signal=45%
GOBP_HISTONE_H3_ACETYLATION	52	0.205819	0.733421	0.885832	0.949929	1	4452	tags=42%, list=37%, signal=67%
GOBP_HISTONE_H3_DEACETYLATION	17	0.287755	0.801257	0.753383	0.896778	1	4755	tags=59%, list=40%, signal=98%
GOBP_HISTONE_H3_K27_METHYLATION	15	0.312141	0.850152	0.669184	0.845856	1	3493	tags=40%, list=29%, signal=57%
GOBP_HISTONE_H3_K4_METHYLATION	42	0.30238	1.02628	0.429577	0.616208	1	4475	tags=33%, list=38%, signal=53%
GOBP_HISTONE_H3_K4_TRIMETHYLATION	15	0.307195	0.831319	0.687976	0.867862	1	5142	tags=40%, list=43%, signal=70%
GOBP_HISTONE_H3_K9_METHYLATION	26	-0.148492	-0.500384	0.996845	1	1	211	tags=4%, list=2%, signal=4%
GOBP_HISTONE_H3_K9_MODIFICATION	34	-0.232468	-0.862281	0.697987	0.920079	1	1632	tags=15%, list=14%, signal=17%
GOBP_HISTONE_H4_ACETYLATION	58	0.324035	1.17127	0.216142	0.422734	1	2533	tags=31%, list=21%, signal=39%
GOBP_HISTONE_H4_K16_ACETYLATION	18	0.252614	0.701116	0.876453	0.966244	1	1962	tags=17%, list=16%, signal=20%
GOBP_HISTONE_H4_K5_ACETYLATION	15	0.425321	1.13845	0.293935	0.466059	1	3689	tags=47%, list=31%, signal=67%
GOBP_HISTONE_METHYLATION	108	0.175395	0.70601	0.964191	0.963784	1	5227	tags=40%, list=44%, signal=70%
GOBP_HISTONE_MONOUBIQUITINATION	24	0.436017	1.32072	0.0991379	0.263665	1	2703	tags=38%, list=23%, signal=48%
GOBP_HISTONE_MRNA_METABOLIC_PROCESS	22	0.41048	1.18693	0.228659	0.403566	1	5906	tags=64%, list=50%, signal=126%
GOBP_HISTONE_PHOSPHORYLATION	31	-0.50382	-1.83618	0	0.0225136	0.992	334	tags=19%, list=3%, signal=20%
GOBP_HISTONE_UBIQUITINATION	41	0.404305	1.38855	0.0630499	0.212741	1	2990	tags=37%, list=25%, signal=49%
GOBP_HOMEOSTASIS_OF_NUMBER_OF_CELLS	174	0.279477	1.20051	0.121359	0.38942	1	3533	tags=36%, list=30%, signal=50%
GOBP_HOMEOSTASIS_OF_NUMBER_OF_CELLS_WITHIN_A_TISSUE	19	0.242407	0.69676	0.871017	0.967351	1	1730	tags=26%, list=15%, signal=31%
GOBP_HOMOLOGOUS_CHROMOSOME_PAIRING_AT_MEIOSIS	18	-0.579588	-1.78101	0.00817439	0.0326089	0.997	1116	tags=28%, list=9%, signal=31%
GOBP_HOMOLOGOUS_CHROMOSOME_SEGREGATION	25	-0.712074	-2.37492	0	3.48833e-05	0.002	615	tags=36%, list=5%, signal=38%
GOBP_HOMOLOGOUS_RECOMBINATION	37	-0.729476	-2.7485	0	0	0	1086	tags=41%, list=9%, signal=44%
GOBP_HOMOPHILIC_CELL_ADHESION_VIA_PLASMA_MEMBRANE_ADHESION_MOLECULES	44	-0.225587	-0.867056	0.700997	0.916023	1	1859	tags=25%, list=16%, signal=30%
GOBP_HOMOTYPIC_CELL_CELL_ADHESION	48	0.407864	1.44019	0.0342368	0.179398	1	3200	tags=44%, list=27%, signal=60%
GOBP_HORMONE_BIOSYNTHETIC_PROCESS	42	0.459002	1.57444	0.0184659	0.110027	1	1393	tags=38%, list=12%, signal=43%
GOBP_HORMONE_MEDIATED_SIGNALING_PATHWAY	122	0.312982	1.28787	0.08	0.295801	1	4516	tags=41%, list=38%, signal=65%
GOBP_HORMONE_METABOLIC_PROCESS	110	0.389775	1.56314	0.0037594	0.114397	1	1393	tags=27%, list=12%, signal=31%
GOBP_HORMONE_TRANSPORT	159	0.286467	1.22597	0.0922509	0.361048	1	3730	tags=36%, list=31%, signal=52%
GOBP_HUMORAL_IMMUNE_RESPONSE	78	0.274959	1.06294	0.35102	0.563599	1	3159	tags=33%, list=26%, signal=45%
GOBP_HUMORAL_IMMUNE_RESPONSE_MEDIATED_BY_CIRCULATING_IMMUNOGLOBULIN	22	0.27324	0.803807	0.756484	0.894955	1	3085	tags=36%, list=26%, signal=49%
GOBP_HYALURONAN_METABOLIC_PROCESS	22	-0.213969	-0.694447	0.904899	1	1	936	tags=14%, list=8%, signal=15%
GOBP_HYDROGEN_PEROXIDE_METABOLIC_PROCESS	29	0.431165	1.35483	0.0883234	0.237511	1	2277	tags=38%, list=19%, signal=47%
GOBP_I_KAPPAB_KINASE_NF_KAPPAB_SIGNALING	194	0.290031	1.27109	0.0615942	0.314089	1	3659	tags=36%, list=31%, signal=51%
GOBP_ICOSANOID_BIOSYNTHETIC_PROCESS	21	0.513039	1.49247	0.0421512	0.149587	1	1480	tags=38%, list=12%, signal=43%
GOBP_ICOSANOID_METABOLIC_PROCESS	52	0.46657	1.66865	0.00270636	0.0668148	1	2561	tags=44%, list=21%, signal=56%
GOBP_ICOSANOID_TRANSPORT	15	-0.320513	-0.973051	0.518717	0.758725	1	1477	tags=33%, list=12%, signal=38%
GOBP_IMMUNE_RESPONSE_REGULATING_SIGNALING_PATHWAY	246	0.270258	1.20791	0.103609	0.381907	1	4823	tags=49%, list=40%, signal=81%
GOBP_IMMUNOGLOBULIN_PRODUCTION	64	0.209137	0.771528	0.847709	0.921947	1	3964	tags=31%, list=33%, signal=47%
GOBP_IMMUNOGLOBULIN_PRODUCTION_INVOLVED_IN_IMMUNOGLOBULIN_MEDIATED_IMMUNE_RESPONSE	31	-0.230821	-0.833197	0.753894	0.943915	1	2287	tags=26%, list=19%, signal=32%
GOBP_IMPORT_ACROSS_PLASMA_MEMBRANE	72	0.316253	1.19673	0.185135	0.392905	1	1275	tags=21%, list=11%, signal=23%
GOBP_IMPORT_INTO_CELL	99	0.332564	1.33039	0.0606897	0.256009	1	2513	tags=32%, list=21%, signal=41%
GOBP_IMPORT_INTO_NUCLEUS	123	0.326772	1.35574	0.0363165	0.236661	1	5054	tags=50%, list=42%, signal=85%
GOBP_IN_UTERO_EMBRYONIC_DEVELOPMENT	245	0.182495	0.809623	0.885748	0.890059	1	4102	tags=37%, list=34%, signal=55%
GOBP_INACTIVATION_OF_MAPK_ACTIVITY	19	-0.324566	-1.03298	0.416404	0.670562	1	681	tags=21%, list=6%, signal=22%
GOBP_INCLUSION_BODY_ASSEMBLY	17	0.607633	1.65525	0.00778816	0.0719734	1	2078	tags=47%, list=17%, signal=57%
GOBP_INFLAMMATORY_CELL_APOPTOTIC_PROCESS	17	0.303128	0.838231	0.700752	0.859538	1	265	tags=6%, list=2%, signal=6%
GOBP_INFLAMMATORY_RESPONSE	348	0.213656	0.989019	0.499436	0.666206	1	1178	tags=14%, list=10%, signal=15%
GOBP_INFLAMMATORY_RESPONSE_TO_ANTIGENIC_STIMULUS	27	-0.33026	-1.13604	0.30031	0.527977	1	1187	tags=26%, list=10%, signal=29%
GOBP_INNATE_IMMUNE_RESPONSE	440	0.299369	1.39928	0.00654307	0.205524	1	4449	tags=44%, list=37%, signal=67%
GOBP_INNATE_IMMUNE_RESPONSE_ACTIVATING_SIGNAL_TRANSDUCTION	79	0.405747	1.55412	0.00403769	0.11766	1	4805	tags=61%, list=40%, signal=101%
GOBP_INNER_EAR_AUDITORY_RECEPTOR_CELL_DIFFERENTIATION	18	0.303491	0.85303	0.688156	0.842449	1	3159	tags=44%, list=26%, signal=60%
GOBP_INNER_EAR_MORPHOGENESIS	33	0.327218	1.05339	0.383721	0.57648	1	1521	tags=24%, list=13%, signal=28%
GOBP_INNER_EAR_RECEPTOR_CELL_DEVELOPMENT	22	0.293957	0.876931	0.644604	0.81525	1	1521	tags=23%, list=13%, signal=26%
GOBP_INNER_EAR_RECEPTOR_CELL_STEREOCILIUM_ORGANIZATION	17	0.321304	0.901534	0.585516	0.784216	1	1521	tags=24%, list=13%, signal=27%
GOBP_INNER_MITOCHONDRIAL_MEMBRANE_ORGANIZATION	33	0.365526	1.18347	0.21229	0.407223	1	4858	tags=58%, list=41%, signal=97%
GOBP_INORGANIC_ANION_TRANSMEMBRANE_TRANSPORT	48	0.405014	1.41952	0.0457143	0.192276	1	1845	tags=33%, list=15%, signal=39%
GOBP_INORGANIC_ANION_TRANSPORT	73	0.360667	1.37426	0.0469361	0.223012	1	2582	tags=34%, list=22%, signal=43%
GOBP_INORGANIC_ION_IMPORT_ACROSS_PLASMA_MEMBRANE	32	-0.239875	-0.857798	0.706271	0.926242	1	883	tags=19%, list=7%, signal=20%
GOBP_INORGANIC_ION_TRANSMEMBRANE_TRANSPORT	363	0.311925	1.45146	0	0.172527	1	3147	tags=34%, list=26%, signal=45%
GOBP_INOSITOL_LIPID_MEDIATED_SIGNALING	115	0.355893	1.46826	0.0183727	0.16055	1	3224	tags=37%, list=27%, signal=50%
GOBP_INOSITOL_PHOSPHATE_CATABOLIC_PROCESS	16	0.246786	0.667644	0.902439	0.977823	1	4784	tags=44%, list=40%, signal=73%
GOBP_INOSITOL_PHOSPHATE_MEDIATED_SIGNALING	34	0.241335	0.783721	0.810888	0.911497	1	4188	tags=35%, list=35%, signal=54%
GOBP_INOSITOL_PHOSPHATE_METABOLIC_PROCESS	45	0.322499	1.11656	0.296296	0.491928	1	3224	tags=31%, list=27%, signal=42%
GOBP_INSULIN_LIKE_GROWTH_FACTOR_RECEPTOR_SIGNALING_PATHWAY	17	0.302682	0.824225	0.710843	0.87592	1	2198	tags=41%, list=18%, signal=50%
GOBP_INSULIN_RECEPTOR_SIGNALING_PATHWAY	106	0.365108	1.47956	0.00958904	0.154818	1	3361	tags=37%, list=28%, signal=51%
GOBP_INSULIN_SECRETION	115	0.337276	1.37241	0.0297158	0.224778	1	3558	tags=37%, list=30%, signal=53%
GOBP_INSULIN_SECRETION_INVOLVED_IN_CELLULAR_RESPONSE_TO_GLUCOSE_STIMULUS	46	0.283024	0.989958	0.469388	0.664748	1	3558	tags=35%, list=30%, signal=49%
GOBP_INTEGRATED_STRESS_RESPONSE_SIGNALING	21	-0.382873	-1.24674	0.184136	0.378367	1	1451	tags=24%, list=12%, signal=27%
GOBP_INTEGRIN_MEDIATED_SIGNALING_PATHWAY	66	0.26692	1.00928	0.453552	0.638647	1	798	tags=12%, list=7%, signal=13%
GOBP_INTERFERON_ALPHA_PRODUCTION	20	0.378079	1.08775	0.351964	0.528839	1	1091	tags=20%, list=9%, signal=22%
GOBP_INTERFERON_BETA_PRODUCTION	40	0.220226	0.741744	0.874453	0.945933	1	1015	tags=13%, list=9%, signal=14%
GOBP_INTERFERON_GAMMA_MEDIATED_SIGNALING_PATHWAY	48	0.28135	0.969629	0.515363	0.696629	1	1779	tags=17%, list=15%, signal=20%
GOBP_INTERFERON_GAMMA_PRODUCTION	44	-0.287841	-1.13145	0.222222	0.53179	1	1205	tags=23%, list=10%, signal=25%
GOBP_INTERLEUKIN_1_BETA_PRODUCTION	42	0.358072	1.23466	0.159942	0.349838	1	879	tags=21%, list=7%, signal=23%
GOBP_INTERLEUKIN_1_MEDIATED_SIGNALING_PATHWAY	85	0.387661	1.50852	0.00802139	0.138196	1	3654	tags=52%, list=31%, signal=74%
GOBP_INTERLEUKIN_1_PRODUCTION	48	0.402591	1.38533	0.0649171	0.215136	1	2583	tags=40%, list=22%, signal=50%
GOBP_INTERLEUKIN_10_PRODUCTION	23	0.308291	0.930026	0.571856	0.748386	1	743	tags=22%, list=6%, signal=23%
GOBP_INTERLEUKIN_12_PRODUCTION	25	-0.240284	-0.805213	0.751678	0.96865	1	1696	tags=20%, list=14%, signal=23%
GOBP_INTERLEUKIN_17_PRODUCTION	18	-0.247791	-0.773949	0.796923	0.983735	1	1999	tags=33%, list=17%, signal=40%
GOBP_INTERLEUKIN_2_PRODUCTION	32	0.262117	0.842516	0.715976	0.854098	1	1389	tags=16%, list=12%, signal=18%
GOBP_INTERLEUKIN_6_MEDIATED_SIGNALING_PATHWAY	19	0.401622	1.14897	0.268589	0.451881	1	3627	tags=42%, list=30%, signal=60%
GOBP_INTERLEUKIN_6_PRODUCTION	70	0.249089	0.938205	0.57973	0.73526	1	1121	tags=19%, list=9%, signal=20%
GOBP_INTERLEUKIN_8_PRODUCTION	43	0.232134	0.794766	0.7903	0.902467	1	1026	tags=16%, list=9%, signal=18%
GOBP_INTERMEDIATE_FILAMENT_BASED_PROCESS	24	0.430334	1.29118	0.168155	0.292957	1	1172	tags=25%, list=10%, signal=28%
GOBP_INTERMEMBRANE_LIPID_TRANSFER	32	0.336974	1.07719	0.366218	0.543168	1	1358	tags=25%, list=11%, signal=28%
GOBP_INTERSTRAND_CROSS_LINK_REPAIR	49	-0.412857	-1.65131	0.00380228	0.0650312	1	1405	tags=31%, list=12%, signal=35%
GOBP_INTESTINAL_ABSORPTION	16	0.557655	1.51642	0.0279503	0.134306	1	211	tags=25%, list=2%, signal=25%
GOBP_INTRA_GOLGI_VESICLE_MEDIATED_TRANSPORT	27	0.481193	1.48333	0.0507042	0.153699	1	4001	tags=52%, list=34%, signal=78%
GOBP_INTRACELLULAR_ESTROGEN_RECEPTOR_SIGNALING_PATHWAY	46	0.270898	0.947451	0.550432	0.723654	1	5758	tags=50%, list=48%, signal=96%
GOBP_INTRACELLULAR_LIPID_TRANSPORT	32	0.468054	1.5112	0.0350631	0.1363	1	1433	tags=31%, list=12%, signal=35%
GOBP_INTRACELLULAR_RECEPTOR_SIGNALING_PATHWAY	199	0.26874	1.17329	0.145218	0.419351	1	4516	tags=38%, list=38%, signal=60%
GOBP_INTRACELLULAR_STEROID_HORMONE_RECEPTOR_SIGNALING_PATHWAY	86	0.27666	1.07854	0.321149	0.54117	1	4487	tags=38%, list=38%, signal=61%
GOBP_INTRACELLULAR_STEROL_TRANSPORT	18	0.426056	1.19364	0.234604	0.396247	1	1358	tags=28%, list=11%, signal=31%
GOBP_INTRACILIARY_TRANSPORT	44	0.265654	0.909037	0.634253	0.775608	1	4278	tags=39%, list=36%, signal=60%
GOBP_INTRACILIARY_TRANSPORT_INVOLVED_IN_CILIUM_ASSEMBLY	37	0.296467	0.999621	0.46959	0.651388	1	4278	tags=43%, list=36%, signal=67%
GOBP_INTRINSIC_APOPTOTIC_SIGNALING_PATHWAY	217	0.250485	1.10766	0.252014	0.501455	1	4316	tags=42%, list=36%, signal=65%
GOBP_INTRINSIC_APOPTOTIC_SIGNALING_PATHWAY_BY_P53_CLASS_MEDIATOR	58	0.251639	0.914728	0.614765	0.768544	1	3964	tags=38%, list=33%, signal=57%
GOBP_INTRINSIC_APOPTOTIC_SIGNALING_PATHWAY_IN_RESPONSE_TO_DNA_DAMAGE	80	0.258673	0.985791	0.514905	0.671094	1	3482	tags=36%, list=29%, signal=51%
GOBP_INTRINSIC_APOPTOTIC_SIGNALING_PATHWAY_IN_RESPONSE_TO_DNA_DAMAGE_BY_P53_CLASS_MEDIATOR	37	0.233881	0.783318	0.821376	0.910972	1	3964	tags=38%, list=33%, signal=57%
GOBP_INTRINSIC_APOPTOTIC_SIGNALING_PATHWAY_IN_RESPONSE_TO_ENDOPLASMIC_RETICULUM_STRESS	45	0.228236	0.793482	0.810393	0.903707	1	2990	tags=33%, list=25%, signal=44%
GOBP_INTRINSIC_APOPTOTIC_SIGNALING_PATHWAY_IN_RESPONSE_TO_OXIDATIVE_STRESS	39	0.349068	1.17109	0.225714	0.422357	1	2277	tags=26%, list=19%, signal=32%
GOBP_ION_HOMEOSTASIS	396	0.307807	1.42779	0.00110132	0.185242	1	3736	tags=41%, list=31%, signal=58%
GOBP_IRE1_MEDIATED_UNFOLDED_PROTEIN_RESPONSE	59	0.392253	1.44198	0.0185714	0.179185	1	5453	tags=59%, list=46%, signal=109%
GOBP_IRON_ION_HOMEOSTASIS	66	0.450909	1.65811	0.00412088	0.070677	1	4532	tags=59%, list=38%, signal=95%
GOBP_IRON_ION_TRANSPORT	58	0.413519	1.50056	0.0180055	0.143403	1	2602	tags=38%, list=22%, signal=48%
GOBP_IRON_SULFUR_CLUSTER_ASSEMBLY	19	0.242839	0.696071	0.872059	0.96734	1	5267	tags=47%, list=44%, signal=85%
GOBP_ISOPRENOID_BIOSYNTHETIC_PROCESS	20	0.823997	2.42515	0	0	0	715	tags=60%, list=6%, signal=64%
GOBP_ISOPRENOID_METABOLIC_PROCESS	77	0.572704	2.1873	0	0.000151542	0.002	1358	tags=42%, list=11%, signal=47%
GOBP_JNK_CASCADE	135	0.212295	0.889735	0.702668	0.800984	1	3329	tags=31%, list=28%, signal=43%
GOBP_KERATAN_SULFATE_BIOSYNTHETIC_PROCESS	15	0.674306	1.80662	0.00284091	0.0273757	0.96	2775	tags=67%, list=23%, signal=87%
GOBP_KERATAN_SULFATE_METABOLIC_PROCESS	20	0.605082	1.74332	0.00460123	0.0452405	0.999	2775	tags=60%, list=23%, signal=78%
GOBP_KERATINIZATION	25	-0.233806	-0.784501	0.809816	0.980048	1	978	tags=20%, list=8%, signal=22%
GOBP_KERATINOCYTE_DIFFERENTIATION	78	0.264681	1.0146	0.437068	0.632084	1	2241	tags=22%, list=19%, signal=27%
GOBP_KERATINOCYTE_PROLIFERATION	26	-0.231954	-0.768303	0.821429	0.983668	1	1735	tags=27%, list=15%, signal=31%
GOBP_KETONE_BIOSYNTHETIC_PROCESS	34	0.359761	1.18022	0.240061	0.410069	1	2384	tags=35%, list=20%, signal=44%
GOBP_KIDNEY_EPITHELIUM_DEVELOPMENT	72	0.323654	1.22071	0.162416	0.36639	1	2074	tags=28%, list=17%, signal=33%
GOBP_KIDNEY_MORPHOGENESIS	46	0.410419	1.43293	0.0434153	0.183553	1	4422	tags=57%, list=37%, signal=90%
GOBP_KINETOCHORE_ASSEMBLY	17	-0.867219	-2.70823	0	0	0	451	tags=59%, list=4%, signal=61%
GOBP_KINETOCHORE_ORGANIZATION	22	-0.897101	-2.93941	0	0	0	451	tags=68%, list=4%, signal=71%
GOBP_L_ALPHA_AMINO_ACID_TRANSMEMBRANE_TRANSPORT	37	0.370869	1.2322	0.163611	0.352954	1	2261	tags=32%, list=19%, signal=40%
GOBP_L_AMINO_ACID_TRANSPORT	37	0.381069	1.28332	0.118571	0.30018	1	2261	tags=35%, list=19%, signal=43%
GOBP_L_GLUTAMATE_TRANSMEMBRANE_TRANSPORT	18	0.482558	1.35639	0.118168	0.237007	1	2261	tags=44%, list=19%, signal=55%
GOBP_LABYRINTHINE_LAYER_DEVELOPMENT	29	0.258299	0.811362	0.756955	0.888448	1	1369	tags=17%, list=11%, signal=19%
GOBP_LACTATION	31	0.411106	1.29134	0.124431	0.292797	1	2362	tags=35%, list=20%, signal=44%
GOBP_LAMELLIPODIUM_ASSEMBLY	48	0.273821	0.959033	0.540246	0.708596	1	3513	tags=38%, list=29%, signal=53%
GOBP_LAMELLIPODIUM_ORGANIZATION	62	0.269871	0.98969	0.480716	0.665225	1	3513	tags=35%, list=29%, signal=50%
GOBP_LATE_ENDOSOME_TO_VACUOLE_TRANSPORT	19	0.44367	1.27476	0.163328	0.310305	1	4541	tags=58%, list=38%, signal=93%
GOBP_LEARNING	61	0.191981	0.704754	0.939643	0.964658	1	5262	tags=54%, list=44%, signal=96%
GOBP_LENS_DEVELOPMENT_IN_CAMERA_TYPE_EYE	37	0.285411	0.95334	0.535613	0.716361	1	1984	tags=19%, list=17%, signal=23%
GOBP_LENS_FIBER_CELL_DIFFERENTIATION	19	-0.304502	-0.962692	0.519174	0.780514	1	842	tags=16%, list=7%, signal=17%
GOBP_LEUKOCYTE_ADHESION_TO_VASCULAR_ENDOTHELIAL_CELL	18	-0.366267	-1.11362	0.29653	0.553679	1	1569	tags=28%, list=13%, signal=32%
GOBP_LEUKOCYTE_APOPTOTIC_PROCESS	61	0.265556	0.983206	0.504043	0.675211	1	3533	tags=30%, list=30%, signal=42%
GOBP_LEUKOCYTE_CELL_CELL_ADHESION	167	0.192391	0.820496	0.839461	0.879813	1	3782	tags=32%, list=32%, signal=47%
GOBP_LEUKOCYTE_CHEMOTAXIS	84	0.29239	1.13346	0.242503	0.472591	1	3651	tags=38%, list=31%, signal=55%
GOBP_LEUKOCYTE_DIFFERENTIATION	288	0.201432	0.922885	0.661663	0.75885	1	2847	tags=23%, list=24%, signal=29%
GOBP_LEUKOCYTE_HOMEOSTASIS	51	-0.17403	-0.695419	0.944664	1	1	1278	tags=12%, list=11%, signal=13%
GOBP_LEUKOCYTE_MEDIATED_CYTOTOXICITY	40	0.281027	0.947526	0.526241	0.723648	1	2372	tags=28%, list=20%, signal=34%
GOBP_LEUKOCYTE_MEDIATED_IMMUNITY	448	0.324541	1.53204	0	0.126799	1	3692	tags=39%, list=31%, signal=54%
GOBP_LEUKOCYTE_MIGRATION	187	0.24581	1.06747	0.315217	0.557539	1	3354	tags=33%, list=28%, signal=45%
GOBP_LEUKOCYTE_PROLIFERATION	141	0.34124	1.4331	0.00903226	0.183626	1	3527	tags=36%, list=30%, signal=51%
GOBP_LIMBIC_SYSTEM_DEVELOPMENT	53	0.209495	0.754108	0.864454	0.93718	1	4646	tags=45%, list=39%, signal=74%
GOBP_LIPID_BIOSYNTHETIC_PROCESS	475	0.448394	2.12185	0	0.000587486	0.013	2934	tags=42%, list=25%, signal=54%
GOBP_LIPID_CATABOLIC_PROCESS	212	0.381217	1.67193	0	0.0654814	1	2561	tags=34%, list=21%, signal=43%
GOBP_LIPID_DROPLET_ORGANIZATION	19	-0.278607	-0.880469	0.622699	0.901246	1	313	tags=11%, list=3%, signal=11%
GOBP_LIPID_EXPORT_FROM_CELL	38	0.227579	0.766148	0.83921	0.926376	1	4557	tags=45%, list=38%, signal=72%
GOBP_LIPID_HOMEOSTASIS	83	0.424393	1.64922	0.00133333	0.0743572	1	1745	tags=28%, list=15%, signal=32%
GOBP_LIPID_IMPORT_INTO_CELL	23	0.606939	1.80499	0	0.0273933	0.961	2063	tags=48%, list=17%, signal=58%
GOBP_LIPID_LOCALIZATION	278	0.352499	1.59618	0	0.100687	1	2734	tags=34%, list=23%, signal=43%
GOBP_LIPID_MODIFICATION	192	0.379674	1.66602	0	0.0669749	1	2577	tags=33%, list=22%, signal=42%
GOBP_LIPID_OXIDATION	82	0.481812	1.87698	0	0.014242	0.739	1712	tags=38%, list=14%, signal=44%
GOBP_LIPID_PHOSPHORYLATION	54	0.247651	0.888444	0.640789	0.802147	1	4969	tags=44%, list=42%, signal=76%
GOBP_LIPID_STORAGE	56	0.487506	1.74913	0	0.043034	0.999	1682	tags=32%, list=14%, signal=37%
GOBP_LIPID_TRANSLOCATION	25	0.341281	1.0411	0.392593	0.594904	1	3406	tags=52%, list=29%, signal=73%
GOBP_LIPOPOLYSACCHARIDE_MEDIATED_SIGNALING_PATHWAY	32	-0.19593	-0.712283	0.894389	0.997311	1	2026	tags=28%, list=17%, signal=34%
GOBP_LIPOPROTEIN_BIOSYNTHETIC_PROCESS	74	0.34701	1.31766	0.0844687	0.266209	1	4679	tags=47%, list=39%, signal=77%
GOBP_LIPOPROTEIN_METABOLIC_PROCESS	95	0.304002	1.20588	0.153342	0.384381	1	4679	tags=44%, list=39%, signal=72%
GOBP_LIPOSACCHARIDE_METABOLIC_PROCESS	81	0.432732	1.67523	0	0.0648428	1	5026	tags=62%, list=42%, signal=106%
GOBP_LIVER_REGENERATION	21	0.428469	1.24894	0.172611	0.334851	1	1145	tags=24%, list=10%, signal=26%
GOBP_LOCALIZATION_WITHIN_MEMBRANE	39	0.46186	1.562	0.0145349	0.11507	1	4236	tags=51%, list=36%, signal=79%
GOBP_LOCOMOTORY_BEHAVIOR	75	0.268946	1.0308	0.412	0.609406	1	4256	tags=44%, list=36%, signal=68%
GOBP_LONG_CHAIN_FATTY_ACID_BIOSYNTHETIC_PROCESS	15	0.535944	1.44005	0.0564885	0.179099	1	869	tags=33%, list=7%, signal=36%
GOBP_LONG_CHAIN_FATTY_ACID_METABOLIC_PROCESS	64	0.534876	1.98726	0	0.00430262	0.199	2561	tags=50%, list=21%, signal=63%
GOBP_LONG_CHAIN_FATTY_ACID_TRANSPORT	36	0.58431	1.92491	0	0.00874071	0.47	2063	tags=44%, list=17%, signal=54%
GOBP_LONG_CHAIN_FATTY_ACYL_COA_METABOLIC_PROCESS	18	0.551479	1.54189	0.0323054	0.121654	1	1682	tags=44%, list=14%, signal=52%
GOBP_LONG_TERM_MEMORY	17	0.470963	1.33166	0.11649	0.254725	1	2459	tags=47%, list=21%, signal=59%
GOBP_LONG_TERM_SYNAPTIC_DEPRESSION	15	-0.574183	-1.72591	0.0118343	0.0452646	0.999	793	tags=27%, list=7%, signal=29%
GOBP_LONG_TERM_SYNAPTIC_POTENTIATION	29	-0.290336	-1.00817	0.444109	0.700027	1	793	tags=14%, list=7%, signal=15%
GOBP_LOW_DENSITY_LIPOPROTEIN_PARTICLE_CLEARANCE	27	0.376234	1.15362	0.240398	0.444373	1	2532	tags=30%, list=21%, signal=38%
GOBP_LUNG_ALVEOLUS_DEVELOPMENT	25	-0.218721	-0.739491	0.851964	0.991034	1	978	tags=12%, list=8%, signal=13%
GOBP_LUNG_EPITHELIUM_DEVELOPMENT	22	0.442961	1.30703	0.144158	0.278323	1	1983	tags=36%, list=17%, signal=44%
GOBP_LUNG_MORPHOGENESIS	27	0.292344	0.909789	0.616564	0.774489	1	444	tags=15%, list=4%, signal=15%
GOBP_LYMPH_VESSEL_DEVELOPMENT	15	0.260991	0.696408	0.874627	0.967252	1	3456	tags=40%, list=29%, signal=56%
GOBP_LYMPHOCYTE_ACTIVATION	360	0.26878	1.24421	0.0358744	0.339992	1	3365	tags=30%, list=28%, signal=41%
GOBP_LYMPHOCYTE_ACTIVATION_INVOLVED_IN_IMMUNE_RESPONSE	101	0.282151	1.12488	0.237333	0.482969	1	3137	tags=29%, list=26%, signal=39%
GOBP_LYMPHOCYTE_APOPTOTIC_PROCESS	37	0.29276	0.964557	0.527504	0.701445	1	3533	tags=38%, list=30%, signal=54%
GOBP_LYMPHOCYTE_CHEMOTAXIS	17	0.317585	0.8804	0.635277	0.811078	1	1296	tags=18%, list=11%, signal=20%
GOBP_LYMPHOCYTE_COSTIMULATION	25	0.257403	0.791463	0.772152	0.904718	1	2198	tags=24%, list=18%, signal=29%
GOBP_LYMPHOCYTE_HOMEOSTASIS	36	0.163328	0.53789	0.993976	0.998023	1	3533	tags=28%, list=30%, signal=39%
GOBP_LYMPHOCYTE_MEDIATED_IMMUNITY	117	0.189237	0.781399	0.887306	0.91246	1	3137	tags=25%, list=26%, signal=33%
GOBP_LYMPHOCYTE_MIGRATION	41	0.25913	0.885734	0.663877	0.8045	1	2468	tags=29%, list=21%, signal=37%
GOBP_LYSOSOMAL_TRANSPORT	91	0.485012	1.89154	0	0.0125275	0.652	3253	tags=46%, list=27%, signal=63%
GOBP_LYSOSOME_LOCALIZATION	49	0.350129	1.25299	0.150997	0.33007	1	3819	tags=45%, list=32%, signal=66%
GOBP_LYTIC_VACUOLE_ORGANIZATION	55	0.396469	1.43247	0.0263158	0.183404	1	2859	tags=38%, list=24%, signal=50%
GOBP_MACROAUTOPHAGY	269	0.334855	1.5052	0	0.140097	1	4922	tags=51%, list=41%, signal=85%
GOBP_MACROMOLECULE_DEACYLATION	88	0.380156	1.50159	0.0117647	0.142646	1	3255	tags=36%, list=27%, signal=50%
GOBP_MACROMOLECULE_METHYLATION	234	0.17334	0.771355	0.956522	0.922	1	5368	tags=43%, list=45%, signal=76%
GOBP_MACROPHAGE_ACTIVATION	50	-0.255001	-1.021	0.4	0.687036	1	1325	tags=18%, list=11%, signal=20%
GOBP_MACROPHAGE_CHEMOTAXIS	19	0.307278	0.868572	0.666163	0.823437	1	1977	tags=32%, list=17%, signal=38%
GOBP_MACROPHAGE_DIFFERENTIATION	27	-0.299363	-1.04163	0.375839	0.664424	1	918	tags=15%, list=8%, signal=16%
GOBP_MACROPHAGE_MIGRATION	23	0.324604	0.973833	0.48494	0.688933	1	2138	tags=39%, list=18%, signal=48%
GOBP_MAINTENANCE_OF_BLOOD_BRAIN_BARRIER	18	-0.264569	-0.811028	0.70607	0.962452	1	852	tags=17%, list=7%, signal=18%
GOBP_MAINTENANCE_OF_CELL_NUMBER	101	0.279383	1.11346	0.271208	0.495654	1	3617	tags=36%, list=30%, signal=51%
GOBP_MAINTENANCE_OF_LOCATION	190	0.32799	1.42473	0.00481928	0.188299	1	4519	tags=47%, list=38%, signal=75%
GOBP_MAINTENANCE_OF_LOCATION_IN_CELL	117	0.335774	1.39637	0.0252207	0.206424	1	4444	tags=48%, list=37%, signal=76%
GOBP_MAINTENANCE_OF_PROTEIN_LOCALIZATION_IN_ORGANELLE	37	0.360619	1.23321	0.177584	0.351602	1	4430	tags=59%, list=37%, signal=94%
GOBP_MAINTENANCE_OF_PROTEIN_LOCATION	70	0.316748	1.20292	0.179487	0.386687	1	4430	tags=50%, list=37%, signal=79%
GOBP_MAINTENANCE_OF_PROTEIN_LOCATION_IN_CELL	49	0.333738	1.17038	0.21831	0.423009	1	4430	tags=53%, list=37%, signal=84%
GOBP_MAINTENANCE_OF_PROTEIN_LOCATION_IN_NUCLEUS	21	0.272305	0.800714	0.74415	0.89707	1	4430	tags=52%, list=37%, signal=83%
GOBP_MALE_GAMETE_GENERATION	260	-0.266708	-1.38912	0	0.234716	1	941	tags=12%, list=8%, signal=13%
GOBP_MALE_MEIOTIC_NUCLEAR_DIVISION	22	-0.527113	-1.73801	0.00294985	0.0421467	0.999	1644	tags=36%, list=14%, signal=42%
GOBP_MALE_SEX_DIFFERENTIATION	85	0.222415	0.875526	0.724599	0.816877	1	3428	tags=29%, list=29%, signal=41%
GOBP_MAMMARY_GLAND_DEVELOPMENT	84	0.371024	1.44867	0.0174731	0.174721	1	2362	tags=37%, list=20%, signal=46%
GOBP_MAMMARY_GLAND_DUCT_MORPHOGENESIS	18	0.412716	1.15452	0.273121	0.444357	1	867	tags=28%, list=7%, signal=30%
GOBP_MAMMARY_GLAND_EPITHELIAL_CELL_PROLIFERATION	21	-0.36151	-1.14481	0.258786	0.518855	1	391	tags=14%, list=3%, signal=15%
GOBP_MAMMARY_GLAND_EPITHELIUM_DEVELOPMENT	42	0.309906	1.05311	0.380342	0.576687	1	2110	tags=31%, list=18%, signal=37%
GOBP_MAMMARY_GLAND_MORPHOGENESIS	25	0.424194	1.2911	0.134644	0.292964	1	867	tags=28%, list=7%, signal=30%
GOBP_MANNOSYLATION	28	0.403505	1.24875	0.174927	0.334784	1	1702	tags=25%, list=14%, signal=29%
GOBP_MAST_CELL_ACTIVATION	25	0.28068	0.875405	0.643875	0.816768	1	1023	tags=16%, list=9%, signal=17%
GOBP_MAST_CELL_ACTIVATION_INVOLVED_IN_IMMUNE_RESPONSE	22	0.30649	0.919349	0.583086	0.763557	1	1023	tags=18%, list=9%, signal=20%
GOBP_MATERNAL_PLACENTA_DEVELOPMENT	20	-0.165261	-0.524274	0.978395	1	1	1271	tags=20%, list=11%, signal=22%
GOBP_MATERNAL_PROCESS_INVOLVED_IN_FEMALE_PREGNANCY	34	0.221249	0.723705	0.888412	0.955372	1	3725	tags=38%, list=31%, signal=55%
GOBP_MATURATION_OF_5_8S_RRNA	34	0.144956	0.466707	1	0.999344	1	4254	tags=29%, list=36%, signal=46%
GOBP_MATURATION_OF_5_8S_RRNA_FROM_TRICISTRONIC_RRNA_TRANSCRIPT_SSU_RRNA_5_8S_RRNA_LSU_RRNA	24	-0.174548	-0.57894	0.986264	1	1	2237	tags=33%, list=19%, signal=41%
GOBP_MATURATION_OF_LSU_RRNA	28	-0.14218	-0.489856	0.994236	1	1	9102	tags=96%, list=76%, signal=407%
GOBP_MATURATION_OF_LSU_RRNA_FROM_TRICISTRONIC_RRNA_TRANSCRIPT_SSU_RRNA_5_8S_RRNA_LSU_RRNA	15	-0.210585	-0.631092	0.92284	1	1	2610	tags=47%, list=22%, signal=60%
GOBP_MATURATION_OF_SSU_RRNA	46	0.270497	0.94769	0.557803	0.723623	1	2259	tags=20%, list=19%, signal=24%
GOBP_MATURATION_OF_SSU_RRNA_FROM_TRICISTRONIC_RRNA_TRANSCRIPT_SSU_RRNA_5_8S_RRNA_LSU_RRNA	33	0.375562	1.22264	0.196302	0.364324	1	4097	tags=39%, list=34%, signal=60%
GOBP_MATURE_B_CELL_DIFFERENTIATION	17	0.456859	1.25403	0.194118	0.329337	1	2584	tags=29%, list=22%, signal=37%
GOBP_MATURE_B_CELL_DIFFERENTIATION_INVOLVED_IN_IMMUNE_RESPONSE	15	0.399478	1.06986	0.386503	0.554637	1	2584	tags=27%, list=22%, signal=34%
GOBP_MECHANORECEPTOR_DIFFERENTIATION	30	0.334161	1.043	0.404225	0.592546	1	1521	tags=23%, list=13%, signal=27%
GOBP_MEGAKARYOCYTE_DIFFERENTIATION	56	0.19278	0.706287	0.931174	0.963733	1	2386	tags=18%, list=20%, signal=22%
GOBP_MEIOSIS_I_CELL_CYCLE_PROCESS	71	-0.675046	-2.89822	0	0	0	1116	tags=41%, list=9%, signal=45%
GOBP_MEIOTIC_CELL_CYCLE	151	-0.549104	-2.67151	0	0	0	746	tags=27%, list=6%, signal=29%
GOBP_MEIOTIC_CELL_CYCLE_PROCESS	113	-0.601356	-2.82427	0	0	0	1116	tags=35%, list=9%, signal=39%
GOBP_MEIOTIC_CHROMOSOME_SEGREGATION	46	-0.730298	-2.90665	0	0	0	1116	tags=46%, list=9%, signal=50%
GOBP_MEIOTIC_CHROMOSOME_SEPARATION	15	-0.676524	-2.01136	0	0.00557431	0.573	1026	tags=40%, list=9%, signal=44%
GOBP_MEMBRANE_BIOGENESIS	30	0.433766	1.39307	0.093617	0.209884	1	4029	tags=50%, list=34%, signal=75%
GOBP_MEMBRANE_DEPOLARIZATION	46	0.292981	1.02255	0.410615	0.621419	1	4279	tags=46%, list=36%, signal=71%
GOBP_MEMBRANE_DEPOLARIZATION_DURING_ACTION_POTENTIAL	16	0.328624	0.904845	0.589595	0.780863	1	2387	tags=31%, list=20%, signal=39%
GOBP_MEMBRANE_DOCKING	156	0.190116	0.806064	0.880542	0.893153	1	3354	tags=28%, list=28%, signal=38%
GOBP_MEMBRANE_FUSION	107	0.296529	1.20137	0.149803	0.388468	1	5321	tags=50%, list=45%, signal=90%
GOBP_MEMBRANE_INVAGINATION	47	0.298334	1.05306	0.381285	0.576451	1	3200	tags=38%, list=27%, signal=52%
GOBP_MEMBRANE_LIPID_BIOSYNTHETIC_PROCESS	103	0.375482	1.51945	0.00645161	0.132753	1	5081	tags=61%, list=43%, signal=106%
GOBP_MEMBRANE_LIPID_CATABOLIC_PROCESS	25	0.420065	1.27476	0.162084	0.310448	1	4523	tags=52%, list=38%, signal=84%
GOBP_MEMBRANE_LIPID_METABOLIC_PROCESS	149	0.360995	1.53094	0.00123916	0.127365	1	4523	tags=51%, list=38%, signal=81%
GOBP_MEMBRANE_PROTEIN_ECTODOMAIN_PROTEOLYSIS	29	0.426717	1.32653	0.0907781	0.259021	1	3866	tags=52%, list=32%, signal=76%
GOBP_MEMBRANE_PROTEIN_INTRACELLULAR_DOMAIN_PROTEOLYSIS	19	0.417008	1.18926	0.252322	0.400678	1	2300	tags=32%, list=19%, signal=39%
GOBP_MEMBRANE_PROTEIN_PROTEOLYSIS	46	0.412429	1.43041	0.0429185	0.184107	1	4088	tags=50%, list=34%, signal=76%
GOBP_MEMBRANE_RAFT_ORGANIZATION	16	0.413271	1.1294	0.298507	0.477512	1	6514	tags=94%, list=55%, signal=206%
GOBP_MEMBRANE_REPOLARIZATION	16	-0.34692	-1.07039	0.314121	0.625159	1	297	tags=13%, list=2%, signal=13%
GOBP_MEMORY	51	0.386529	1.39361	0.0448808	0.209669	1	1420	tags=25%, list=12%, signal=29%
GOBP_MESENCHYMAL_CELL_DIFFERENTIATION	140	0.30052	1.27065	0.0831234	0.314362	1	3339	tags=37%, list=28%, signal=51%
GOBP_MESENCHYMAL_CELL_PROLIFERATION	19	0.457864	1.29947	0.150522	0.285683	1	3452	tags=63%, list=29%, signal=89%
GOBP_MESENCHYME_DEVELOPMENT	168	0.307036	1.31763	0.0380228	0.266108	1	3357	tags=37%, list=28%, signal=51%
GOBP_MESENCHYME_MORPHOGENESIS	25	0.410797	1.23194	0.193893	0.353191	1	3357	tags=44%, list=28%, signal=61%
GOBP_MESODERM_DEVELOPMENT	56	0.235338	0.849655	0.725968	0.846081	1	3456	tags=32%, list=29%, signal=45%
GOBP_MESODERM_MORPHOGENESIS	32	-0.180082	-0.64218	0.949254	1	1	391	tags=6%, list=3%, signal=6%
GOBP_MESONEPHRIC_TUBULE_MORPHOGENESIS	30	0.487882	1.56044	0.0237389	0.115599	1	2074	tags=37%, list=17%, signal=44%
GOBP_MESONEPHROS_DEVELOPMENT	49	0.341193	1.2046	0.176056	0.384896	1	2074	tags=29%, list=17%, signal=34%
GOBP_METAL_ION_EXPORT	18	0.368881	1.04058	0.423249	0.595363	1	2194	tags=39%, list=18%, signal=48%
GOBP_METAL_ION_HOMEOSTASIS	313	0.318988	1.46426	0.00113636	0.162681	1	3986	tags=46%, list=33%, signal=67%
GOBP_METAL_ION_TRANSPORT	222	0.300528	1.31807	0.028136	0.26563	1	3959	tags=41%, list=33%, signal=60%
GOBP_METANEPHRIC_NEPHRON_DEVELOPMENT	17	0.462459	1.29088	0.15861	0.293071	1	1876	tags=47%, list=16%, signal=56%
GOBP_METANEPHROS_DEVELOPMENT	45	0.293349	1.02979	0.407307	0.611048	1	2074	tags=27%, list=17%, signal=32%
GOBP_METANEPHROS_MORPHOGENESIS	16	0.495785	1.34736	0.112108	0.242343	1	1876	tags=44%, list=16%, signal=52%
GOBP_METAPHASE_ANAPHASE_TRANSITION_OF_CELL_CYCLE	58	-0.669585	-2.80448	0	0	0	594	tags=36%, list=5%, signal=38%
GOBP_METAPHASE_PLATE_CONGRESSION	58	-0.594323	-2.47247	0	0	0	448	tags=28%, list=4%, signal=29%
GOBP_METENCEPHALON_DEVELOPMENT	60	0.374792	1.35826	0.0666667	0.235679	1	2348	tags=35%, list=20%, signal=43%
GOBP_METHYLATION	266	0.161255	0.724328	0.987194	0.955142	1	5368	tags=40%, list=45%, signal=72%
GOBP_MICROGLIAL_CELL_ACTIVATION	18	0.281071	0.80098	0.766214	0.896846	1	1690	tags=22%, list=14%, signal=26%
GOBP_MICROTUBULE_ANCHORING	22	0.458771	1.36637	0.0734633	0.230034	1	3930	tags=50%, list=33%, signal=74%
GOBP_MICROTUBULE_BASED_MOVEMENT	230	0.206433	0.92185	0.650292	0.760688	1	2159	tags=21%, list=18%, signal=26%
GOBP_MICROTUBULE_BASED_TRANSPORT	142	0.362353	1.51965	0.00494438	0.13289	1	4212	tags=48%, list=35%, signal=73%
GOBP_MICROTUBULE_BUNDLE_FORMATION	58	-0.323616	-1.33754	0.0576923	0.281836	1	1052	tags=21%, list=9%, signal=23%
GOBP_MICROTUBULE_CYTOSKELETON_ORGANIZATION	433	-0.352004	-1.93784	0	0.0109848	0.841	1136	tags=18%, list=10%, signal=20%
GOBP_MICROTUBULE_CYTOSKELETON_ORGANIZATION_INVOLVED_IN_MITOSIS	125	-0.530926	-2.50903	0	0	0	842	tags=26%, list=7%, signal=28%
GOBP_MICROTUBULE_DEPOLYMERIZATION	34	-0.300481	-1.10546	0.309278	0.56745	1	1023	tags=21%, list=9%, signal=22%
GOBP_MICROTUBULE_NUCLEATION	25	-0.216794	-0.740549	0.833887	0.99176	1	532	tags=8%, list=4%, signal=8%
GOBP_MICROTUBULE_ORGANIZING_CENTER_LOCALIZATION	27	-0.304496	-1.0514	0.392857	0.649536	1	1133	tags=15%, list=10%, signal=16%
GOBP_MICROTUBULE_ORGANIZING_CENTER_ORGANIZATION	122	-0.364518	-1.69344	0	0.0539956	1	1612	tags=25%, list=14%, signal=28%
GOBP_MICROTUBULE_POLYMERIZATION	57	0.238467	0.87895	0.662602	0.812453	1	5611	tags=54%, list=47%, signal=102%
GOBP_MICROTUBULE_POLYMERIZATION_OR_DEPOLYMERIZATION	86	-0.246834	-1.08763	0.281746	0.597469	1	1023	tags=13%, list=9%, signal=14%
GOBP_MIDBRAIN_DEVELOPMENT	45	0.360324	1.24063	0.154624	0.344173	1	3082	tags=47%, list=26%, signal=63%
GOBP_MIRNA_METABOLIC_PROCESS	21	0.381172	1.115	0.312782	0.493727	1	4432	tags=48%, list=37%, signal=76%
GOBP_MISMATCH_REPAIR	28	-0.313961	-1.05054	0.383648	0.651088	1	1405	tags=18%, list=12%, signal=20%
GOBP_MITOCHONDRIAL_CALCIUM_ION_HOMEOSTASIS	19	0.552094	1.59658	0.011544	0.100677	1	3735	tags=63%, list=31%, signal=92%
GOBP_MITOCHONDRIAL_CALCIUM_ION_TRANSMEMBRANE_TRANSPORT	22	0.459767	1.36125	0.10192	0.233819	1	3959	tags=59%, list=33%, signal=88%
GOBP_MITOCHONDRIAL_CYTOCHROME_C_OXIDASE_ASSEMBLY	18	0.405799	1.13969	0.293233	0.464921	1	4012	tags=50%, list=34%, signal=75%
GOBP_MITOCHONDRIAL_DEPOLARIZATION	15	0.406248	1.09521	0.356822	0.518371	1	4279	tags=53%, list=36%, signal=83%
GOBP_MITOCHONDRIAL_ELECTRON_TRANSPORT_CYTOCHROME_C_TO_OXYGEN	15	0.6043	1.60076	0.0219436	0.0986916	1	3318	tags=73%, list=28%, signal=101%
GOBP_MITOCHONDRIAL_ELECTRON_TRANSPORT_NADH_TO_UBIQUINONE	43	0.626529	2.12672	0	0.000611965	0.013	3216	tags=77%, list=27%, signal=105%
GOBP_MITOCHONDRIAL_FISSION	33	0.278053	0.907911	0.603399	0.777071	1	3553	tags=36%, list=30%, signal=52%
GOBP_MITOCHONDRIAL_FUSION	24	0.502624	1.52883	0.0362319	0.127948	1	3594	tags=58%, list=30%, signal=83%
GOBP_MITOCHONDRIAL_GENE_EXPRESSION	154	0.334426	1.43022	0.0111801	0.184046	1	5152	tags=51%, list=43%, signal=89%
GOBP_MITOCHONDRIAL_GENOME_MAINTENANCE	18	0.247036	0.684153	0.875375	0.972402	1	2437	tags=22%, list=20%, signal=28%
GOBP_MITOCHONDRIAL_MEMBRANE_ORGANIZATION	97	0.33436	1.33992	0.0409836	0.249029	1	4951	tags=55%, list=42%, signal=93%
GOBP_MITOCHONDRIAL_OUTER_MEMBRANE_PERMEABILIZATION	41	0.311785	1.04356	0.408219	0.591993	1	5587	tags=59%, list=47%, signal=110%
GOBP_MITOCHONDRIAL_RESPIRATORY_CHAIN_COMPLEX_ASSEMBLY	85	0.499811	1.95282	0	0.0072453	0.346	3676	tags=58%, list=31%, signal=83%
GOBP_MITOCHONDRIAL_RNA_METABOLIC_PROCESS	41	0.183553	0.621755	0.956332	0.988544	1	1453	tags=12%, list=12%, signal=14%
GOBP_MITOCHONDRIAL_TRANSCRIPTION	15	-0.209903	-0.614472	0.930939	1	1	2338	tags=33%, list=20%, signal=41%
GOBP_MITOCHONDRIAL_TRANSLATION	128	0.380024	1.56952	0.0025413	0.111478	1	5149	tags=55%, list=43%, signal=97%
GOBP_MITOCHONDRIAL_TRANSLATIONAL_TERMINATION	85	0.407	1.59464	0.00387097	0.101103	1	5320	tags=61%, list=45%, signal=110%
GOBP_MITOCHONDRIAL_TRANSMEMBRANE_TRANSPORT	70	0.478787	1.81773	0	0.0246951	0.942	3683	tags=51%, list=31%, signal=74%
GOBP_MITOCHONDRIAL_TRANSPORT	194	0.398682	1.72964	0	0.0490735	1	4124	tags=50%, list=35%, signal=75%
GOBP_MITOCHONDRION_LOCALIZATION	35	0.33492	1.11227	0.318444	0.496592	1	4847	tags=51%, list=41%, signal=86%
GOBP_MITOCHONDRION_ORGANIZATION	420	0.354375	1.66252	0	0.0689248	1	4358	tags=47%, list=37%, signal=72%
GOBP_MITOPHAGY	24	0.398715	1.21495	0.202765	0.373447	1	5254	tags=63%, list=44%, signal=112%
GOBP_MITOTIC_CELL_CYCLE_CHECKPOINT	138	-0.512827	-2.4275	0	2.71163e-05	0.001	968	tags=26%, list=8%, signal=28%
GOBP_MITOTIC_CYTOKINESIS	58	-0.467974	-1.89626	0	0.0148064	0.921	823	tags=24%, list=7%, signal=26%
GOBP_MITOTIC_CYTOKINETIC_PROCESS	19	-0.396244	-1.26171	0.153846	0.357708	1	96	tags=11%, list=1%, signal=11%
GOBP_MITOTIC_DNA_INTEGRITY_CHECKPOINT	92	-0.399424	-1.79359	0	0.0301868	0.997	1566	tags=27%, list=13%, signal=31%
GOBP_MITOTIC_G1_S_TRANSITION_CHECKPOINT	54	-0.299878	-1.19806	0.166065	0.44868	1	968	tags=17%, list=8%, signal=18%
GOBP_MITOTIC_G2_DNA_DAMAGE_CHECKPOINT	22	-0.553479	-1.80799	0.00296736	0.0272974	0.996	1096	tags=27%, list=9%, signal=30%
GOBP_MITOTIC_G2_M_TRANSITION_CHECKPOINT	34	-0.60886	-2.26667	0	0.000326758	0.033	1296	tags=32%, list=11%, signal=36%
GOBP_MITOTIC_METAPHASE_PLATE_CONGRESSION	46	-0.616262	-2.43349	0	2.77058e-05	0.001	448	tags=30%, list=4%, signal=32%
GOBP_MITOTIC_NUCLEAR_DIVISION	239	-0.550418	-2.82696	0	0	0	660	tags=26%, list=6%, signal=27%
GOBP_MITOTIC_RECOMBINATION	21	-0.554374	-1.82431	0.00314465	0.0245938	0.994	765	tags=33%, list=6%, signal=36%
GOBP_MITOTIC_SISTER_CHROMATID_COHESION	20	-0.428651	-1.37574	0.0775862	0.244628	1	493	tags=15%, list=4%, signal=16%
GOBP_MITOTIC_SISTER_CHROMATID_SEGREGATION	142	-0.653125	-3.12291	0	0	0	612	tags=34%, list=5%, signal=35%
GOBP_MITOTIC_SPINDLE_ASSEMBLY	53	-0.524949	-2.16186	0	0.00114308	0.133	823	tags=25%, list=7%, signal=26%
GOBP_MITOTIC_SPINDLE_ORGANIZATION	101	-0.529812	-2.40649	0	2.49895e-05	0.001	823	tags=27%, list=7%, signal=28%
GOBP_MODIFIED_AMINO_ACID_TRANSPORT	18	0.227205	0.643039	0.914764	0.984864	1	2872	tags=28%, list=24%, signal=37%
GOBP_MODULATION_BY_HOST_OF_SYMBIONT_PROCESS	46	0.368462	1.29729	0.107801	0.28804	1	2610	tags=26%, list=22%, signal=33%
GOBP_MODULATION_BY_HOST_OF_VIRAL_PROCESS	22	0.521943	1.56689	0.0135542	0.112306	1	2610	tags=41%, list=22%, signal=52%
GOBP_MODULATION_BY_SYMBIONT_OF_ENTRY_INTO_HOST	18	0.491331	1.36585	0.0772595	0.230446	1	4862	tags=56%, list=41%, signal=94%
GOBP_MODULATION_BY_SYMBIONT_OF_HOST_CELLULAR_PROCESS	21	0.371776	1.09877	0.337644	0.51383	1	4750	tags=62%, list=40%, signal=103%
GOBP_MODULATION_BY_SYMBIONT_OF_HOST_PROCESS	30	0.488936	1.55753	0.0203785	0.116533	1	2847	tags=47%, list=24%, signal=61%
GOBP_MODULATION_BY_VIRUS_OF_HOST_CELLULAR_PROCESS	15	0.368621	0.985996	0.479751	0.671108	1	4750	tags=60%, list=40%, signal=100%
GOBP_MODULATION_BY_VIRUS_OF_HOST_PROCESS	24	0.504492	1.54081	0.0392749	0.121807	1	2847	tags=46%, list=24%, signal=60%
GOBP_MODULATION_OF_EXCITATORY_POSTSYNAPTIC_POTENTIAL	20	0.390669	1.14535	0.285714	0.456731	1	2408	tags=30%, list=20%, signal=38%
GOBP_MODULATION_OF_PROCESS_OF_OTHER_ORGANISM	79	0.438232	1.7041	0	0.0551806	1	2847	tags=37%, list=24%, signal=48%
GOBP_MODULATION_OF_PROCESS_OF_OTHER_ORGANISM_INVOLVED_IN_SYMBIOTIC_INTERACTION	75	0.420835	1.62506	0	0.0853022	1	2847	tags=35%, list=24%, signal=45%
GOBP_MOLTING_CYCLE	52	0.282158	1.00214	0.462173	0.648559	1	3272	tags=31%, list=27%, signal=42%
GOBP_MONOAMINE_TRANSPORT	20	0.270688	0.789136	0.770231	0.907182	1	2990	tags=40%, list=25%, signal=53%
GOBP_MONOCARBOXYLIC_ACID_BIOSYNTHETIC_PROCESS	116	0.498201	2.04945	0	0.00193405	0.06	1712	tags=37%, list=14%, signal=43%
GOBP_MONOCARBOXYLIC_ACID_CATABOLIC_PROCESS	97	0.439615	1.76328	0	0.038039	0.998	2551	tags=42%, list=21%, signal=53%
GOBP_MONOCARBOXYLIC_ACID_METABOLIC_PROCESS	393	0.445633	2.08697	0	0.00113162	0.03	2791	tags=41%, list=23%, signal=52%
GOBP_MONOCARBOXYLIC_ACID_TRANSPORT	80	0.390979	1.50905	0.0131234	0.137854	1	3183	tags=38%, list=27%, signal=51%
GOBP_MONOCYTE_CHEMOTAXIS	16	0.364435	0.994209	0.487218	0.65981	1	1601	tags=38%, list=13%, signal=43%
GOBP_MONOCYTE_DIFFERENTIATION	22	0.385213	1.12017	0.308383	0.487595	1	1218	tags=27%, list=10%, signal=30%
GOBP_MONONUCLEAR_CELL_DIFFERENTIATION	214	0.235639	1.04277	0.349701	0.592438	1	1420	tags=14%, list=12%, signal=16%
GOBP_MONONUCLEAR_CELL_MIGRATION	74	-0.274052	-1.19288	0.169355	0.453406	1	954	tags=18%, list=8%, signal=19%
GOBP_MONOSACCHARIDE_BIOSYNTHETIC_PROCESS	70	0.440996	1.63554	0.00133869	0.0809623	1	2671	tags=39%, list=22%, signal=49%
GOBP_MONOSACCHARIDE_CATABOLIC_PROCESS	45	0.458091	1.59364	0.00554785	0.10159	1	3806	tags=53%, list=32%, signal=78%
GOBP_MONOSACCHARIDE_METABOLIC_PROCESS	193	0.376345	1.63109	0	0.0832361	1	3806	tags=45%, list=32%, signal=65%
GOBP_MONOVALENT_INORGANIC_CATION_HOMEOSTASIS	92	0.296971	1.18472	0.177632	0.406965	1	3098	tags=35%, list=26%, signal=47%
GOBP_MORPHOGENESIS_OF_A_BRANCHING_STRUCTURE	104	0.342776	1.37983	0.0311284	0.219294	1	2110	tags=28%, list=18%, signal=34%
GOBP_MORPHOGENESIS_OF_A_POLARIZED_EPITHELIUM	112	0.386752	1.57452	0.00127551	0.110127	1	2746	tags=41%, list=23%, signal=53%
GOBP_MORPHOGENESIS_OF_AN_EPITHELIAL_SHEET	41	0.345056	1.19101	0.22067	0.399581	1	3320	tags=37%, list=28%, signal=51%
GOBP_MORPHOGENESIS_OF_AN_EPITHELIUM	335	0.305441	1.4056	0.00440529	0.199714	1	3564	tags=39%, list=30%, signal=53%
GOBP_MORPHOGENESIS_OF_EMBRYONIC_EPITHELIUM	86	0.250852	0.982173	0.493507	0.67654	1	3391	tags=34%, list=28%, signal=47%
GOBP_MOVEMENT_IN_HOST_ENVIRONMENT	100	0.285041	1.13548	0.236979	0.4702	1	4043	tags=41%, list=34%, signal=62%
GOBP_MRNA_3_END_PROCESSING	91	0.295972	1.1697	0.201602	0.423924	1	5619	tags=59%, list=47%, signal=111%
GOBP_MRNA_CIS_SPLICING_VIA_SPLICEOSOME	19	0.519604	1.51181	0.0353107	0.136113	1	3933	tags=63%, list=33%, signal=94%
GOBP_MRNA_CLEAVAGE	20	0.41208	1.18824	0.238168	0.402032	1	3342	tags=45%, list=28%, signal=62%
GOBP_MRNA_EXPORT_FROM_NUCLEUS	95	0.331034	1.30483	0.0634518	0.280956	1	3173	tags=34%, list=27%, signal=46%
GOBP_MRNA_METHYLATION	15	-0.353581	-1.058	0.3769	0.640484	1	2520	tags=47%, list=21%, signal=59%
GOBP_MRNA_MODIFICATION	21	-0.289213	-0.940751	0.553936	0.80928	1	2732	tags=43%, list=23%, signal=55%
GOBP_MRNA_PROCESSING	445	0.295802	1.40124	0	0.203861	1	5476	tags=54%, list=46%, signal=96%
GOBP_MRNA_SPLICE_SITE_SELECTION	28	0.325323	1.01852	0.440225	0.626651	1	4963	tags=61%, list=42%, signal=104%
GOBP_MRNA_TRANSPORT	123	0.312718	1.27388	0.0819462	0.311367	1	3173	tags=31%, list=27%, signal=42%
GOBP_MUCOPOLYSACCHARIDE_METABOLIC_PROCESS	67	0.420347	1.59355	0.00408163	0.101495	1	2888	tags=43%, list=24%, signal=57%
GOBP_MULTI_MULTICELLULAR_ORGANISM_PROCESS	103	0.240401	0.963716	0.54026	0.701687	1	2491	tags=28%, list=21%, signal=35%
GOBP_MULTI_ORGANISM_LOCALIZATION	53	0.350898	1.24929	0.145275	0.334432	1	4048	tags=42%, list=34%, signal=63%
GOBP_MULTICELLULAR_ORGANISM_AGING	23	-0.281083	-0.91838	0.565868	0.836189	1	288	tags=9%, list=2%, signal=9%
GOBP_MULTICELLULAR_ORGANISM_GROWTH	91	0.331525	1.31476	0.0712401	0.269495	1	2584	tags=33%, list=22%, signal=42%
GOBP_MULTICELLULAR_ORGANISM_REPRODUCTION	404	-0.264914	-1.44889	0	0.180933	1	1463	tags=17%, list=12%, signal=19%
GOBP_MULTICELLULAR_ORGANISMAL_HOMEOSTASIS	282	0.315373	1.4371	0.00464037	0.180898	1	1730	tags=23%, list=15%, signal=27%
GOBP_MULTICELLULAR_ORGANISMAL_MOVEMENT	27	-0.286981	-0.976922	0.46729	0.756115	1	1739	tags=33%, list=15%, signal=39%
GOBP_MULTICELLULAR_ORGANISMAL_RESPONSE_TO_STRESS	23	0.291447	0.880053	0.657534	0.811251	1	3011	tags=35%, list=25%, signal=46%
GOBP_MULTICELLULAR_ORGANISMAL_SIGNALING	75	0.346261	1.30207	0.0772304	0.283887	1	3310	tags=36%, list=28%, signal=50%
GOBP_MULTIVESICULAR_BODY_ORGANIZATION	27	0.362301	1.12216	0.287943	0.485578	1	5841	tags=67%, list=49%, signal=130%
GOBP_MULTIVESICULAR_BODY_SORTING_PATHWAY	29	0.4065	1.27243	0.151111	0.312578	1	4541	tags=55%, list=38%, signal=89%
GOBP_MUSCLE_ADAPTATION	67	0.280036	1.03526	0.376751	0.602582	1	4852	tags=52%, list=41%, signal=88%
GOBP_MUSCLE_CELL_APOPTOTIC_PROCESS	40	0.368131	1.23741	0.15007	0.346888	1	3395	tags=38%, list=28%, signal=52%
GOBP_MUSCLE_CELL_DEVELOPMENT	83	-0.234466	-1.0378	0.365385	0.669723	1	1293	tags=18%, list=11%, signal=20%
GOBP_MUSCLE_CELL_DIFFERENTIATION	186	0.243332	1.04836	0.351609	0.58414	1	3361	tags=33%, list=28%, signal=45%
GOBP_MUSCLE_CELL_MIGRATION	52	0.290535	1.03621	0.390041	0.601042	1	2889	tags=31%, list=24%, signal=40%
GOBP_MUSCLE_CELL_PROLIFERATION	111	0.290616	1.18255	0.168212	0.407651	1	3437	tags=39%, list=29%, signal=54%
GOBP_MUSCLE_CONTRACTION	162	0.308111	1.33021	0.0455665	0.256149	1	1947	tags=24%, list=16%, signal=28%
GOBP_MUSCLE_FIBER_DEVELOPMENT	22	-0.347763	-1.13522	0.251572	0.526006	1	1114	tags=23%, list=9%, signal=25%
GOBP_MUSCLE_FILAMENT_SLIDING	20	0.439473	1.25083	0.176119	0.33268	1	780	tags=25%, list=7%, signal=27%
GOBP_MUSCLE_HYPERTROPHY	52	0.293511	1.03715	0.414938	0.59987	1	4852	tags=48%, list=41%, signal=81%
GOBP_MUSCLE_ORGAN_DEVELOPMENT	173	-0.210921	-1.04898	0.335025	0.65263	1	1636	tags=20%, list=14%, signal=23%
GOBP_MUSCLE_ORGAN_MORPHOGENESIS	32	0.280297	0.903936	0.62963	0.781993	1	1546	tags=22%, list=13%, signal=25%
GOBP_MUSCLE_STRUCTURE_DEVELOPMENT	336	0.206521	0.949024	0.618994	0.72238	1	2277	tags=21%, list=19%, signal=25%
GOBP_MUSCLE_SYSTEM_PROCESS	220	0.292673	1.28363	0.0333333	0.300191	1	1947	tags=23%, list=16%, signal=27%
GOBP_MUSCLE_TISSUE_DEVELOPMENT	193	0.210299	0.916246	0.663044	0.767074	1	2193	tags=22%, list=18%, signal=26%
GOBP_MYD88_DEPENDENT_TOLL_LIKE_RECEPTOR_SIGNALING_PATHWAY	23	0.2728	0.801294	0.733432	0.896913	1	752	tags=13%, list=6%, signal=14%
GOBP_MYD88_INDEPENDENT_TOLL_LIKE_RECEPTOR_SIGNALING_PATHWAY	26	0.226651	0.69679	0.884058	0.967514	1	3911	tags=35%, list=33%, signal=51%
GOBP_MYELOID_CELL_APOPTOTIC_PROCESS	23	0.285517	0.855085	0.698485	0.841384	1	6722	tags=57%, list=56%, signal=129%
GOBP_MYELOID_CELL_DEVELOPMENT	45	0.348153	1.20718	0.198864	0.382703	1	3527	tags=47%, list=30%, signal=66%
GOBP_MYELOID_CELL_DIFFERENTIATION	267	0.237475	1.07895	0.285058	0.54081	1	3533	tags=32%, list=30%, signal=44%
GOBP_MYELOID_CELL_HOMEOSTASIS	110	0.307485	1.24854	0.101828	0.334904	1	3533	tags=37%, list=30%, signal=52%
GOBP_MYELOID_LEUKOCYTE_ACTIVATION	398	0.354043	1.66245	0	0.0687782	1	3692	tags=42%, list=31%, signal=59%
GOBP_MYELOID_LEUKOCYTE_CYTOKINE_PRODUCTION	16	0.35464	0.966422	0.503782	0.698558	1	1434	tags=19%, list=12%, signal=21%
GOBP_MYELOID_LEUKOCYTE_DIFFERENTIATION	123	0.216689	0.89591	0.686398	0.792374	1	2791	tags=28%, list=23%, signal=36%
GOBP_MYELOID_LEUKOCYTE_MEDIATED_IMMUNITY	349	0.383262	1.77691	0	0.0334143	0.992	3692	tags=44%, list=31%, signal=62%
GOBP_MYELOID_LEUKOCYTE_MIGRATION	81	0.273982	1.0656	0.343501	0.559978	1	3651	tags=42%, list=31%, signal=60%
GOBP_MYOBLAST_DIFFERENTIATION	43	-0.180684	-0.689579	0.947368	1	1	2331	tags=26%, list=20%, signal=32%
GOBP_MYOBLAST_FUSION	17	-0.441427	-1.33337	0.0996979	0.285091	1	860	tags=29%, list=7%, signal=32%
GOBP_MYOFIBRIL_ASSEMBLY	27	-0.337805	-1.15466	0.252525	0.502061	1	576	tags=19%, list=5%, signal=19%
GOBP_MYOTUBE_DIFFERENTIATION	50	-0.267938	-1.03256	0.389474	0.670722	1	1214	tags=22%, list=10%, signal=24%
GOBP_N_GLYCAN_PROCESSING	15	0.586071	1.55261	0.0220472	0.118216	1	3373	tags=67%, list=28%, signal=93%
GOBP_N_TERMINAL_PROTEIN_AMINO_ACID_MODIFICATION	22	0.268403	0.790683	0.760542	0.905712	1	6227	tags=50%, list=52%, signal=104%
GOBP_NAD_BIOSYNTHETIC_PROCESS	16	0.242536	0.666888	0.878315	0.977715	1	6588	tags=63%, list=55%, signal=140%
GOBP_NAD_METABOLIC_PROCESS	38	0.454387	1.52114	0.0202899	0.131862	1	2163	tags=34%, list=18%, signal=42%
GOBP_NADH_DEHYDROGENASE_COMPLEX_ASSEMBLY	53	0.587706	2.0905	0	0.00101878	0.026	3447	tags=66%, list=29%, signal=92%
GOBP_NADH_METABOLIC_PROCESS	34	0.433468	1.40677	0.0596125	0.198577	1	2109	tags=35%, list=18%, signal=43%
GOBP_NADP_METABOLIC_PROCESS	31	0.494729	1.58494	0.0141243	0.104442	1	3123	tags=48%, list=26%, signal=65%
GOBP_NADPH_REGENERATION	16	0.592221	1.57242	0.0231884	0.11053	1	3123	tags=63%, list=26%, signal=85%
GOBP_NATURAL_KILLER_CELL_ACTIVATION	32	0.440209	1.40193	0.0649547	0.203954	1	3365	tags=41%, list=28%, signal=56%
GOBP_NATURAL_KILLER_CELL_MEDIATED_IMMUNITY	23	0.504047	1.50301	0.0260492	0.141697	1	1620	tags=30%, list=14%, signal=35%
GOBP_NCRNA_3_END_PROCESSING	35	0.211898	0.692264	0.9	0.96881	1	5342	tags=49%, list=45%, signal=88%
GOBP_NCRNA_CATABOLIC_PROCESS	26	0.262225	0.82118	0.717009	0.878994	1	3189	tags=27%, list=27%, signal=37%
GOBP_NCRNA_EXPORT_FROM_NUCLEUS	31	0.345451	1.11251	0.298883	0.49649	1	4048	tags=45%, list=34%, signal=68%
GOBP_NCRNA_METABOLIC_PROCESS	399	0.201615	0.945157	0.648412	0.726239	1	5185	tags=41%, list=43%, signal=70%
GOBP_NCRNA_PROCESSING	345	0.211911	0.976182	0.559819	0.686036	1	5185	tags=41%, list=43%, signal=70%
GOBP_NCRNA_TRANSCRIPTION	102	0.272699	1.0801	0.321519	0.539847	1	6082	tags=62%, list=51%, signal=125%
GOBP_NECROPTOTIC_PROCESS	26	-0.349029	-1.19338	0.228228	0.455353	1	1696	tags=27%, list=14%, signal=31%
GOBP_NECROTIC_CELL_DEATH	40	-0.20614	-0.771132	0.84918	0.982696	1	563	tags=10%, list=5%, signal=10%
GOBP_NEGATIVE_CHEMOTAXIS	27	-0.220336	-0.749691	0.815436	0.988901	1	781	tags=7%, list=7%, signal=8%
GOBP_NEGATIVE_REGULATION_OF_ACTIN_FILAMENT_BUNDLE_ASSEMBLY	18	0.443023	1.25055	0.19419	0.332797	1	3096	tags=44%, list=26%, signal=60%
GOBP_NEGATIVE_REGULATION_OF_ACTIN_FILAMENT_DEPOLYMERIZATION	27	0.355006	1.12884	0.273792	0.478067	1	798	tags=19%, list=7%, signal=20%
GOBP_NEGATIVE_REGULATION_OF_ACTIN_FILAMENT_POLYMERIZATION	39	0.329165	1.09569	0.339806	0.517716	1	4043	tags=44%, list=34%, signal=66%
GOBP_NEGATIVE_REGULATION_OF_ADAPTIVE_IMMUNE_RESPONSE	22	-0.444708	-1.45288	0.0506329	0.178116	1	1099	tags=32%, list=9%, signal=35%
GOBP_NEGATIVE_REGULATION_OF_ALPHA_BETA_T_CELL_ACTIVATION	22	-0.373327	-1.22392	0.192308	0.405027	1	1370	tags=27%, list=11%, signal=31%
GOBP_NEGATIVE_REGULATION_OF_ALPHA_BETA_T_CELL_DIFFERENTIATION	18	-0.470916	-1.42943	0.0796178	0.197967	1	1370	tags=33%, list=11%, signal=38%
GOBP_NEGATIVE_REGULATION_OF_ANION_TRANSMEMBRANE_TRANSPORT	17	0.63836	1.79062	0.00155039	0.0303343	0.977	2084	tags=59%, list=17%, signal=71%
GOBP_NEGATIVE_REGULATION_OF_ANION_TRANSPORT	103	0.421738	1.71854	0	0.0516211	1	2125	tags=34%, list=18%, signal=41%
GOBP_NEGATIVE_REGULATION_OF_ANTIGEN_RECEPTOR_MEDIATED_SIGNALING_PATHWAY	16	0.482738	1.32492	0.127055	0.260512	1	3037	tags=44%, list=25%, signal=59%
GOBP_NEGATIVE_REGULATION_OF_APOPTOTIC_SIGNALING_PATHWAY	163	0.224528	0.97825	0.519277	0.683768	1	3339	tags=32%, list=28%, signal=44%
GOBP_NEGATIVE_REGULATION_OF_ATP_METABOLIC_PROCESS	19	0.362921	1.0174	0.438336	0.628201	1	3514	tags=37%, list=29%, signal=52%
GOBP_NEGATIVE_REGULATION_OF_AUTOPHAGY	62	0.47117	1.71524	0.00137741	0.0519385	1	4922	tags=63%, list=41%, signal=107%
GOBP_NEGATIVE_REGULATION_OF_AXON_EXTENSION	26	0.232264	0.715546	0.869942	0.95981	1	1483	tags=19%, list=12%, signal=22%
GOBP_NEGATIVE_REGULATION_OF_AXON_EXTENSION_INVOLVED_IN_AXON_GUIDANCE	15	-0.443024	-1.31112	0.148997	0.30519	1	781	tags=20%, list=7%, signal=21%
GOBP_NEGATIVE_REGULATION_OF_AXONOGENESIS	40	0.304256	1.02786	0.411846	0.613616	1	3444	tags=40%, list=29%, signal=56%
GOBP_NEGATIVE_REGULATION_OF_B_CELL_ACTIVATION	18	0.230757	0.638618	0.926426	0.985275	1	4586	tags=44%, list=38%, signal=72%
GOBP_NEGATIVE_REGULATION_OF_BINDING	102	0.283684	1.13216	0.236671	0.473822	1	3532	tags=38%, list=30%, signal=54%
GOBP_NEGATIVE_REGULATION_OF_BLOOD_VESSEL_ENDOTHELIAL_CELL_MIGRATION	24	0.461724	1.39103	0.0945347	0.21115	1	4075	tags=46%, list=34%, signal=69%
GOBP_NEGATIVE_REGULATION_OF_BMP_SIGNALING_PATHWAY	28	0.432722	1.35584	0.0803443	0.236638	1	807	tags=18%, list=7%, signal=19%
GOBP_NEGATIVE_REGULATION_OF_CALCIUM_ION_TRANSMEMBRANE_TRANSPORT	17	0.269712	0.74722	0.795666	0.941688	1	5397	tags=47%, list=45%, signal=86%
GOBP_NEGATIVE_REGULATION_OF_CALCIUM_ION_TRANSPORT	24	0.225306	0.679443	0.902332	0.97363	1	1340	tags=17%, list=11%, signal=19%
GOBP_NEGATIVE_REGULATION_OF_CANONICAL_WNT_SIGNALING_PATHWAY	120	0.38245	1.57133	0.00264201	0.110472	1	4728	tags=61%, list=40%, signal=100%
GOBP_NEGATIVE_REGULATION_OF_CARBOHYDRATE_METABOLIC_PROCESS	35	0.290651	0.95411	0.548246	0.715247	1	3930	tags=40%, list=33%, signal=59%
GOBP_NEGATIVE_REGULATION_OF_CATABOLIC_PROCESS	220	0.336356	1.49098	0.00116822	0.150617	1	4931	tags=54%, list=41%, signal=91%
GOBP_NEGATIVE_REGULATION_OF_CATALYTIC_ACTIVITY	467	0.269693	1.26842	0.0227027	0.316295	1	4029	tags=37%, list=34%, signal=54%
GOBP_NEGATIVE_REGULATION_OF_CATION_CHANNEL_ACTIVITY	17	0.26333	0.729554	0.850523	0.952088	1	5206	tags=47%, list=44%, signal=83%
GOBP_NEGATIVE_REGULATION_OF_CATION_TRANSMEMBRANE_TRANSPORT	40	0.342956	1.15412	0.259045	0.444494	1	5397	tags=58%, list=45%, signal=105%
GOBP_NEGATIVE_REGULATION_OF_CD4_POSITIVE_ALPHA_BETA_T_CELL_ACTIVATION	18	-0.485765	-1.48707	0.0381232	0.151074	1	1370	tags=33%, list=11%, signal=38%
GOBP_NEGATIVE_REGULATION_OF_CD4_POSITIVE_ALPHA_BETA_T_CELL_DIFFERENTIATION	16	-0.517747	-1.54074	0.0547112	0.118533	1	1370	tags=38%, list=11%, signal=42%
GOBP_NEGATIVE_REGULATION_OF_CELL_ACTIVATION	91	0.295863	1.16813	0.195822	0.426503	1	3284	tags=34%, list=28%, signal=47%
GOBP_NEGATIVE_REGULATION_OF_CELL_ADHESION	148	0.241751	1.01624	0.434356	0.629702	1	2459	tags=23%, list=21%, signal=29%
GOBP_NEGATIVE_REGULATION_OF_CELL_AGING	19	0.167735	0.474921	0.99393	0.999511	1	3575	tags=26%, list=30%, signal=38%
GOBP_NEGATIVE_REGULATION_OF_CELL_CELL_ADHESION	90	0.231727	0.91768	0.602667	0.765769	1	4823	tags=43%, list=40%, signal=72%
GOBP_NEGATIVE_REGULATION_OF_CELL_CYCLE	478	-0.280641	-1.55868	0	0.108944	1	804	tags=12%, list=7%, signal=12%
GOBP_NEGATIVE_REGULATION_OF_CELL_CYCLE_ARREST	16	0.458695	1.25393	0.183486	0.329223	1	3448	tags=50%, list=29%, signal=70%
GOBP_NEGATIVE_REGULATION_OF_CELL_CYCLE_G1_S_PHASE_TRANSITION	84	-0.194011	-0.86979	0.744094	0.912676	1	714	tags=10%, list=6%, signal=10%
GOBP_NEGATIVE_REGULATION_OF_CELL_CYCLE_G2_M_PHASE_TRANSITION	99	-0.257442	-1.16962	0.133333	0.483578	1	804	tags=12%, list=7%, signal=13%
GOBP_NEGATIVE_REGULATION_OF_CELL_CYCLE_PHASE_TRANSITION	212	-0.322738	-1.64487	0	0.067342	1	714	tags=14%, list=6%, signal=14%
GOBP_NEGATIVE_REGULATION_OF_CELL_CYCLE_PROCESS	280	-0.293495	-1.5507	0	0.113766	1	714	tags=13%, list=6%, signal=13%
GOBP_NEGATIVE_REGULATION_OF_CELL_DEVELOPMENT	96	0.289445	1.154	0.195596	0.444626	1	4421	tags=46%, list=37%, signal=72%
GOBP_NEGATIVE_REGULATION_OF_CELL_DIFFERENTIATION	356	0.242874	1.11906	0.206742	0.488378	1	2443	tags=21%, list=20%, signal=26%
GOBP_NEGATIVE_REGULATION_OF_CELL_GROWTH	125	0.31922	1.32102	0.0434227	0.263593	1	3620	tags=42%, list=30%, signal=59%
GOBP_NEGATIVE_REGULATION_OF_CELL_JUNCTION_ASSEMBLY	18	0.430675	1.2284	0.179688	0.357449	1	3911	tags=50%, list=33%, signal=74%
GOBP_NEGATIVE_REGULATION_OF_CELL_MATRIX_ADHESION	27	0.286571	0.8831	0.643917	0.808177	1	2842	tags=33%, list=24%, signal=44%
GOBP_NEGATIVE_REGULATION_OF_CELL_POPULATION_PROLIFERATION	380	0.266641	1.23969	0.0465116	0.344841	1	4029	tags=39%, list=34%, signal=57%
GOBP_NEGATIVE_REGULATION_OF_CELL_PROJECTION_ORGANIZATION	109	0.346157	1.39581	0.0260078	0.206848	1	3444	tags=39%, list=29%, signal=55%
GOBP_NEGATIVE_REGULATION_OF_CELL_SUBSTRATE_ADHESION	39	0.288281	0.954271	0.548201	0.715386	1	2343	tags=28%, list=20%, signal=35%
GOBP_NEGATIVE_REGULATION_OF_CELLULAR_AMIDE_METABOLIC_PROCESS	127	0.275699	1.13392	0.203632	0.472334	1	4742	tags=40%, list=40%, signal=66%
GOBP_NEGATIVE_REGULATION_OF_CELLULAR_CATABOLIC_PROCESS	183	0.327862	1.41715	0.013253	0.193182	1	4931	tags=54%, list=41%, signal=90%
GOBP_NEGATIVE_REGULATION_OF_CELLULAR_COMPONENT_ORGANIZATION	482	0.201565	0.958105	0.607182	0.709567	1	3371	tags=30%, list=28%, signal=41%
GOBP_NEGATIVE_REGULATION_OF_CELLULAR_PROTEIN_CATABOLIC_PROCESS	61	0.262759	0.958281	0.53527	0.709668	1	4329	tags=46%, list=36%, signal=72%
GOBP_NEGATIVE_REGULATION_OF_CELLULAR_PROTEIN_LOCALIZATION	84	0.333384	1.29707	0.0768176	0.287992	1	2152	tags=29%, list=18%, signal=35%
GOBP_NEGATIVE_REGULATION_OF_CELLULAR_RESPONSE_TO_GROWTH_FACTOR_STIMULUS	57	0.36135	1.305	0.107438	0.281108	1	807	tags=16%, list=7%, signal=17%
GOBP_NEGATIVE_REGULATION_OF_CELLULAR_RESPONSE_TO_INSULIN_STIMULUS	26	0.38512	1.17614	0.255539	0.41547	1	3361	tags=38%, list=28%, signal=53%
GOBP_NEGATIVE_REGULATION_OF_CELLULAR_SENESCENCE	15	-0.210654	-0.626056	0.91831	0.999399	1	1769	tags=20%, list=15%, signal=23%
GOBP_NEGATIVE_REGULATION_OF_CHEMOTAXIS	28	0.248924	0.7757	0.809942	0.917543	1	3337	tags=39%, list=28%, signal=54%
GOBP_NEGATIVE_REGULATION_OF_CHROMATIN_ORGANIZATION	36	0.218539	0.724342	0.87699	0.955314	1	3172	tags=28%, list=27%, signal=38%
GOBP_NEGATIVE_REGULATION_OF_CHROMOSOME_ORGANIZATION	78	-0.569826	-2.48123	0	0	0	800	tags=26%, list=7%, signal=27%
GOBP_NEGATIVE_REGULATION_OF_COAGULATION	19	-0.356257	-1.12749	0.31831	0.535992	1	583	tags=21%, list=5%, signal=22%
GOBP_NEGATIVE_REGULATION_OF_COLD_INDUCED_THERMOGENESIS	34	0.291712	0.965912	0.504348	0.698896	1	3365	tags=38%, list=28%, signal=53%
GOBP_NEGATIVE_REGULATION_OF_CYCLIN_DEPENDENT_PROTEIN_KINASE_ACTIVITY	26	0.175523	0.550604	0.97671	0.997136	1	3457	tags=31%, list=29%, signal=43%
GOBP_NEGATIVE_REGULATION_OF_CYSTEINE_TYPE_ENDOPEPTIDASE_ACTIVITY	56	0.389591	1.41147	0.0385675	0.195998	1	3995	tags=43%, list=34%, signal=64%
GOBP_NEGATIVE_REGULATION_OF_CYTOKINE_PRODUCTION	154	0.27554	1.17544	0.164808	0.416007	1	1784	tags=22%, list=15%, signal=26%
GOBP_NEGATIVE_REGULATION_OF_CYTOSKELETON_ORGANIZATION	103	0.312813	1.24973	0.122762	0.334159	1	4043	tags=41%, list=34%, signal=61%
GOBP_NEGATIVE_REGULATION_OF_DEFENSE_RESPONSE	102	0.372381	1.51168	0.00524934	0.136096	1	2114	tags=25%, list=18%, signal=31%
GOBP_NEGATIVE_REGULATION_OF_DEFENSE_RESPONSE_TO_VIRUS	17	0.501127	1.37653	0.0884956	0.221966	1	2028	tags=29%, list=17%, signal=35%
GOBP_NEGATIVE_REGULATION_OF_DEPHOSPHORYLATION	67	0.217429	0.80854	0.80163	0.890744	1	4295	tags=46%, list=36%, signal=72%
GOBP_NEGATIVE_REGULATION_OF_DEVELOPMENTAL_GROWTH	59	0.361294	1.33539	0.0748588	0.253017	1	1483	tags=27%, list=12%, signal=31%
GOBP_NEGATIVE_REGULATION_OF_DEVELOPMENTAL_PROCESS	480	0.263345	1.24456	0.0346696	0.340162	1	2902	tags=27%, list=24%, signal=34%
GOBP_NEGATIVE_REGULATION_OF_DNA_BINDING	34	-0.217646	-0.787732	0.817881	0.978129	1	200	tags=6%, list=2%, signal=6%
GOBP_NEGATIVE_REGULATION_OF_DNA_BINDING_TRANSCRIPTION_FACTOR_ACTIVITY	107	0.251552	1.01546	0.42803	0.630811	1	4136	tags=35%, list=35%, signal=52%
GOBP_NEGATIVE_REGULATION_OF_DNA_BIOSYNTHETIC_PROCESS	29	0.255742	0.820179	0.729614	0.879641	1	3771	tags=31%, list=32%, signal=45%
GOBP_NEGATIVE_REGULATION_OF_DNA_METABOLIC_PROCESS	85	-0.234313	-1.04184	0.368644	0.664824	1	1660	tags=22%, list=14%, signal=26%
GOBP_NEGATIVE_REGULATION_OF_DNA_RECOMBINATION	24	-0.383371	-1.28565	0.138643	0.326106	1	988	tags=25%, list=8%, signal=27%
GOBP_NEGATIVE_REGULATION_OF_DNA_REPAIR	26	-0.338016	-1.13487	0.263314	0.525902	1	1511	tags=31%, list=13%, signal=35%
GOBP_NEGATIVE_REGULATION_OF_DNA_REPLICATION	26	-0.39436	-1.32846	0.108911	0.287934	1	988	tags=15%, list=8%, signal=17%
GOBP_NEGATIVE_REGULATION_OF_DNA_TEMPLATED_TRANSCRIPTION_ELONGATION	15	0.360441	0.985546	0.494689	0.671193	1	3771	tags=47%, list=32%, signal=68%
GOBP_NEGATIVE_REGULATION_OF_ENDOCYTOSIS	31	0.32921	1.06154	0.375929	0.566081	1	5155	tags=61%, list=43%, signal=108%
GOBP_NEGATIVE_REGULATION_OF_ENDOPLASMIC_RETICULUM_STRESS_INDUCED_INTRINSIC_APOPTOTIC_SIGNALING_PATHWAY	15	0.474293	1.28524	0.153846	0.298266	1	2990	tags=53%, list=25%, signal=71%
GOBP_NEGATIVE_REGULATION_OF_ENDOTHELIAL_CELL_APOPTOTIC_PROCESS	18	0.374343	1.05582	0.396171	0.573779	1	355	tags=17%, list=3%, signal=17%
GOBP_NEGATIVE_REGULATION_OF_ENDOTHELIAL_CELL_PROLIFERATION	23	0.471473	1.42316	0.0663717	0.189601	1	1769	tags=26%, list=15%, signal=31%
GOBP_NEGATIVE_REGULATION_OF_EPITHELIAL_CELL_APOPTOTIC_PROCESS	29	0.355724	1.12931	0.282991	0.477579	1	1920	tags=28%, list=16%, signal=33%
GOBP_NEGATIVE_REGULATION_OF_EPITHELIAL_CELL_DIFFERENTIATION	25	0.358452	1.08712	0.345768	0.529725	1	1793	tags=24%, list=15%, signal=28%
GOBP_NEGATIVE_REGULATION_OF_EPITHELIAL_CELL_MIGRATION	44	0.386241	1.33297	0.0929265	0.253951	1	4874	tags=55%, list=41%, signal=92%
GOBP_NEGATIVE_REGULATION_OF_EPITHELIAL_CELL_PROLIFERATION	73	0.342138	1.30054	0.0960219	0.285173	1	2872	tags=30%, list=24%, signal=39%
GOBP_NEGATIVE_REGULATION_OF_EPITHELIAL_TO_MESENCHYMAL_TRANSITION	22	-0.312653	-1.03309	0.387879	0.671237	1	842	tags=18%, list=7%, signal=20%
GOBP_NEGATIVE_REGULATION_OF_ERBB_SIGNALING_PATHWAY	43	-0.164902	-0.635707	0.972509	1	1	842	tags=9%, list=7%, signal=10%
GOBP_NEGATIVE_REGULATION_OF_ERK1_AND_ERK2_CASCADE	46	0.223632	0.778499	0.833572	0.914751	1	1769	tags=17%, list=15%, signal=20%
GOBP_NEGATIVE_REGULATION_OF_ESTABLISHMENT_OF_PROTEIN_LOCALIZATION	78	0.420139	1.61283	0.00398936	0.0924589	1	1637	tags=28%, list=14%, signal=32%
GOBP_NEGATIVE_REGULATION_OF_EXOCYTOSIS	18	0.432981	1.21423	0.199418	0.37408	1	2332	tags=28%, list=20%, signal=34%
GOBP_NEGATIVE_REGULATION_OF_EXTRINSIC_APOPTOTIC_SIGNALING_PATHWAY	70	-0.26811	-1.14857	0.208661	0.512345	1	1714	tags=21%, list=14%, signal=25%
GOBP_NEGATIVE_REGULATION_OF_EXTRINSIC_APOPTOTIC_SIGNALING_PATHWAY_VIA_DEATH_DOMAIN_RECEPTORS	30	-0.42047	-1.48719	0.0506329	0.151575	1	1647	tags=37%, list=14%, signal=42%
GOBP_NEGATIVE_REGULATION_OF_FAT_CELL_DIFFERENTIATION	34	0.368088	1.20092	0.21045	0.388975	1	1805	tags=26%, list=15%, signal=31%
GOBP_NEGATIVE_REGULATION_OF_FATTY_ACID_METABOLIC_PROCESS	17	0.466204	1.297	0.144361	0.287986	1	2063	tags=35%, list=17%, signal=43%
GOBP_NEGATIVE_REGULATION_OF_FIBROBLAST_PROLIFERATION	23	0.528896	1.58936	0.0239163	0.102651	1	1040	tags=26%, list=9%, signal=29%
GOBP_NEGATIVE_REGULATION_OF_G_PROTEIN_COUPLED_RECEPTOR_SIGNALING_PATHWAY	24	0.371341	1.10442	0.344262	0.506039	1	2878	tags=46%, list=24%, signal=60%
GOBP_NEGATIVE_REGULATION_OF_GENE_EXPRESSION_EPIGENETIC	49	0.184694	0.654774	0.959554	0.981789	1	5402	tags=43%, list=45%, signal=78%
GOBP_NEGATIVE_REGULATION_OF_GENE_SILENCING	21	0.355599	1.05541	0.388217	0.573935	1	593	tags=14%, list=5%, signal=15%
GOBP_NEGATIVE_REGULATION_OF_GLIOGENESIS	18	0.397782	1.10897	0.327692	0.499906	1	3159	tags=39%, list=26%, signal=53%
GOBP_NEGATIVE_REGULATION_OF_GROWTH	148	0.337024	1.41407	0.0126263	0.19416	1	3620	tags=44%, list=30%, signal=62%
GOBP_NEGATIVE_REGULATION_OF_GTPASE_ACTIVITY	33	0.380862	1.24674	0.166434	0.3372	1	5477	tags=64%, list=46%, signal=117%
GOBP_NEGATIVE_REGULATION_OF_HEMOPOIESIS	57	-0.266058	-1.09962	0.289796	0.574428	1	1489	tags=25%, list=12%, signal=28%
GOBP_NEGATIVE_REGULATION_OF_HISTONE_METHYLATION	15	0.41075	1.12002	0.334835	0.487309	1	3837	tags=40%, list=32%, signal=59%
GOBP_NEGATIVE_REGULATION_OF_HISTONE_MODIFICATION	30	0.318659	1.00232	0.450952	0.648594	1	3172	tags=33%, list=27%, signal=45%
GOBP_NEGATIVE_REGULATION_OF_HORMONE_SECRETION	30	0.287872	0.925229	0.582435	0.75523	1	1502	tags=20%, list=13%, signal=23%
GOBP_NEGATIVE_REGULATION_OF_HYDROLASE_ACTIVITY	240	0.29476	1.30864	0.0388821	0.276142	1	4217	tags=42%, list=35%, signal=63%
GOBP_NEGATIVE_REGULATION_OF_I_KAPPAB_KINASE_NF_KAPPAB_SIGNALING	33	0.267551	0.870471	0.674286	0.821545	1	1426	tags=15%, list=12%, signal=17%
GOBP_NEGATIVE_REGULATION_OF_IMMUNE_EFFECTOR_PROCESS	64	0.361533	1.33973	0.0708333	0.248883	1	1784	tags=27%, list=15%, signal=31%
GOBP_NEGATIVE_REGULATION_OF_IMMUNE_RESPONSE	65	0.285569	1.0698	0.356183	0.554615	1	1784	tags=22%, list=15%, signal=25%
GOBP_NEGATIVE_REGULATION_OF_IMMUNE_SYSTEM_PROCESS	200	0.284141	1.24299	0.0773882	0.341607	1	2465	tags=26%, list=21%, signal=33%
GOBP_NEGATIVE_REGULATION_OF_INFLAMMATORY_RESPONSE	60	0.380811	1.3854	0.0550336	0.215182	1	1784	tags=25%, list=15%, signal=29%
GOBP_NEGATIVE_REGULATION_OF_INNATE_IMMUNE_RESPONSE	30	0.383258	1.20817	0.192931	0.38164	1	1620	tags=23%, list=14%, signal=27%
GOBP_NEGATIVE_REGULATION_OF_INTERFERON_GAMMA_PRODUCTION	16	-0.437306	-1.29932	0.145205	0.31492	1	1099	tags=25%, list=9%, signal=28%
GOBP_NEGATIVE_REGULATION_OF_INTERLEUKIN_6_PRODUCTION	20	-0.30491	-0.970295	0.48105	0.763999	1	1325	tags=30%, list=11%, signal=34%
GOBP_NEGATIVE_REGULATION_OF_INTRACELLULAR_PROTEIN_TRANSPORT	30	0.391126	1.24604	0.172464	0.338092	1	4430	tags=57%, list=37%, signal=90%
GOBP_NEGATIVE_REGULATION_OF_INTRACELLULAR_SIGNAL_TRANSDUCTION	345	0.243041	1.12852	0.173184	0.478326	1	2478	tags=23%, list=21%, signal=29%
GOBP_NEGATIVE_REGULATION_OF_INTRACELLULAR_STEROID_HORMONE_RECEPTOR_SIGNALING_PATHWAY	27	0.182227	0.564731	0.978261	0.996369	1	5741	tags=52%, list=48%, signal=100%
GOBP_NEGATIVE_REGULATION_OF_INTRACELLULAR_TRANSPORT	40	0.396335	1.35338	0.0768156	0.238138	1	4430	tags=55%, list=37%, signal=87%
GOBP_NEGATIVE_REGULATION_OF_INTRINSIC_APOPTOTIC_SIGNALING_PATHWAY	76	0.304592	1.15663	0.220979	0.442305	1	3533	tags=38%, list=30%, signal=54%
GOBP_NEGATIVE_REGULATION_OF_INTRINSIC_APOPTOTIC_SIGNALING_PATHWAY_BY_P53_CLASS_MEDIATOR	16	0.231459	0.637486	0.927673	0.98467	1	972	tags=13%, list=8%, signal=14%
GOBP_NEGATIVE_REGULATION_OF_INTRINSIC_APOPTOTIC_SIGNALING_PATHWAY_IN_RESPONSE_TO_DNA_DAMAGE	24	0.307551	0.930685	0.568889	0.747353	1	1690	tags=25%, list=14%, signal=29%
GOBP_NEGATIVE_REGULATION_OF_ION_TRANSPORT	150	0.37117	1.57799	0.00372671	0.108468	1	2990	tags=35%, list=25%, signal=47%
GOBP_NEGATIVE_REGULATION_OF_JNK_CASCADE	27	0.323295	1.00309	0.463704	0.647223	1	3175	tags=41%, list=27%, signal=55%
GOBP_NEGATIVE_REGULATION_OF_KINASE_ACTIVITY	181	0.239174	1.03609	0.376384	0.601183	1	3499	tags=32%, list=29%, signal=45%
GOBP_NEGATIVE_REGULATION_OF_LEUKOCYTE_APOPTOTIC_PROCESS	25	0.30965	0.952837	0.543066	0.717213	1	1013	tags=16%, list=8%, signal=17%
GOBP_NEGATIVE_REGULATION_OF_LEUKOCYTE_CELL_CELL_ADHESION	60	0.28939	1.0615	0.378486	0.56584	1	2459	tags=28%, list=21%, signal=36%
GOBP_NEGATIVE_REGULATION_OF_LEUKOCYTE_MEDIATED_IMMUNITY	21	0.514294	1.49985	0.0515464	0.14396	1	1784	tags=33%, list=15%, signal=39%
GOBP_NEGATIVE_REGULATION_OF_LEUKOCYTE_MIGRATION	16	0.340612	0.932002	0.565789	0.745727	1	3125	tags=50%, list=26%, signal=68%
GOBP_NEGATIVE_REGULATION_OF_LEUKOCYTE_PROLIFERATION	33	0.439508	1.4316	0.0620491	0.183343	1	4746	tags=64%, list=40%, signal=105%
GOBP_NEGATIVE_REGULATION_OF_LIPID_BIOSYNTHETIC_PROCESS	35	0.505699	1.66928	0.00556328	0.0669215	1	1922	tags=34%, list=16%, signal=41%
GOBP_NEGATIVE_REGULATION_OF_LIPID_LOCALIZATION	25	0.430977	1.32213	0.118541	0.263244	1	2063	tags=32%, list=17%, signal=39%
GOBP_NEGATIVE_REGULATION_OF_LIPID_METABOLIC_PROCESS	58	0.412059	1.50313	0.0178326	0.14172	1	2063	tags=29%, list=17%, signal=35%
GOBP_NEGATIVE_REGULATION_OF_LIPID_STORAGE	15	0.514863	1.38513	0.0930576	0.215278	1	1236	tags=27%, list=10%, signal=30%
GOBP_NEGATIVE_REGULATION_OF_LOCOMOTION	168	0.287293	1.23372	0.0841346	0.351149	1	4430	tags=45%, list=37%, signal=71%
GOBP_NEGATIVE_REGULATION_OF_LYMPHOCYTE_ACTIVATION	71	0.248016	0.945946	0.563187	0.725472	1	3284	tags=31%, list=28%, signal=43%
GOBP_NEGATIVE_REGULATION_OF_LYMPHOCYTE_APOPTOTIC_PROCESS	16	0.307666	0.841481	0.703313	0.85566	1	1013	tags=19%, list=8%, signal=20%
GOBP_NEGATIVE_REGULATION_OF_LYMPHOCYTE_DIFFERENTIATION	28	-0.368549	-1.32145	0.109677	0.294025	1	1489	tags=29%, list=12%, signal=33%
GOBP_NEGATIVE_REGULATION_OF_LYMPHOCYTE_MEDIATED_IMMUNITY	16	0.411868	1.12127	0.294469	0.486415	1	1784	tags=31%, list=15%, signal=37%
GOBP_NEGATIVE_REGULATION_OF_MACROAUTOPHAGY	30	0.430542	1.36062	0.0963504	0.233774	1	5190	tags=57%, list=44%, signal=100%
GOBP_NEGATIVE_REGULATION_OF_MAP_KINASE_ACTIVITY	49	0.27279	0.964297	0.514286	0.701345	1	1472	tags=20%, list=12%, signal=23%
GOBP_NEGATIVE_REGULATION_OF_MAPK_CASCADE	113	0.236789	0.96882	0.53009	0.697342	1	2343	tags=23%, list=20%, signal=28%
GOBP_NEGATIVE_REGULATION_OF_METAPHASE_ANAPHASE_TRANSITION_OF_CELL_CYCLE	37	-0.75508	-2.7235	0	0	0	291	tags=41%, list=2%, signal=41%
GOBP_NEGATIVE_REGULATION_OF_MICROTUBULE_POLYMERIZATION_OR_DEPOLYMERIZATION	29	0.389188	1.22843	0.178674	0.357541	1	1337	tags=28%, list=11%, signal=31%
GOBP_NEGATIVE_REGULATION_OF_MITOCHONDRION_ORGANIZATION	38	0.503528	1.68914	0.00274348	0.0608349	1	2582	tags=45%, list=22%, signal=57%
GOBP_NEGATIVE_REGULATION_OF_MITOTIC_CELL_CYCLE	250	-0.320898	-1.66198	0	0.0621603	1	714	tags=14%, list=6%, signal=14%
GOBP_NEGATIVE_REGULATION_OF_MRNA_CATABOLIC_PROCESS	39	0.268863	0.9175	0.59765	0.765829	1	4599	tags=49%, list=39%, signal=79%
GOBP_NEGATIVE_REGULATION_OF_MRNA_METABOLIC_PROCESS	67	0.329665	1.22946	0.153527	0.356421	1	4114	tags=48%, list=35%, signal=73%
GOBP_NEGATIVE_REGULATION_OF_MRNA_PROCESSING	28	0.45372	1.4212	0.0671533	0.191142	1	3445	tags=54%, list=29%, signal=75%
GOBP_NEGATIVE_REGULATION_OF_MRNA_SPLICING_VIA_SPLICEOSOME	19	0.599975	1.69539	0.00442478	0.0589892	1	3417	tags=68%, list=29%, signal=96%
GOBP_NEGATIVE_REGULATION_OF_MUSCLE_CELL_APOPTOTIC_PROCESS	19	-0.237107	-0.75039	0.801187	0.989047	1	1517	tags=16%, list=13%, signal=18%
GOBP_NEGATIVE_REGULATION_OF_MUSCLE_CELL_DIFFERENTIATION	33	0.482594	1.57129	0.0125	0.110336	1	1614	tags=30%, list=14%, signal=35%
GOBP_NEGATIVE_REGULATION_OF_MUSCLE_HYPERTROPHY	19	0.573263	1.60613	0.015896	0.0960615	1	1576	tags=37%, list=13%, signal=42%
GOBP_NEGATIVE_REGULATION_OF_MYELOID_CELL_DIFFERENTIATION	48	0.223385	0.772219	0.830369	0.921546	1	2655	tags=29%, list=22%, signal=37%
GOBP_NEGATIVE_REGULATION_OF_MYELOID_LEUKOCYTE_DIFFERENTIATION	28	0.269198	0.85151	0.690058	0.844134	1	3464	tags=43%, list=29%, signal=60%
GOBP_NEGATIVE_REGULATION_OF_NERVOUS_SYSTEM_DEVELOPMENT	77	0.316205	1.20299	0.159574	0.386695	1	4421	tags=48%, list=37%, signal=76%
GOBP_NEGATIVE_REGULATION_OF_NEURON_APOPTOTIC_PROCESS	79	0.249835	0.964011	0.530799	0.701336	1	4279	tags=44%, list=36%, signal=69%
GOBP_NEGATIVE_REGULATION_OF_NEURON_DEATH	121	0.260293	1.07066	0.306616	0.553146	1	4279	tags=45%, list=36%, signal=69%
GOBP_NEGATIVE_REGULATION_OF_NEURON_DIFFERENTIATION	33	0.176289	0.576222	0.970297	0.995151	1	5128	tags=39%, list=43%, signal=69%
GOBP_NEGATIVE_REGULATION_OF_NEURON_PROJECTION_DEVELOPMENT	83	0.391101	1.51541	0.0133333	0.134941	1	3444	tags=43%, list=29%, signal=61%
GOBP_NEGATIVE_REGULATION_OF_NF_KAPPAB_TRANSCRIPTION_FACTOR_ACTIVITY	55	0.171687	0.617037	0.983806	0.988883	1	1777	tags=15%, list=15%, signal=17%
GOBP_NEGATIVE_REGULATION_OF_NOTCH_SIGNALING_PATHWAY	25	0.309636	0.933714	0.548246	0.742481	1	2987	tags=32%, list=25%, signal=43%
GOBP_NEGATIVE_REGULATION_OF_NUCLEAR_DIVISION	45	-0.707581	-2.78143	0	0	0	334	tags=36%, list=3%, signal=36%
GOBP_NEGATIVE_REGULATION_OF_NUCLEOCYTOPLASMIC_TRANSPORT	17	0.371414	1.03744	0.438416	0.599992	1	1382	tags=24%, list=12%, signal=27%
GOBP_NEGATIVE_REGULATION_OF_ORGAN_GROWTH	20	0.523293	1.53425	0.0353461	0.125731	1	1370	tags=35%, list=11%, signal=39%
GOBP_NEGATIVE_REGULATION_OF_ORGANELLE_ASSEMBLY	33	0.308103	0.999994	0.482066	0.650954	1	2252	tags=24%, list=19%, signal=30%
GOBP_NEGATIVE_REGULATION_OF_ORGANELLE_ORGANIZATION	253	-0.226426	-1.17236	0.0508475	0.479895	1	334	tags=8%, list=3%, signal=8%
GOBP_NEGATIVE_REGULATION_OF_OSSIFICATION	17	0.293329	0.821218	0.718101	0.8793	1	5625	tags=59%, list=47%, signal=111%
GOBP_NEGATIVE_REGULATION_OF_OSTEOBLAST_DIFFERENTIATION	27	0.431492	1.34506	0.0955137	0.243915	1	1833	tags=26%, list=15%, signal=31%
GOBP_NEGATIVE_REGULATION_OF_OSTEOCLAST_DIFFERENTIATION	16	0.369234	1.01032	0.445256	0.638277	1	3464	tags=50%, list=29%, signal=70%
GOBP_NEGATIVE_REGULATION_OF_OXIDATIVE_STRESS_INDUCED_CELL_DEATH	34	0.414749	1.35835	0.0861314	0.235819	1	3533	tags=44%, list=30%, signal=63%
GOBP_NEGATIVE_REGULATION_OF_OXIDATIVE_STRESS_INDUCED_INTRINSIC_APOPTOTIC_SIGNALING_PATHWAY	18	0.487173	1.36827	0.0971599	0.228976	1	3533	tags=50%, list=30%, signal=71%
GOBP_NEGATIVE_REGULATION_OF_PEPTIDASE_ACTIVITY	113	0.321994	1.32105	0.0478036	0.263847	1	3995	tags=40%, list=34%, signal=59%
GOBP_NEGATIVE_REGULATION_OF_PEPTIDE_HORMONE_SECRETION	21	0.324206	0.938762	0.550595	0.734632	1	1502	tags=19%, list=13%, signal=22%
[truncated: 2,744 more rows]

## Sheet: GO_gse_B2.5_vs_B3.5
GSEA results for	enriched gene sets comparing									LEGEND
[truncated: 4,107 more rows]

[truncated: 3 more sheets: GO_gse_B3.5_vs_B4.5, GO_gse_B3.5_vs_C3.5, GO_gse_B4.5_vs_C4.5]
